# Supplementary material for: New algorithm for constructing area-based index with geographical heterogeneities and variable selection: An application to gastric cancer screening
Source: Sci Rep. 2016 May 24;6:26582. doi: 10.1038/srep26582 (PMC4877577; doi:10.1038/srep26582)
Supplement: Supplementary Information [file srep26582-s2.xls]

## Sheet: Table 2.csv
New algorithm for constructing area-based index with geographical	heterogeneities and variable selection: An application to gastric cancer screening
Daisuke Yoneoka*, Eiko Saito **, Shinji Nakaoka***
Supplemental Table 2: Table that illustrates the estimated coefficients and the deprivation index.
JCODE	INDEX	pop_15	pop_15to64	pop_65	pop_for	birth	death	movein	moveout	pop_day	house	house_p	house_n	house_o	house_n65	house_ac	house_as	marriage	divorce	tincome	taxpayer	ent	ent_s	ent_t	worker	worker_s	worker_t	arable	export	emp_m	sales	ent_c	emp_c	fi	rer	rcb	revenue	expend	regtax	kinder	chil_k	elem	elem_t	elem_s	juni	juni_t	juni_s	high	high_s
1100	0.0295	0	0	0	-0.14	-0.031	0	0	0	0	0.361	0	-0.508	0	0	0.439	0	0	0	0	0	0	0	0	0	0	0	0.242	-0.459	-0.313	0	0	0	0	0	0	0	0	-0.153	0	0	0	0	0	0	-0.117	0	0	0
1202	0.0397	0	0	0	0	0	0	0	0	0	0	0.127	-0.369	0	0	0	-0.063	0.145	-0.121	0	-0.495	0	0	0	0	0	0	0.412	-0.333	-0.196	0	0	0	0	0	0	0	0.259	0	0	0	0	0.299	0	0	0	0	0	0.228
1203	0.0146	0	0	0	-0.284	0	0	0	0	0	0.231	0	-0.603	0	0	0.413	0	0	0	0	0	0	0	0	0	0	0	0.23	-0.449	-0.236	0	0	0	0	0	-0.027	0	0	-0.245	0	0	0	0	0	0	-0.229	0	0	0
1204	0.0613	0	0	0	0	-0.41	0	0	0	0	0.718	-0.141	-0.165	0	0	0.348	0	0.25	0.089	0	0	0	0	0	0	-0.119	0.236	0.075	-0.052	-0.218	0	0	0	-0.161	0	0	0	0	0	0	0.186	0	0	0	0	0	0	0	-0.097
1205	0.0038	0	0	0	0	0	0	0	0	0	0	0.082	-0.593	0	0	0.317	0	0	0	0	-0.134	0	0	0	0	0	0	0.331	-0.678	-0.322	0	0	0	0	0	0	0	0	0	0	0	0	0	0	0	0	0	0	0
1206	0.0498	0	0	0	0	0	0	0	0	0	0.285	0	-0.121	0	0	0.045	0	0	-0.17	0	0	0	0	0	0	0	0	0.025	0	-0.254	-0.058	0	0	0	0	0	0	0.653	0	0	0.462	0	0	0	0	0.253	0	0	0
1207	0.0444	0	0	0	0	-0.286	0	0	-0.034	0	0.677	0	-0.362	0	0	0.933	-0.612	0.211	0	0	0	0	0	0.036	0	0	0	0.054	-0.182	-0.187	0	0	0	0	0	0	0.124	0	0	0	0.357	0	0	0	0	0.403	0	0	0.036
1208	0.0844	0	0	0	0	-0.155	0	0	0	0	0.245	-0.014	-0.421	0	0	0.286	0	0	-0.009	0	0	0	0	0	0	0	0	0.014	0	-0.355	-0.333	0	0	0	0	0	0	0.327	0	0	0.532	0	0	0.082	0	0.168	0	0	0
1209	0.031	0	0	0	0	-0.258	0	0	0	0	0.759	0	-0.159	0	0	0.604	0	0.18	0	0.15	0	0	0	0.013	0	0	0	0.094	-0.335	-0.499	0	0	0	0	0	-0.013	0	0	0	0	0	0	0	0	0	0	0	0	0
1210	0.0575	0	0	0	-0.09	-0.132	0	0	0	0	0.762	0	-0.22	0	0	0.667	0	0.149	0	0.118	0	0	0	0.012	0	-0.01	0	0.104	-0.288	-0.458	0	0	0	0	0	0	0	0	-0.103	0	0	0	0	0	0	0	0	0	0
1211	0.2726	0	0	0	0	-0.104	0	0	0	0	0	0	-0.474	0	0	0.088	0	0	-0.22	0	0	0	0	0	0	0	0	0.127	0	-0.184	-0.29	0	0	0	0	0	0	0.757	0	0	0.619	0	0	0	0	0	0	0	0
1212	0.0368	0	0	0	0	-0.22	0.094	0	-0.07	0	0.705	-0.166	-0.076	0	0	0	0	0.293	0.101	0	0	0	0	0	0	-0.329	0	0.107	0	0	0	0	0	-0.429	0	0	0	0	0	0	0.038	0	0	0	0	0	-0.156	0	-0.238
1213	0.0142	0	0	0	0	-0.19	0	0	0	0	0.255	0.019	-0.374	0	0	0.244	0	0	0	0.045	0	0	0	0	0	0	0	0.294	-0.578	-0.351	0	0	0	0	0	0	0	0	0	0	0	0	0	0	0	0	0	0	0
1214	0.0234	0	0	0	-0.005	-0.149	0	0	0	0	0.053	-0.674	-0.094	0	0	0	0	0.393	0	0	0	0	0	0	0	0	0	0.046	0	-0.225	0	0	0	-0.249	0	0	0	0	0	0	0	0	0	0	0	0	0	0	-0.06
1215	0.0982	0	0	0	-0.061	-0.084	0	0	0	0	0.954	-0.008	-0.167	0	0	0.744	0	0.169	0	0.124	0	0	0	0.099	0	-0.061	0	0.06	-0.168	-0.482	0	0	0	-0.11	0	0	0	0	-0.054	0	0	0	0	0	0	0	0	0	-0.031
1216	0.0918	0	0	0	-0.013	-0.221	0	0	0	0	0.97	-0.025	-0.117	0	0	0.712	0	0.215	0.03	0.095	0	0	0	0.117	0	-0.187	0.016	0.078	-0.161	-0.406	0	0	0	-0.101	0	0	0	0	-0.003	0	0.033	0	0	0	0	0	0	0	0
1217	0.0442	0	0	0	-0.12	-0.097	0	0	0	0	0.629	0	-0.348	0	0	0.557	0	0.106	0	0.044	0	0	0	0	0	0	0	0.199	-0.376	-0.399	0	0	0	0	0	0	0	0	-0.145	0	0	0	0	0	0	0	0	0	0
1218	0.0222	0	0	0	0	-0.186	0	0	0	0	0.91	-0.08	-0.067	0	0	0.543	0	0.21	0.047	0.022	0	0	0	0.063	0	-0.139	0.16	0.066	-0.08	-0.309	0	0	0	-0.179	0	0	0	0	0	0	0.026	0	0	0	0	0	0	0	-0.11
1219	0.0454	0	0	0	0	-0.276	0	0	0	0	0.128	-0.321	-0.333	0	0	0.162	0	0.02	0	0	0	0	0	0	0	0	0	0.05	0	-0.283	-0.231	0	0	0	0	0	0	0.119	0	0	0.487	0	0	0.021	0	0	0	0	-0.081
1220	0.1648	0	0	0	0	-0.395	0.093	0	-0.032	0	0.375	-0.371	-0.205	0	0	0	0	0.26	0.046	0	0	0	0	0	0	-0.202	0	0.112	0	-0.003	0	0	0	-0.304	-0.121	0	0	0.057	0	0	0.381	0	0	0	0	0	-0.015	0	-0.191
1221	0.2886	0	0	0	-0.077	-0.389	0.029	0	-0.034	0	0.373	-0.493	-0.232	0	0	0	0	0.314	0.014	0	0	0	0	0	0	-0.054	0	0.127	0	0	0	0	0	-0.359	-0.07	0	0	0.043	0	0	0.361	0	0	0	0	0	-0.009	0	-0.224
1222	0.0008	0	0	0	-0.055	-0.168	0	0	0	0	0.857	0	-0.142	0	0	0.719	0	0.185	0	0.137	0	0	0	0.075	0	-0.05	0	0.074	-0.248	-0.472	0	0	0	-0.008	0	0	0	0	-0.064	0	0	0	0	0	0	0	0	0	0
1223	0.0175	0	0	0	0	0	0	0	0	0	0	0	-0.067	0	0	0	0	0	-0.403	0	0	0	0	0	0	0	0	0.12	0	0	-0.086	0	0	0	0	0	0	0.897	0	0	0.565	0	0	0	0	0	0	0	0
1224	0.0499	0	0	0	0	-0.151	0	0	0	0	0.351	0	-0.404	0	0	0.337	0	0	0	0.05	0	0	0	0	0	0	0	0.287	-0.523	-0.363	0	0	0	0	0	0	0	0	-0.041	0	0	0	0	0	0	0	0	0	0
1225	0.0647	0	0	0	0	-0.154	0	0	0	0	0.87	-0.09	-0.075	0	0	0.477	0	0.208	0.05	0	0	0	0	0.019	0	-0.157	0.169	0.056	-0.043	-0.254	0	0	0	-0.239	0	0	0	0	0	0	0.008	0	0	0	0	0	0	0	-0.164
1226	0.1898	0	0	0	-0.021	-0.109	0	0	0	0	0.959	-0.063	-0.086	0	0	0.617	0	0.19	0.017	0.053	0	0	0	0.085	0	-0.14	0.058	0.067	-0.076	-0.398	0	0	0	-0.203	0	0	0	0	-0.011	0	0	0	0	0	0	0	0	0	-0.128
1227	0.0178	0	0	0	-0.013	-0.156	0	0	0	0	0.962	-0.058	-0.071	0	0	0.62	0	0.202	0.026	0.058	0	0	0	0.094	0	-0.142	0.095	0.065	-0.107	-0.369	0	0	0	-0.176	0	0	0	0	0	0	0.001	0	0	0	0	0	0	0	-0.085
1228	0.246	0	0	0	0	-0.308	0	0	0	0	0.737	-0.145	-0.114	0	0	0.249	0	0.247	0.098	0	0	0	0	0	0	-0.205	0.165	0.071	-0.005	-0.092	0	0	0	-0.253	0	0	0	0	0	0	0.087	0	0	0	0	0	-0.051	0	-0.156
1229	0.2664	0	0	0	0	-0.335	0	0	0	0	0.894	0	-0.191	0	0	0.71	-0.011	0.235	0	0.072	0	0	0	0.12	0	-0.161	0	0.052	-0.238	-0.431	0	0	0	0	0	0	0	0	-0.004	0	0.142	0	0	0	0	0	0	0	0
1230	0.0459	0	0	0	0	-0.038	0	0	0	0	0	0.062	-0.581	0	0	0.327	0	0	0	0	-0.051	0	0	0	0	0	0	0.333	-0.695	-0.321	0	0	0	0	0	0	0	0	0	0	0	0	0	0	0	0	0	0	0
1231	0.0623	0	0	0	-0.008	-0.11	0	0	0	0	0.407	0	-0.434	0	0	0.397	0	0	0	0.036	0	0	0	0	0	0	0	0.279	-0.484	-0.364	0	0	0	0	0	0	0	0	-0.086	0	0	0	0	0	0	0	0	0	0
1233	0.1629	0	0	0	-0.045	-0.075	0	0	0	0	0	0.034	-0.528	0	0	0.376	0	0	0	0	0	0	0	0	0	0	0	0.265	-0.666	-0.367	0	0	0	0	0	0	0	0	-0.027	0	0	0	0	0	0	-0.132	0	0	0
1234	0.0259	0	0	0	-0.046	-0.108	0	0	0	0	0.516	0	-0.41	0	0	0.455	0	0.037	0	0.055	0	0	0	0	0	0	0	0.251	-0.437	-0.381	0	0	0	0	0	0	0	0	-0.117	0	0	0	0	0	0	0	0	0	0
1235	0.0302	0	0	0	-0.158	0	0	0	0	0	0.771	-0.016	-0.43	0	0	0.542	0	0.112	0.004	0	0	0	0	0	0	-0.058	0	0.163	-0.146	-0.408	0	0	0	-0.171	0	0	0	0	-0.139	0	0	0	0	0	0	0	0	0	-0.142
1236	0.0257	0	0	0	0	0	0	0	0	0	0	0.105	-0.255	0	0	0	0	0.209	-0.18	0	-0.466	0	0	0	0	0	0	0.369	-0.393	-0.179	0	0	0	0	0	0	0	0.17	0	0	0	0	0.329	0	0	0	0	0	0.208
1303	0.3377	0	0	0	-0.134	0	0	0	0	0	0.822	-0.011	-0.355	0	0	0.611	0	0.107	0	0.024	0	0	0	0	0	-0.06	0	0.142	-0.184	-0.443	0	0	0	-0.141	0	0	0	0	-0.117	0	0	0	0	0	0	0	0	0	-0.085
1304	0.3512	0	0	0	-0.13	-0.061	0	0	0	0	0.737	0	-0.316	0	0	0.643	0	0.12	0	0.06	-0.002	0	0	0	0	-0.015	0	0.142	-0.279	-0.436	0	0	0	-0.018	0	0	0	0	-0.137	0	0	0	0	0	0	0	0	0	0
1331	0.0375	0	0	0	0	0	0	0	0	0	0	0.131	-0.255	0	0	0	-0.219	0.176	-0.037	0	-0.691	0	0	0	0	0	0	0.338	-0.212	-0.104	0	0	0	0	0	0	0	0.126	0	0	0	0	0.294	0.09	0	0	0	0	0.247
1332	0.0102	0	0	0	0	0	0	0	0	0	0	0.138	-0.228	0	0	0	-0.216	0.225	-0.04	0	-0.719	0	0	0	0	0	0	0.353	-0.194	-0.102	0	0	0	0	0	0	0	0.145	0	0	0	0	0.353	0.057	0	0	0	0	0.289
1333	0.2631	0	0	0	0	0	0	0	0	0	0	0.135	-0.167	0	0	0	-0.182	0.27	-0.076	0	-0.699	0	0	0	0	0	0	0.353	-0.244	-0.074	0	0	0	0	0	0.013	0	0.184	0	0	0	0	0.374	0	0	0	0	0	0.29
1334	0.0179	0	0	0	0	0	0	0	0	0	0	0.12	-0.181	0	0	0	-0.057	0.262	-0.132	0	-0.595	0	0	0	0	0	0	0.363	-0.317	-0.106	0	0	0	0	0	0.007	0	0.182	0	0	0	0	0.349	0	0	0	0	0	0.257
1337	0.0349	0	0	0	0	0	0	0	0	0	0	0.107	-0.358	0	0	0	0	0.15	-0.158	0	-0.413	0	0	0	0	0	0	0.38	-0.456	-0.217	0	0	0	0	0	0	0	0.163	0	0	0	0	0.303	0	0	0	0	0	0.188
1343	0.0157	0	0	0	0	0	0	0	0	0	0	0.104	-0.414	0	0	0	0	0.095	-0.133	0	-0.378	0	0	0	0	0	0	0.376	-0.503	-0.26	0	0	0	0	0	0	0	0.123	0	0	0	0	0.25	0	0	0	0	0	0.148
1345	0.057	0	0	0	0	0	0	0	0	0	0	0.086	-0.356	0	0	0.034	0	0.113	-0.168	0	-0.357	0	0	0	0	0	0	0.345	-0.561	-0.284	0	0	0	0	0	0	0	0.084	0	0	0	0	0.247	0	0	0	0	0	0.12
1346	0.076	0	0	0	0	0	0	0	0	0	0	0.056	-0.297	0	0	0.133	0	0.097	-0.182	0	-0.396	0	0	0	0	0	0	0.29	-0.673	-0.193	0	0	0	0	0	0	0	0.011	0	0	0	0	0.178	0	0	0	0	0	0.029
1347	0.0318	0	0	0	-0.018	0	0	-0.046	0	0	0	0.043	-0.554	0	0	0.425	0	0	-0.051	0	-0.15	0	0	0	0	0	0	0.214	-0.742	-0.309	0	0	0	0	0	0	0	0	0	0	0	0	0	0	0	0	0	0	0
1361	0.0265	0	0	0	0	0	0	0	0	0	0	0.086	-0.138	0	0	0	0	0.217	-0.196	0	-0.483	0	0	0	0	0	0	0.333	-0.486	-0.115	0	0	0	0	0	0	0	0.159	0	0	0	0	0.243	0	0	0	0	0	0.119
1362	0.3058	0	0	0	0	0	0	0	0	0	0	0.108	-0.159	0	0	0	-0.105	0.243	-0.114	0	-0.561	0	0	0	0	0	0	0.346	-0.375	-0.065	0	0	0	0	0	0	0	0.17	0	0	0	0	0.306	0	0	0	0	0	0.192
1363	0.2812	0	0	0	0	0	0	0	0	0	0	0.088	-0.162	0	0	0	0	0.2	-0.207	0	-0.461	0	0	0	0	0	0	0.34	-0.477	-0.158	0	0	0	0	0	0	0	0.163	0	0	0	0	0.246	0	0	0	0	0	0.155
1364	0.0315	0	0	0	0	0	0	0	0	0	0	0.066	-0.17	0	0	0	0	0.164	-0.227	0	-0.453	0	0	0	0	0	0	0.318	-0.572	-0.127	0	0	0	0	0	0	0	0.109	0	0	0	0	0.223	0	0	0	0	0	0.066
1367	0.3278	0	0	0	0	0	0	0	0	0	0	0.07	-0.245	0	0	0	0	0.084	-0.184	0	-0.461	0	0	0	0	0	0	0.285	-0.668	-0.088	0	0	0	0	-0.008	0	0	0.01	0	0	0	0	0.366	0	0	0	0	0	0
1370	0.291	0	0	0	0	0	0	-0.027	0	0	0	0.048	-0.451	0	0	0.324	0	0	-0.104	0	-0.205	0	0	0	0	0	0	0.2	-0.752	-0.275	0	0	0	0	0	0	0	0	0	0	0	0	0.114	0	0	0	0	0	0
1371	0.2954	0	0	0	0	0	0	-0.005	-0.014	0	0	0.063	-0.393	0	0	0.184	0	0.025	-0.128	0	-0.282	0	0	0	0	0	0	0.23	-0.766	-0.231	0	0	0	0	0	0	0	0	0	0	0	0	0.235	0	0	0	0	0	0
1391	0.042	0	0	0	-0.107	0	0.004	-0.018	0	0	0	0.025	-0.574	0	0	0.373	0	0	-0.105	0	-0.156	0	0	0	0	0	0	0.193	-0.743	-0.231	0	0	0	0	0	0	0	0	-0.049	0	0	0	0.054	0	0	0	0	0	0
1392	0.3024	0	0	0	-0.195	0	0.124	0	0	0	0	0.018	-0.674	0	0	0.404	0	0	-0.021	0	-0.043	0	0	0	0	0	0	0.215	-0.681	-0.165	0	0	0	0	0	0	0	0	-0.166	0	0	0	0	0	0	0	0	0	0
1393	0.3263	0	0	0	-0.133	0	0	0	0	0	0	0.03	-0.665	0	0	0.481	0	0	-0.025	0	-0.092	0	0	0	0	0	0	0.218	-0.719	-0.236	0	0	0	0	0	0	0	0	-0.072	0	0	0	0	0	0	0	0	0	0
1394	0.3368	0	0	0	-0.24	0	0.034	0	0	0	0	0.021	-0.732	0	0	0.468	0	0	0	0	0	0	0	0	0	0	0	0.23	-0.683	-0.166	0	0	0	0	0	0	0	0	-0.168	0	0	0	0	0	0	-0.009	0	0	0
1395	0.099	0	0	0	-0.221	-0.025	0	0	0	0	0	0.024	-0.731	0	0	0.494	0	0	0	0	0	0	0	0	0	0	0	0.247	-0.686	-0.224	0	0	0	0	0	0	0	0	-0.14	0	0	0	0	0	0	-0.062	0	0	0
1396	0.3508	0	0	0	-0.169	-0.021	0	0	0	0	0	0.027	-0.684	0	0	0.48	0	0	0	0	0	0	0	0	0	0	0	0.261	-0.683	-0.262	0	0	0	0	0	0	0	0	-0.112	0	0	0	0	0	0	-0.095	0	0	0
1397	0.353	0	0	0	-0.116	-0.028	0	0	0	0	0	0.032	-0.636	0	0	0.462	0	0	0	0	0	0	0	0	0	0	0	0.272	-0.691	-0.298	0	0	0	0	0	0	0	0	-0.073	0	0	0	0	0	0	-0.103	0	0	0
1398	0.3486	0	0	0	-0.129	-0.049	0	0	0	0	0	0.018	-0.569	0	0	0.397	0	0	0	0	0	0	0	0	0	0	0	0.251	-0.624	-0.283	0	0	0	0	0	0	0	0	-0.115	0	0	0	0	0	0	-0.167	0	0	0
1399	0.3515	0	0	0	-0.194	-0.028	0	0	0	0	0	0.003	-0.6	0	0	0.387	0	0	0	0	0	0	0	0	0	0	0	0.246	-0.587	-0.225	0	0	0	0	0	0	0	0	-0.178	0	0	0	0	0	0	-0.193	0	0	0
1400	0.2331	0	0	0	-0.252	-0.001	0	0	0	0	0	0.005	-0.713	0	0	0.448	0	0	0	0	0	0	0	0	0	0	0	0.241	-0.595	-0.201	0	0	0	0	0	0	0	0	-0.216	0	0	0	0	0	0	-0.193	0	0	0
1401	0.2806	0	0	0	-0.383	0	0.041	0	0	0	0	0	-0.749	0	0	0.424	0	0	0	0	0	0	0	0	0	0	0	0.231	-0.556	-0.091	0	0	0	0	0	-0.001	0	0	-0.287	0	0	0	0	0	0	-0.206	0	0	0
1402	0.0591	0	0	0	-0.328	0	0.107	0	0	0	0	0.008	-0.734	0	0	0.421	0	0	0	0	0	0	0	0	0	0	0	0.221	-0.586	-0.089	0	0	0	0	0	0	0	0	-0.269	0	0	0	0	0	0	-0.119	0	0	0
1403	0.0099	0	0	0	-0.425	0	0.109	0	0	0	0	0	-0.741	0	0	0.374	0	0	0	0	0	0	0	0	0	0	0	0.221	-0.504	-0.034	0	0	0	0	0	-0.027	0	0	-0.33	0	0	0	0	0	0	-0.253	0	0	0
1404	0.0404	0	0	0	-0.448	-0.018	0.139	0	0	0	0	0	-0.744	0	0	0.315	0	0	0	0	-0.005	0	0	0	0	0	0	0.225	-0.464	-0.024	0	0	0	0	0	-0.047	0	0	-0.337	0	0	0	0	0	0	-0.294	0	0	0
1405	0.2992	0	0	0	-0.471	-0.044	0.129	0	0	0	0	0	-0.734	0	0	0.246	0	0	0	0	-0.004	0	0	0	0	0	0	0.232	-0.425	-0.034	0	0	0	0	0	-0.067	0	0	-0.337	0	0	0	0	0	0	-0.309	0	0	0
1406	0.3149	0	0	0	-0.436	-0.018	0.066	0	0	0	0	0	-0.738	0	0	0.339	0	0	0	0	0	0	0	0	0	0	0	0.231	-0.483	-0.023	0	0	0	0	0	-0.052	0	0	-0.332	0	0	0	0	0	0	-0.294	0	0	0
1407	0.0385	0	0	0	-0.396	0	0.015	0	0	0	0	0	-0.716	0	0	0.374	0	0	0	0	0	0	0	0	0	0	0	0.238	-0.524	-0.076	0	0	0	0	0	-0.031	0	0	-0.298	0	0	0	0	0	0	-0.263	0	0	0
1408	0.0458	0	0	0	-0.388	-0.011	0.005	0	0	0	0.028	0	-0.7	0	0	0.351	0	0	0	0	0	0	0	0	0	0	0	0.238	-0.486	-0.084	0	0	0	0	0	-0.044	0	0	-0.3	0	0	0	0	0	0	-0.294	0	0	0
1409	0.3477	0	0	0	-0.305	-0.008	0	0	0	0	0.055	0	-0.64	0	0	0.366	0	0	0	0	0	0	0	0	0	0	0	0.239	-0.519	-0.145	0	0	0	0	0	-0.019	0	0	-0.251	0	0	0	0	0	0	-0.228	0	0	0
1423	0.3359	0	0	0	-0.079	-0.15	0	0	0	0	0.626	0	-0.301	0	0	0.536	0	0.113	0	0.082	0	0	0	0	0	0	0	0.198	-0.39	-0.408	0	0	0	0	0	0	0	0	-0.116	0	0	0	0	0	0	0	0	0	0
1424	0.0891	0	0	0	-0.029	-0.089	0	0	0	0	0.969	-0.036	-0.115	0	0	0.698	0	0.183	0.001	0.094	0	0	0	0.104	0	-0.113	0.017	0.061	-0.127	-0.472	0	0	0	-0.132	0	0	0	0	-0.036	0	0	0	0	0	0	0	0	0	-0.076
1425	0.0002	0	0	0	-0.023	-0.13	0	0	0	0	0.964	-0.043	-0.085	0	0	0.668	0	0.195	0.012	0.08	0	0	0	0.107	0	-0.136	0.04	0.064	-0.122	-0.42	0	0	0	-0.14	0	0	0	0	-0.018	0	0	0	0	0	0	0	0	0	-0.071
1427	0.3354	0	0	0	0	-0.258	0	0	0	0	0.644	0	-0.25	0	0	0.485	0	0.129	0	0.162	0	0	0	0	0	0	0	0.175	-0.407	-0.44	0	0	0	0	0	0	0	0	-0.015	0	0	0	0	0	0	0	0	0	0
1428	0.3436	0	0	0	-0.017	-0.184	0	0	0	0	0.613	0	-0.301	0	0	0.5	0	0.098	0	0.111	0	0	0	0	0	0	0	0.21	-0.413	-0.428	0	0	0	0	0	0	0	0	-0.075	0	0	0	0	0	0	0	0	0	0
1429	0.1145	0	0	0	-0.001	-0.247	0	0	0	0	0.686	0	-0.203	0	0	0.548	0	0.157	0	0.156	0	0	0	0	0	0	0.006	0.144	-0.365	-0.461	0	0	0	0	0	-0.003	0	0	-0.052	0	0	0	0	0	0	0	0	0	0
1430	0.3043	0	0	0	-0.103	-0.015	0	0	0	0	0.894	-0.017	-0.288	0	0	0.652	0	0.126	0	0.062	0	0	0	0.026	0	-0.071	0	0.107	-0.157	-0.461	0	0	0	-0.159	0	0	0	0	-0.087	0	0	0	0	0	0	0	0	0	-0.081
1431	0.3454	0	0	0	-0.058	-0.048	0	0	0	0	0.946	-0.04	-0.188	0	0	0.65	0	0.157	0.001	0.062	0	0	0	0.07	0	-0.117	0	0.085	-0.11	-0.456	0	0	0	-0.172	0	0	0	0	-0.056	0	0	0	0	0	0	0	0	0	-0.113
1432	0.3374	0	0	0	-0.022	-0.054	0	0	0	0	0.865	-0.071	-0.19	0	0	0.488	0	0.171	0.035	0	0	0	0	0.002	0	-0.18	0.043	0.086	-0.038	-0.325	0	0	0	-0.277	0	0	0	0	-0.036	0	0	0	0	0	0	0	-0.016	0	-0.194
1433	0.3156	0	0	0	0	-0.191	0	0	0	0	0.799	-0.113	-0.096	0	0	0.359	0	0.225	0.074	0	0	0	0	0	0	-0.181	0.192	0.077	-0.02	-0.157	0	0	0	-0.263	0	0	0	0	0	0	0.031	0	0	0	0	0	-0.029	0	-0.182
1434	0.3414	0	0	0	0	-0.238	0	0	0	0	0.786	-0.13	-0.104	0	0	0.253	0	0.237	0.088	0	0	0	0	0	0	-0.218	0.138	0.084	0	-0.108	0	0	0	-0.282	0	0	0	0	0	0	0.046	0	0	0	0	0	-0.077	0	-0.188
1436	0.3387	0	0	0	0	-0.108	0	0	0	0	0.83	-0.093	-0.155	0	0	0.351	0	0.206	0.065	0	0	0	0	0	0	-0.23	0.074	0.083	-0.006	-0.203	0	0	0	-0.347	0	0	0	0	-0.006	0	0	0	0	0	0	0	-0.061	0	-0.213
1437	0.3501	0	0	0	0	-0.166	0.005	0	-0.001	0	0.797	-0.113	-0.129	0	0	0.241	0	0.232	0.084	0	0	0	0	0	0	-0.25	0.081	0.086	0	-0.126	0	0	0	-0.355	0	0	0	0	0	0	0.01	0	0	0	0	0	-0.098	0	-0.217
1438	0.3241	0	0	0	0	-0.295	0.082	0	-0.037	0	0.677	-0.186	-0.046	0	0	0.008	0	0.282	0.097	0	0	0	0	0	0	-0.324	0	0.09	0	0	0	0	0	-0.337	0	0	0	0	0	0	0.078	0	0	0	0	0	-0.142	0	-0.204
1452	0.3144	0	0	0	0	-0.413	0.045	0	0	0	0.555	-0.216	-0.118	0	0	0.116	0	0.267	0.093	0	0	0	0	0	0	-0.265	0.048	0.075	0	-0.088	0	0	0	-0.247	0	0	0	0	0	0	0.22	0	0	0	0	0	-0.013	0	-0.147
1453	0.2952	0	0	0	0	-0.467	0	0	0	0	0.826	-0.083	-0.202	0	0	0.469	0	0.244	0.088	0	0	0	0	0.003	0	-0.027	0.286	0.085	-0.106	-0.33	0	0	0	-0.065	0	0	0	0	0	0	0.161	0	0	0	0	0	0	0	-0.041
1454	0.2756	0	0	0	0	-0.437	0	0	0	0	0.632	-0.15	-0.223	0	0	0.333	0	0.232	0.062	0	0	0	0	0	0	0	0.197	0.077	-0.061	-0.347	0	0	0	-0.114	0	0	0	0.029	0	0	0.262	0	0	0	0	0	0	0	-0.075
1455	0.3395	0	0	0	0	-0.428	0.014	0	0	0	0.511	-0.232	-0.169	0	0	0.15	0	0.253	0.069	0	0	0	0	0	0	-0.215	0.033	0.086	-0.011	-0.161	0	0	0	-0.191	-0.034	0	0	0.033	0	0	0.285	0	0	0	0	0	0	0	-0.132
1456	0.3247	0	0	0	0	-0.411	0	0	0	0	0.505	-0.237	-0.232	0	0	0.205	0	0.238	0.037	0	0	0	0	0	0	-0.082	0.075	0.09	-0.022	-0.27	0	0	0	-0.159	-0.047	0	0	0.06	0	0	0.349	0	0	0	0	0	0	0	-0.127
1457	0.3015	0	0	0	0	-0.408	0	0	0	0	0.617	-0.077	-0.372	0	0	0.477	0	0.213	0.002	0	0	0	0	0	0	0	0	0.079	-0.086	-0.534	0	0	0	0	0	0	0	0.049	0	0	0.337	0	0	0.058	0	0	0	0	0
1458	0.1797	0	0	0	0	-0.508	0	0	0	0	0.817	-0.064	-0.321	0	0	0.515	0	0.247	0.079	0	0	0	0	0.059	0	0	0.213	0.09	-0.115	-0.426	0	0	0	0	0	0	0	0.03	0	0	0.221	0	0	0.022	0	0	0	0	-0.008
1459	0.3108	0	0	0	0	-0.464	0	0	0	0	0.921	-0.038	-0.275	0	0	0.6	0	0.267	0.067	0	0	0	0	0.132	0	-0.092	0.095	0.072	-0.146	-0.422	0	0	0	0	0	0	0	0	0	0	0.168	0	0	0	0	0	0	0	0
1460	0.3048	0	0	0	0	-0.396	0	0	0	0	0.961	-0.019	-0.229	0	0	0.682	0	0.263	0.031	0.017	0	0	0	0.167	0	-0.172	0	0.068	-0.175	-0.412	0	0	0	0	0	0	0	0	0	0	0.139	0	0	0	0	0	0	0	0
1461	0.3196	0	0	0	0	-0.343	0	0	0	0	0.945	-0.008	-0.186	0	0	0.699	0	0.239	0.016	0.055	0	0	0	0.142	0	-0.197	0	0.07	-0.195	-0.4	0	0	0	-0.016	0	0	0	0	0	0	0.105	0	0	0	0	0	0	0	0
1462	0.3393	0	0	0	0	-0.34	0	0	0	0	0.848	0	-0.224	0	0	0.724	-0.101	0.242	0	0.062	0	0	0	0.128	0	-0.069	0	0.033	-0.233	-0.455	0	0	0	0	0	0	0	0	0	0	0.176	0	0	0	0	0	0	0	0
1463	0.3471	0	0	0	0	-0.331	0	0	0	0	0.765	0	-0.227	0	0	0.674	-0.167	0.219	0	0.078	0	0	0	0.088	0	0	0	0.047	-0.262	-0.439	0	0	0	0	0	0	0	0	0	0	0.117	0	0	0	0	0	0	0	0
1464	0.3448	0	0	0	0	-0.418	0.069	0	-0.037	0	0.447	-0.289	-0.121	0	0	0	0	0.295	0.081	0	0	0	0	0	0	-0.276	0	0.096	0	0	0	0	0	-0.291	-0.051	0	0	0.019	0	0	0.279	0	0	0	0	0	-0.041	0	-0.168
1465	0.3518	0	0	0	0	-0.385	0.087	0	-0.048	0	0.443	-0.344	-0.149	0	0	0	0	0.32	0.078	0	0	0	0	0	0	-0.217	0	0.115	0	0	0	0	0	-0.346	-0.061	0	0	0.016	0	0	0.29	0	0	0	0	0	-0.069	0	-0.193
1468	0.3221	0	0	0	-0.071	-0.378	0.029	0	0	0	0.23	-0.497	-0.183	0	0	0	0	0.189	0	0	0	0	0	0	0	0	0	0.117	0	-0.126	-0.119	0	0	-0.036	-0.07	0	0	0.103	-0.077	0	0.415	0	0	0	0	0	0	0	-0.197
1469	0.3189	0	0	0	-0.135	-0.41	0	0.074	-0.088	0	0.332	-0.554	-0.236	0	0	0	0	0.379	0	0	0	0	0	0	0	0	0	0.102	0	-0.029	0	0	0	-0.379	0	0	0	0.083	0	0	0.261	0	0	0	0	0	0	0	-0.236
1470	0.3543	0	0	0	-0.142	-0.449	0	0.149	-0.116	0	0.246	-0.594	-0.223	0	0	0	0	0.477	0	0	0	0	0	0	0	0	0	0.078	0	-0.061	0	0	0	-0.416	0	0	0	0.028	0	0	0.165	0	0	0	0	0	0	0	-0.208
1471	0.3184	0	0	0	-0.148	-0.487	0	0.163	-0.137	0	0.312	-0.586	-0.248	0	0	0	0	0.548	0.004	0	0	0	0	0	0	0	0	0.108	0	-0.036	0	0	0	-0.444	0	0	0	0.009	0	0	0.132	0	0	0	0	0	0	0	-0.216
1472	0.3449	0	0	0	-0.004	-0.346	0.091	0	-0.09	0	0.485	-0.406	-0.166	0	0	0	0	0.401	0.094	0	0	0	0	0	0	-0.159	0	0.136	0	0	0	0	0	-0.451	0	0	0	0.027	0	0	0.24	0	0	0	0	0	-0.099	0	-0.216
1481	0.2398	0	0	0	-0.029	-0.094	0.047	0	-0.034	0	0.762	-0.097	-0.215	0	0	0.171	0	0.222	0.088	0	0	0	0	0	0	-0.285	0	0.114	0	-0.12	0	0	0	-0.499	0	0	0	0	-0.012	0	0	0	0	0	0	0	-0.125	0	-0.252
1482	0.3187	0	0	0	0	-0.244	0.114	0	-0.095	0	0.638	-0.274	-0.137	0	0	0	0	0.379	0.102	0	0	0	0	0	0	-0.243	0	0.133	0	0	0	0	0	-0.473	0	0	0	0	0	0	0.118	0	0	0	0	0	-0.159	0	-0.242
1483	0.1702	0	0	0	0	-0.262	0.118	0	-0.147	0	0.623	-0.373	-0.187	0	0	0	0	0.451	0.093	0	0	0	0	0	0	-0.185	0	0.189	0	0	0	0	0	-0.523	0	0	0	0.026	0	0	0.133	0	0	0	0	0	-0.152	0	-0.25
1484	0.2558	0	0	0	-0.021	-0.325	0.049	0	-0.174	0	0.572	-0.422	-0.225	0	0	0	0	0.479	0.098	0	0	0	0	0	0	-0.133	0	0.178	0	0	0	0	0	-0.538	0	0	0	0.021	0	0	0.189	0	0	0	0	0	-0.149	0	-0.228
1485	0.3523	0	0	0	-0.094	-0.437	0	0.03	-0.137	0	0.565	-0.489	-0.264	0	0	0	0	0.556	0.074	0	0	0	0	0	0	-0.067	0	0.177	0	0	0	0	0	-0.539	0	0	0	0	0	0	0.142	0	0	0	0	0	-0.071	0	-0.21
1486	0.089	0	0	0	-0.144	-0.5	0	0.103	-0.132	0	0.454	-0.554	-0.287	0	0	0	0	0.592	0.051	0	0	0	0	0	0	0	0	0.149	0	0	0	0	0	-0.53	0	0	0	0	0	0	0.126	0	0	0	0	0	0	0	-0.205
1487	0.3083	0	0	0	-0.125	-0.377	0	0	0	0	0.325	-0.62	-0.19	0	0	0	0	0.607	0	0	0	0	0	0	0	0	0	0.124	0	-0.131	0	0	0	-0.443	0	0	0	0	0	0	0.026	0	0	0	0	0	0	0	-0.143
1511	0.3318	0	0	0	-0.008	-0.169	0	0	0	0	0.032	-0.679	-0.054	0	0	0	0	0.431	0	0	0	0	0	0	0	0	0	0.025	0	-0.266	-0.013	0	0	-0.287	0	0	0	0	0	0	0.005	0	0	0	0	0	0	0	-0.108
1512	0.0359	0	0	0	-0.059	-0.286	0	0.029	0	0	0.047	-0.664	-0.095	0	0	0	0	0.424	0	0	0	0	0	0	0	0	0	0.021	0	-0.212	-0.035	0	0	-0.317	0	0	0	0	0	0	0.118	0	0	0	0	0	0	0	-0.166
1513	0.3469	0	0	0	-0.109	-0.373	0	0.084	-0.042	0	0.136	-0.633	-0.148	0	0	0	0	0.461	0	0	0	0	0	0	0	0	0	0.045	0	-0.133	-0.008	0	0	-0.393	0	0	0	0	0	0	0.133	0	0	0	0	0	0	0	-0.172
1514	0.2743	0	0	0	-0.122	-0.39	0	0.166	-0.086	0	0.12	-0.601	-0.184	0	0	0	0	0.302	0	0	0	0	0	0	0	0	0	0.061	0	-0.124	-0.103	0	0	-0.289	0	0	0	0.039	0	0	0.229	0	0	0.016	0	0	0	0	-0.207
1516	0.3248	0	0	0	-0.054	-0.18	0	0	0	0	0.154	-0.651	-0.136	0	0	0	0	0.454	0	0	0	0	0	0	0	0	0	0.094	0	-0.221	0	0	0	-0.312	0	0	0	0	0	0	0	0	0	0	0	0	0	0	-0.117
1517	0.0145	0	0	0	0	-0.157	0	0	0	0	0.275	-0.571	-0.242	0	0	0	0	0.3	0	0	0	0	0	0	0	-0.089	0	0.162	0	-0.21	0	0	0	-0.258	0	0	0	0	0	0	0	0	0	0	0	0	0	0	-0.036
1518	0.023	0	0	0	0	-0.184	0	0	0	0	0.331	-0.566	-0.259	0	0	0	0	0.364	0	0	0	0	0	0	0	-0.104	0	0.183	0	-0.185	0	0	0	-0.297	0	0	0	0	0	0	0	0	0	0	0	0	0	0	-0.117
1519	0.0061	0	0	0	0	-0.173	0	0	0	0	0.293	-0.58	-0.241	0	0	0	0	0.362	0	0	0	0	0	0	0	-0.079	0	0.166	0	-0.197	0	0	0	-0.285	0	0	0	0	0	0	0	0	0	0	0	0	0	0	-0.102
1520	0.3508	0	0	0	-0.088	-0.281	0	0	0	0	0.196	-0.654	-0.138	0	0	0	0	0.532	0	0	0	0	0	0	0	0	0	0.084	0	-0.178	0	0	0	-0.379	0	0	0	0	0	0	0.017	0	0	0	0	0	0	0	-0.132
1543	0.1429	0	0	0	0	-0.013	0	0	0	0	0	0	-0.277	0	0	0	0	0	-0.258	0	0	0	0	0	0	0	0	0.045	0	-0.198	-0.16	0	0	0	0	0	0	0.775	0	0	0.526	0	0	0	0	0.05	0	0	0
1544	0.0139	0	0	0	0	0	0	0	0	0	0.119	0	-0.177	0	0	0.023	0	0	-0.179	0	0	0	0	0	0	0	0	0.01	0	-0.268	-0.129	0	0	0	0	0	0	0.613	0	0	0.485	0	0	0	0	0.148	0	0	0
1545	0.0508	0	0	0	0	0	0	0	0	0	0	0	-0.21	0	0	0	0	0	-0.397	0	0	0	0	0	0	0	0	0.191	0	0	-0.182	0	0	0	0	0	0	1.083	0	0	0.665	0	0	0	0	0	0	0	0
1546	0.3454	0	0	0	0	0	0	0	0	0	0	0	-0.222	0	0	0	0	0	-0.366	0	0	0	0	0	0	0	0	0.101	0	-0.044	-0.175	0	0	0	0	0	0	0.993	0	0	0.56	0	0	0	0	0	0	0	0
1547	0.3265	0	0	0	0	0	0	0	0	0	0	0	-0.277	0	0	0	0	0	-0.342	0	0	0	0	0	0	0	0	0.104	0	-0.121	-0.184	0	0	0	0	0	0	0.953	0	0	0.553	0	0	0	0	0	0	0	0
1549	0.3347	0	0	0	0	-0.081	0	0	0	0	0.363	0	-0.326	0	0	0.249	0	0	-0.017	0	0	0	0	0	0	0	0	0	-0.009	-0.352	-0.188	0	0	0	0	0	0	0.364	0	0	0.494	0	0	0	0	0.218	0	0	0
1550	0.337	0	0	0	0	-0.123	0	0	0	0	0.559	0	-0.338	0	0	0.399	0	0.076	0	0	0	0	0	0	0	0	0	0	-0.088	-0.443	-0.036	0	0	0	0	0	0	0.197	0	0	0.439	0	0	0	0	0.25	0	0	0
1552	0.3186	0	0	0	0	-0.22	0	0	0	0	0.022	-0.076	-0.472	0	0	0.215	0	0	-0.027	0	0	0	0	0	0	0	0	0.025	0	-0.283	-0.352	0	0	0	0	0	0	0.36	0	0	0.569	0	0	0.101	0	0.012	0	0	0
1555	0.2535	0	0	0	0	-0.186	0	0	0	0	0.357	-0.133	-0.412	0	0	0.465	0	0.097	0	0	0	0	0	0	0	0	0	0.018	-0.039	-0.43	-0.13	0	0	0	0	0	0	0.087	0	0	0.456	0	0	0.119	0	0.098	0	0	0
1559	0.3035	0	0	0	0	-0.256	0	0	0	0	0.059	-0.183	-0.475	0	0	0.269	0	0	0	0	0	0	0	0	0	0	0	0.023	0	-0.296	-0.264	0	0	0	0	0	0	0.192	0	0	0.544	0	0	0.113	0	0	0	0	0
1560	0.0332	0	0	0	0	-0.338	0	0	0	0	0.294	-0.317	-0.265	0	0	0.2	0	0.15	0	0	0	0	0	0	0	0	0	0.077	0	-0.318	-0.14	0	0	0	-0.006	0	0	0.077	-0.01	0	0.431	0	0	0	0	0	0	0	-0.106
1561	0.2809	0	0	0	0	-0.308	0	0	0	0	0.015	-0.49	-0.224	0	0	0	0	0.07	0	0	0	0	0	0	0	0	0	0.079	0	-0.16	-0.273	0	0	0	0	0	0	0.15	-0.073	0	0.449	0	0	0	0	0	0	0	-0.164
1562	0.3446	0	0	0	0	-0.331	0	0	0	0	0.103	-0.489	-0.177	0	0	0	0	0.115	0	0	0	0	0	0	0	0	0	0.085	0	-0.171	-0.216	0	0	0	-0.034	0	0	0.109	-0.07	0	0.422	0	0	0	0	0	0	0	-0.173
1563	0.0816	0	0	0	-0.133	-0.351	0	0.005	0	0	0.084	-0.539	-0.222	0	0	0	0	0.164	0	0	0	0	0	0	0	0	0	0.094	0	-0.118	-0.24	0	0	0	-0.037	0	0	0.162	-0.098	0	0.373	0	0	0	0	0	0	0	-0.223
1564	0.3438	0	0	0	0	0	0	0	0	0	0	0	-0.316	0	0	0.007	0	0	-0.29	0	0	0	0	0	0	0	0	0.077	0	-0.183	-0.188	0	0	0	0	0	0	0.85	0	0	0.552	0	0	0	0	0	0	0	0
1571	0.0082	0	0	0	-0.111	0	0	0	0	0	0	0.035	-0.687	0	0	0.496	0	0	0	0	-0.018	0	0	0	0	0	0	0.263	-0.752	-0.274	0	0	0	0	0	0	0	0	-0.038	0	0	0	0	0	0	0	0	0	0
1575	0.1008	0	0	0	-0.008	-0.02	0	0	0	0	0	0.042	-0.607	0	0	0.435	0	0	0	0	0	0	0	0	0	0	0	0.319	-0.75	-0.323	0	0	0	0	0	0	0	0	0	0	0	0	0	0	0	0	0	0	0
1578	0.0193	0	0	0	0	-0.12	0	0	-0.003	0	0	0.049	-0.48	0	0	0.259	0	0	0	0	0	0	0	0	0	0	0	0.309	-0.677	-0.331	0	0	0	0	0	0	0	0	0	0	0	0	0	0	0	-0.001	0	0	0
1581	0.3399	0	0	0	0	-0.287	0	0	0	0	0.534	0	-0.298	0	0	0.353	-0.006	0.086	0	0.142	0	0	0	0	0	0	0	0.207	-0.456	-0.412	0	0	0	0	0	0	0	0	0	0	0	0	0	0	0	0	0	0	0
1584	0.2386	0	0	0	-0.067	-0.002	0	0	0	0	0	0.039	-0.661	0	0	0.486	0	0	0	0	0	0	0	0	0	0	0	0.3	-0.765	-0.291	0	0	0	0	0	0	0	0	-0.014	0	0	0	0	0	0	-0.002	0	0	0
1585	0.2992	0	0	0	0	-0.26	0	0	0	0	0.556	0	-0.319	0	0	0.393	0	0.073	0	0.177	0	0	0	0	0	0	0	0.226	-0.464	-0.418	0	0	0	0	0	0	0	0	0	0	0	0	0	0	0	0	0	0	0
1586	0.3237	0	0	0	0	-0.337	0	0	0	0	0.562	0	-0.274	0	0	0.432	-0.128	0.14	0	0.123	0	0	0	0	0	0	0	0.141	-0.397	-0.408	0	0	0	0	0	-0.004	0	0	0	0	0	0	0	0	0	0	0	0	0
1601	0.0689	0	0	0	0	-0.351	0	0	0	0	0.696	0	-0.299	0	0	0.696	-0.342	0.221	0	0.019	0	0	0	0.079	0	0	0	0.058	-0.248	-0.325	0	0	0	0	0	0	0	0	0	0	0.161	0	0	0	0	0.009	0	0	0.009
1602	0.3263	0	0	0	0	-0.388	0	0	0	0	0.49	0	-0.305	0	0	0.501	-0.359	0.185	0	0.045	0	0	0	0	0	0	0	0.108	-0.353	-0.348	0	0	0	0	0	-0.004	0	0	0	0	0.037	0	0	0	0	0	0	0	0
1604	0.3009	0	0	0	0	-0.445	0	0	0	0	0.39	0.029	-0.387	0	0	0.502	-0.64	0.196	-0.006	0	0	0	0	0	0	0	0	0.144	-0.35	-0.235	0	0	0	0	0	0	0.244	0	0	0	0.072	0	0	0	0	0	0	0	0.001
1607	0.0747	0	-0.192	0	0	-0.355	0	0	0	0	0.163	0.061	-0.383	0	0.389	0.194	-1.169	0.102	0	0	0	0	0	0.04	0	0	0	0.193	-0.25	-0.089	0	0	0	0	0.009	0	0.641	0	0	0	0.135	0	0	0	0	0	0	0	0.028
1608	0.0453	0	-0.325	0	0	-0.307	0	0	0	0	0.007	0.087	-0.403	0	0.488	0.061	-1.4	0.069	-0.015	0	0	0	0	0.016	0	0	0	0.218	-0.24	-0.058	0	0	0	0	0	0	0.793	0	0	0	0.146	0	0	0	0	0	0	0	0.036
1609	0.0654	0	-0.317	0	0	-0.289	0	0	0	0	0	0.1	-0.428	0	0.516	0.035	-1.43	0.017	-0.029	0	0	0	0	0.031	0	0	0	0.229	-0.205	-0.044	0	0	0	0	0	0	0.898	0	0	0	0.179	0	0	0	0	0	0	0	0.012
1610	0.0242	0	0	0	0	-0.413	0	0	0	0	0.304	0.045	-0.42	0	0.22	0.384	-0.834	0.159	-0.01	0	0	0	0	0	0	0	0	0.168	-0.302	-0.173	0	0	0	0	0	0	0.407	0	0	0	0.105	0	0	0	0	0	0	0	0.016
1631	0.0727	0	0	0	0	-0.264	0	0	-0.105	0	0.827	0	-0.365	0	0	0.915	-0.277	0.3	0	0	0	0	0	0.083	0	0	0	0	-0.173	-0.397	0	0	0	0	0	0	0.059	0.017	0	0	0.504	0	0	0	0	0.539	0	0	0.002
1632	0.1312	0	0	0	0	-0.265	0	0	-0.108	0	0.791	0	-0.362	0	0	0.872	-0.173	0.306	0	0	0	0	0	0.032	0	0	0	0	-0.151	-0.509	0	0	0	0	0	0	0.024	0.027	0	0	0.509	0	0	0	0	0.533	0	0	0
1633	0.2771	0	0	0	0	-0.235	0	0	-0.045	0	0.779	0	-0.372	0	0	0.712	-0.02	0.243	0	0	0	0	0	0	0	0	0	0	-0.152	-0.592	0	0	0	0	0	0	0	0.019	0	0	0.421	0	0	0	0	0.308	0	0	0
1634	0.312	0	0	0	0	-0.327	0	0	-0.033	0	0.896	0	-0.335	0	0	0.81	-0.12	0.297	0	0.011	0	0	0	0.12	0	0	0	0	-0.184	-0.541	0	0	0	0	0	0	0	0	0	0	0.408	0	0	0	0	0.306	0	0	0
1635	0.2881	0	0	0	0	-0.372	0	0	0	0	0.902	0	-0.311	0	0	0.744	-0.07	0.276	0	0.013	0	0	0	0.14	0	-0.063	0	0.005	-0.178	-0.527	0	0	0	0	0	0	0	0	0	0	0.311	0	0	0	0	0.098	0	0	0
1636	0.2572	0	0	0	0	-0.323	0	0	-0.022	0	0.815	0	-0.315	0	0	0.864	-0.287	0.29	0	0	0	0	0	0.11	0	0	0	0.028	-0.183	-0.323	0	0	0	0	0	0	0	0	0	0	0.326	0	0	0	0	0.255	0	0	0.049
1637	0.296	0	0	0	0	-0.31	0	0	-0.029	0	0.759	0	-0.345	0	0	0.911	-0.424	0.252	0	0	0	0	0	0.071	0	0	0	0.045	-0.168	-0.259	0	0	0	0	0	0	0.03	0	0	0	0.368	0	0	0	0	0.35	0	0	0.057
1638	0.3275	0	0	0	0	-0.318	0	0	-0.029	0	0.569	0	-0.401	0	0	0.886	-0.78	0.181	0	0	0	0	0	0.017	0	0	0	0.098	-0.205	-0.125	0	0	0	0	0.004	0	0.231	0	0	0	0.298	0	0	0	0	0.286	0	0	0.027
1639	0.3444	0	0	0	0	-0.242	0	0	-0.078	0	0.528	0.006	-0.398	0	0	0.935	-0.881	0.154	0	0	0	0	0	0.021	0	0	0	0.093	-0.186	-0.134	0	0	0	0	0	0	0.276	0	0	0	0.361	0	0	0	0	0.468	0	0	0.008
1641	0.3246	0	0	0	0	-0.26	0	0	-0.093	0	0.416	0.03	-0.443	0	0	0.897	-1.047	0.115	0	0	0	0	0	0.004	0	0	0	0.121	-0.188	-0.093	0	0	0	0	0.027	0	0.394	0	0	0	0.304	0	0	0	0	0.349	0	0	0.005
1642	0.3231	0	-0.149	0	0	-0.261	0	0	-0.058	0	0.198	0.064	-0.425	0	0.299	0.447	-1.282	0.093	0	0	0	0	0	0.019	0	0	0	0.163	-0.206	-0.075	0	0	0	0	0	0	0.648	0	0	0	0.234	0	0	0	0	0.166	0	0	0.012
1643	0.2885	0	0	0	0	-0.183	0	0	-0.121	0	0.584	0	-0.343	0	0	0.944	-0.732	0.194	0	0	0	0	0	0.014	0	0	0	0.057	-0.181	-0.222	0	0	0	0	0	0	0.231	0	0	0	0.417	0	0	0	0	0.599	0	0	0
1644	0.1554	0	0	0	0	-0.067	0	0	-0.204	0	0.679	0	-0.344	0	0	0.841	-0.37	0.223	0	0	0	0	0	0	0	0	0	0	-0.148	-0.388	0	0	0	0	0	0	0.307	0.003	0	0	0.544	0	0	0	0	0.645	0	0	0
1645	0.3399	0	0	0	0	-0.105	0	0	-0.139	0	0.553	0	-0.355	0	0	0.924	-0.757	0.158	0	0	0	0	0	0	0	0	0	0.045	-0.157	-0.267	0	0	0	0	0	0	0.355	0	0	0	0.44	0	0	0	0	0.593	0	0	0
1646	0.0506	0	0	0	0	-0.044	0	0	-0.167	0	0.638	0	-0.334	0	0	0.668	-0.186	0.188	0	0	0	0	0	0	0	0	0	0	-0.16	-0.387	0	0	0	0	0	0	0.279	0.017	0	0	0.511	0	0	0	0	0.582	0	0	0
1647	0.0925	0	0	0	0	-0.017	0	0	-0.044	0	0.623	0	-0.325	0	0	0.452	-0.041	0.108	0	0	0	0	0	0	0	0	0	0	-0.115	-0.425	0	0	0	0	0	0	0.24	0.052	0	0	0.463	0	0	0	0	0.444	0	0	0
1648	0.3453	0	0	0	0	0	0	0	0	0	0.529	0	-0.332	0	0	0.33	0	0	0	0	0	0	0	0	0	0	0	0	-0.055	-0.382	-0.015	0	0	0	0	0	0	0.384	0	0	0.454	0	0	0	0	0.299	0	0	0
1649	0.3153	0	0	0	0	0	0	0	-0.181	0	0.559	0	-0.324	0	0	0.742	-0.516	0.139	0	0	0	0	0	0	0	0	0	0	-0.118	-0.324	0	0	0	0	0	0	0.45	0.01	0	0	0.483	0	0	0	0	0.588	0	0	0
1661	0.0036	0	0	0	0	0	0	0	0	0	0.196	0	-0.038	0	0	0	0	0	-0.243	0	0	0	0	0	0	0	0	0.07	0	-0.122	-0.002	0	0	0	0	0	0	0.812	0	0	0.481	0	0	0	0	0.21	0	0	0
1662	0.0184	0	0	0	0	0	0	0	0	0	0.003	0	-0.041	0	0	0	0	0	-0.27	0	0	0	0	0	0	0	0	0.081	0	0	-0.004	0	0	0	0	0	0	0.887	0	0	0.493	0	0	0	0	0.127	0	0	0
1663	0.3454	0	0	0	0	0	0	0	0	0	0	0	-0.055	0	0	0	0	0	-0.325	0	0	0	0	0	0	0	0	0.108	0	0	-0.02	0	0	0	0	0	0	0.882	0	0	0.52	0	0	0	0	0.109	0	0	0
1664	0.3292	0	0	0	0	0	0	0	0	0	0.026	0	-0.052	0	0	0	0	0	-0.261	0	0	0	0	0	0	0	0	0.055	0	-0.075	-0.078	0	0	0	0	0	0	0.875	0	0	0.479	0	0	0	0	0.151	0	0	0
1665	0.2844	0	0	0	0	0	0	0	0	0	0	0	-0.163	0	0	0	0	0	-0.285	0	0	0	0	0	0	0	0	0.061	0	-0.114	-0.137	0	0	0	0	0	0	0.903	0	0	0.517	0	0	0	0	0	0	0	0
1667	0.345	0	0	0	0	0	0	0	0	0	0.198	0	-0.059	0	0	0	0	0	-0.219	0	0	0	0	0	0	0	0	0.027	0	-0.201	-0.059	0	0	0	0	0	0	0.752	0	0	0.463	0	0	0	0	0.212	0	0	0
1668	0.0113	0	0	0	0	0	0	0	-0.033	0	0.501	0	-0.282	0	0	0.342	-0.215	0.024	-0.067	0	0	0	0	0	0	0	0	0	-0.006	-0.324	-0.025	0	0	0	0	0	0	0.531	0	0	0.466	0	0	0	0	0.363	0	0	0
1691	0.3326	0	0	0	0	0	0	0	0	0	0	0	-0.149	0	0	0	0	0	-0.334	0	0	0	0	0	0	0	0	0.124	0	0	-0.097	0	0	0	0	0	0	0.938	0	0	0.54	0	0	0	0	0.023	0	0	0
1692	0.0289	0	0	0	0	0	0	0	0	0	0	0	-0.186	0	0	0	0	0	-0.368	0	0	0	0	0	0	0	0	0.093	0	0	-0.168	0	0	0	0	0	0	0.968	0	0	0.541	0	0	0	0	0	0	0	0
1693	0.0492	0	0	0	0	0	0	0	0	0	0	0	-0.157	0	0	0	0	0	-0.433	0	0	0	0	0	0	0	0	0.125	0	0	-0.187	0	0	0	0	0	0	1.073	0	0	0.599	0	0	0	0	0	0	0	0
1694	0.0074	0	0	0	0	0	0	0	0	0	0	0	-0.225	0	0	0	0	0	-0.394	0	0	0	0	0	0	0	0	0.204	0	0	-0.167	0	0	0	0	0	0	1.057	0	0	0.62	0	0	0	0	0	0	0	0
2201	0.2759	0	0	0	0	0	0	0	0	0	0	0.054	-0.754	0	0	0	0	0	0	0	-0.688	0	-0.094	0	0	0	0	0.496	0	-0.204	0	0	0	0	0	-0.101	0	0	0	0	0	0	0.012	0.548	0	0	0	0	0.214
2202	0.3171	0	0	0	0	0	0	0	0	0	0	0.021	-0.778	0	0	-0.231	0	0	0	0	-0.519	0	0	0	0	0	0	0.48	0	-0.091	0	0	0	0	0	0	0	0	0	0	0	0	0	0.357	0	0	0	0	0.115
2203	0.2576	0	0	0	0	0	0	0	0	0	0	0.024	-0.974	0	0	0	0	0	0	0	-0.455	0	-0.181	0	0	0	0.035	0.515	0	-0.04	0	0	0	0	0	-0.344	0	0	0	0	0	0	0.026	0.895	0	0	0	0	0.007
2204	0.339	0	0	0	0	0	0	0	0	0	0	0.032	-0.768	0	0	-0.104	0	0	0	0	-0.587	0	-0.106	0	0	0	0	0.462	0	-0.18	0	0	0	0	0	-0.096	0	0	0	0	0	0	0	0.498	0	0	0	0	0.118
2205	0.3345	0	0	0	0	0	0	0	0	0	0	0.064	-0.687	0	0	0	0	0	0	0	-0.69	0.16	0	0	0	0	0	0.513	0	-0.189	0	0	0	0	0	0	0	0	0	0	0	0	0.016	0.463	0	0	0	0	0.221
2206	0.3358	0	0	0	0	0	0	0	0	0	0	0.035	-0.834	0	0	0	0	0	0	0	-0.582	0	-0.167	0	0	0	0	0.469	0	-0.19	0	0	0	0	0	-0.269	0	0	0	0	0	0	0	0.704	0	0	0	0	0.115
2207	0.3248	0	0	0	0	0	0	0	0	0	0	0.07	-0.842	0	0	0	0	0	0	0	-0.572	0	-0.18	0	0	0	0	0.55	0	-0.148	0	0	0	0	0	-0.279	0	0	0	0	0	0	0.075	0.738	0	0	0	0	0.197
2208	0.0741	0	0	0	0	0	0	0	0	0	0	0.158	-0.452	0	0	0	-0.278	0.079	0	0	-0.759	0.195	-0.017	0	0	0	0	0.468	0	-0.154	0	0	0	0	0	0	0.444	0	0	0	0	0	0.32	0.176	0	0	0	0	0.386
2209	0.3525	0	0	0	0	0	0	0	0	0	0	0.067	-0.689	0	0	0	0	0	0	0	-0.675	0.129	0	0	0	0	0	0.501	0	-0.173	0	0	0	0	0	0	0	0	0	0	0	0	0.019	0.434	0	0	0	0	0.207
2210	0.3332	0	0	0	0	0	0	0	0	0	0	0.016	-0.72	0	0	-0.275	0	0	0	0	-0.506	0	-0.107	0	0	0	0	0.439	0	-0.14	0	0	0	0	0	-0.111	0	0	0	0	0	0	0	0.418	0	0	0	0	0.062
2301	0.1284	0	0	0	0	0	0	0	0	0	0	0.09	-0.695	0	0	0	0	0	0	0	-0.766	0.162	-0.087	0	0	0	0	0.553	0	-0.164	0	0	0	0	0	-0.12	0.206	0	0	0	0	0	0.042	0.537	0	0	0	0	0.333
2303	0.3302	0	0	0	0	0	0	0	0	0	0	0.13	-0.432	0	0	0	-0.136	0.09	0	0	-0.82	0.36	0	0	0	0	0	0.478	0	-0.252	0	0	0	0	0	0	0	0.057	0	0	0	0	0.224	0.302	0	0	0	0	0.306
2304	0.0998	0	0	0	0	0	0	0	0	0	0	0.092	-0.557	0	0	0	-0.067	0.002	0	0	-0.747	0.397	0	0	0	0	0	0.526	0	-0.207	0	0	0	0	0	0	0	0.052	0	0	0	0	0.102	0.413	0	0	0	0	0.268
2307	0.0619	0	0	0	0	0	0	0	0	0	0	0.116	-0.473	0	0	0	-0.107	0.063	0	0	-0.806	0.385	0	0	0	0	0	0.503	0	-0.237	0	0	0	0	0	0	0	0.064	0	0	0	0	0.169	0.344	0	0	0	0	0.297
2321	0.3221	0	0	0	0	0	0	0	0	0	0	0.033	-0.815	0	0	-0.177	0	0	0	0	-0.532	0	0	0	0	0	0	0.478	0	-0.067	0	0	0	0	0	0	0	0	0	0	0.052	0	0	0.335	0	0	0	0	0.132
2323	0.3351	0	0	0	0	0	0	0	0	0	0	0.032	-0.859	0	0	-0.219	0	0	0	0	-0.471	0	0	0	0	0	0	0.471	0	-0.008	0	0	0	0	0	0	0	0	0	0	0.092	0	0	0.299	0	0	0	0	0.112
2343	0.3308	0	0	0	0	0	0	0	0	0	0	0.004	-0.801	0	0	-0.372	0	0	0	0	-0.413	0	0	0	0	0	0	0.473	0	-0.007	0	0	0	0	0	0	0	0	0	0	0.053	0	0	0.239	0	0	0	0	0.092
2361	0.3434	0	0	0	0	0	0	0	0	0	0	0.035	-0.779	0	0	-0.08	0	0	0	0	-0.598	0	-0.035	0	0	0	0	0.491	0	-0.158	0	0	0	0	0	-0.017	0	0	0	0	0	0	0	0.448	0	0	0	0	0.137
2362	0.3252	0	0	0	0	0	0	0	0	0	0	0.006	-0.716	0	0	-0.393	0	0	0	0	-0.449	0	-0.062	0	0	0	0	0.446	0	-0.085	0	0	0	0	0	-0.068	0	0	0	0	0	0	0	0.319	0	0	0	0	0.05
2367	0.3527	0	0	0	0	0	0	0	0	0	0	0.03	-0.773	0	0	-0.124	0	0	0	0	-0.579	0	-0.046	0	0	0	0	0.482	0	-0.152	0	0	0	0	0	-0.033	0	0	0	0	0	0	0	0.437	0	0	0	0	0.122
2381	0.3485	0	0	0	0	0	0	0	0	0	0	0.04	-0.784	0	0	-0.027	0	0	0	0	-0.617	0	-0.016	0	0	0	0	0.497	0	-0.165	0	0	0	0	0	0	0	0	0	0	0	0	0	0.463	0	0	0	0	0.158
2384	0.35	0	0	0	0	0	0	0	0	0	0	0.045	-0.778	0	0	0	0	0	0	0	-0.632	0	0	0	0	0	0	0.501	0	-0.164	0	0	0	0	0	0	0	0	0	0	0	0	0	0.464	0	0	0	0	0.176
2387	0.3322	0	0	0	0	0	0	0	0	0	0	0.094	-0.553	0	0	0	-0.072	0	0	0	-0.744	0.35	0	0	0	0	0	0.505	0	-0.216	0	0	0	0	0	0	0	0	0	0	0	0	0.108	0.394	0	0	0	0	0.244
2401	0.2604	0	0	0	0	0	0	0	0	0	0	0.095	-0.737	0	0	0	0	0	0	0	-0.688	0.022	-0.126	0	0	0	0	0.552	0	-0.188	0	0	0	0	0	-0.185	0.173	0	0	0	0	0	0.075	0.564	0	0	0	0	0.348
2402	0.3016	0	0	0	0	0	0	0	0	0	0	0.066	-0.791	0	0	0	0	0	0	0	-0.673	0	-0.143	0	0	0	0	0.514	0	-0.209	0	0	0	0	0	-0.233	0	0	0	0	0	0	0.02	0.641	0	0	0	0	0.239
2405	0.3245	0	0	0	0	0	0	0	0	0	0	0.048	-0.872	0	0	0	0	0	0	0	-0.579	0	-0.165	0	0	0	0	0.515	0	-0.156	0	0	0	0	0	-0.334	0	0	0	0	0	0	0.005	0.804	0	0	0	0	0.147
2406	0.3318	0	0	0	0	0	0	0	0	0	0	0.125	-0.66	0	0	0	-0.174	0	0	0	-0.658	0.013	-0.161	0	0	0	0	0.534	0	-0.112	0	0	0	0	0	-0.087	0.398	0	0	0	0	0	0.185	0.427	0	0	0	0	0.354
2408	0.3406	0	0	0	0	0	0	0	0	0	0	0.08	-0.792	0	0	0	0	0	0	0	-0.644	0	-0.155	0	0	0	0	0.541	0	-0.181	0	0	0	0	0	-0.241	0.052	0	0	0	0	0	0.062	0.653	0	0	0	0	0.267
2411	0.3436	0	0	0	0	0	0	0	0	0	0	0.107	-0.736	0	0	0	-0.046	0	0	0	-0.627	0	-0.157	0	0	0	0	0.554	0	-0.122	0	0	0	0	0	-0.159	0.284	0	0.002	0	0	0	0.125	0.546	0	0	0	0	0.314
2412	0.3289	0	0	0	0	0	0	0	0	0	0	0.049	-0.896	0	0	0	0	0	0	0	-0.545	0	-0.176	0	0	0	0	0.529	0	-0.135	0	0	0	0	0	-0.333	0	0	0	0	0	0	0.035	0.83	0	0	0	0	0.125
2423	0.0579	0	0	0	0	0	0	0	0	0	0	0.178	-0.347	0	0	0	-0.27	0.151	0	0	-0.695	0.034	0	0	0	0	0	0.421	-0.054	-0.159	0	0	0	0	0	0	0	0.496	0	0	0	0	0.406	0.015	0	0	0	0	0.367
2424	0.3059	0	0	0	0	0	0	0	0	0	0	0.151	-0.534	0	0	0	-0.369	0	0	0	-0.632	0	-0.117	0	0	0	0	0.442	0	-0.121	0	0	0	0	0	0	0.664	0	0.011	0	0	0	0.264	0.21	0	0	0	0	0.345
2425	0.3523	0	0	0	0	0	0	0	0	0	0	0.174	-0.373	0	0	0	-0.291	0.124	0	0	-0.675	0.042	0	0	0	0	0	0.421	-0.043	-0.157	0	0	0	0	0	0	0	0.529	0	0	0	0	0.394	0.035	0	0	0	0	0.363
2426	0.3063	0	0	0	0	0	0	0	0	0	0	0.167	-0.386	0	0	0	-0.229	0.122	0	0	-0.782	0.186	0	0	0	0	0	0.439	0	-0.195	0	0	0	0	0	0	0	0.372	0	0	0	0	0.376	0.157	0	0	0	0	0.379
2441	0.1723	0	0	0	0	0	-0.041	0	0	0	0	0.012	-0.878	0	0	0	0	0	0	0	-0.456	0	-0.141	0	0	0	0.14	0.494	0	-0.008	0	0	0	0	0	-0.315	0	0	0	0	0	0	0	0.767	0	0	0	0	0
2442	0.2494	0	0	0	0	0	-0.053	0	0	0	0	0.029	-0.95	0	0	0	0	0	0	0	-0.56	0	-0.104	0	0	0	0.119	0.489	0	-0.059	0	0	0	0	0	-0.39	0	0	0	0	0	0	0	0.88	0	0	0	0	0.086
2443	0.3106	0	0	0	0	0	0	0	0	0	0	0	-0.722	0	0	-0.239	0	0	0	0	-0.37	0	-0.166	0	0	0	0.058	0.46	0	0	0	0	0	0	0	-0.231	0	0	0	0	0	0	0	0.556	0	0	0	0	0
2445	0.3172	0	0	0	0	0	0	0	0	0	0	0.016	-0.951	0	0	0	0	0	0	0	-0.476	0	-0.145	0	0	0	0.121	0.499	0	0	0	0	0	0	0	-0.36	0	0	0	0	0	0	0	0.885	0	0	0	0	0
2446	0.3367	0	0	0	0	0	0	0	0	0	0	0.019	-0.999	0	0	0	0	0	0	0	-0.408	0	-0.179	0	0	0	0	0.522	0	-0.009	0	0	0	0	0	-0.318	0	0	0	0	0	0	0.032	0.898	0	0	0	0	0
2450	0.3505	0	0	0	0	0	-0.042	0	0	0	0	0.018	-0.868	0	0	0	0	0	0	0	-0.504	0	-0.152	0	0	0	0.081	0.473	0	-0.096	0	0	0	0	0	-0.295	0	0	0	0	0	0	0	0.74	0	0	0	0	0.025
3201	0.304	0	0	0	0	0	0	0	0	0	0.034	0.015	-0.745	0	0	-0.378	-0.178	-0.378	0	0	-0.068	0	-0.296	0	0	0	0	0.354	0	0	0	0	0	0	0	-0.101	0	0	0	0	0	0	0	0.385	0	0	0	0	0
3202	0.2873	0	0	0	0	0	0	0	0	0	0.179	0	-0.883	0	0	-0.093	-0.165	-0.51	0	-0.253	-0.009	0	-0.392	0	0	0	0	0.214	0	0	0	0	0	0	0	-0.138	0	0	0	0	0	0	0	0.673	0	0	0	0	-0.019
3203	0.3283	0	0	0	-0.069	0	0	0	0	0	0.588	0	-0.83	0	0	0	-0.475	-0.408	0.095	-0.104	0	0	-0.42	0	0	0	0	0	0	0	0	0.099	0	0	0	-0.159	0	-0.24	0	0	0	0	0	0.224	0	0	0	0	-0.023
3205	0.3296	0	0	0	-0.038	0	0	0	0	0	0.427	0	-0.754	0	0	-0.375	-0.186	-0.358	0	-0.145	0	0	-0.389	0	0	0	0	0.106	0	0	0	0	0	0	0	-0.065	0	0	0	0	0	0	0	0.276	0	0	0	0	0
3206	0.3238	0	0	0	-0.118	0	0	0	0	0	0.564	0	-0.737	0	0	-0.461	-0.196	-0.271	0	-0.138	-0.026	0	-0.361	0	0	0	0	0	0	0	0	0	0	0	0	-0.063	0	0	0	0	0	0	0	0.155	0	0	0	0	0
3207	0.303	0	0	0	0	0	0	0	0	0	0	0.004	-0.962	0	0	0	0	-0.216	0	0	-0.247	0	-0.243	0	0	0	0	0.481	0	0	0	0	0	0	0	-0.215	0	0	0	0	0	0	0	0.89	0	0	0	0	0
3208	0.3329	0	0	0	-0.039	0	0	0	0	0	0.46	0	-0.815	0	0	-0.21	-0.222	-0.448	0	-0.254	0	0	-0.449	0	0	0	0	0.011	0	0	0	0	0	0	0	-0.122	0	-0.012	0	0	0	0	0	0.399	0	0	0	0	-0.018
3209	0.3297	0	0	0	-0.102	0	0	0	0	0	0.783	0	-0.628	0	0	-0.258	-0.481	-0.165	0	-0.101	-0.064	0	-0.251	0.1	0	0	0	0	0	0	0	0.126	0	0	-0.083	-0.157	0	0	0	0	0	0	0	0	0	0	0	0	0
3210	0.3204	0	0	0	-0.078	0	0	0	0	0	0.661	0	-0.789	0	0	-0.022	-0.548	-0.343	0.075	-0.106	0	0	-0.418	0	0	0	0	0	0	0	0	0.101	0	0	0	-0.148	0	-0.195	0	0	0	0	0	0.136	0	0	0	0	-0.012
3211	0.2735	0	0	0	-0.062	0	0	0	0	0	0.487	0	-0.861	0	0	-0.029	-0.267	-0.459	0.078	-0.209	0	0	-0.45	0	0	0	0	0	0	0	0	0.033	0	0	0	-0.16	0	-0.197	0	0	0	0	0	0.412	0	0	0	0	-0.032
3213	0.2809	0	0	0	0	0	0	0	0	0	0	0	-0.798	0	0	-0.143	0	0	0	0	-0.32	0	-0.204	0	0	0	0.018	0.485	0	0	0	0	0	0	0	-0.245	0	0	0	0	0	0	0	0.619	0	0	0	0	0
3214	0.3202	0	0	0	0	0	0	0	0	0	0	0	-0.572	0	0	-0.486	0	-0.106	0	0	-0.137	0	-0.231	0	0	0	0	0.475	0	0	0.006	0	0	0	0	-0.119	0	0	0	0	0	0	0	0.26	0	0	0	0	0
3215	0.3246	0	0	0	-0.102	0	0	0	0	0	0.69	0	-0.656	0	0	-0.409	-0.317	-0.216	0	-0.135	-0.082	0	-0.364	0	0	0	0	0	0	0	0	0.079	0	0	-0.036	-0.099	0	0	0	0	0	0	0	0.035	0	0	0	0	0
3301	0.3406	0	0	0	0	0	0	0	0	0	0.142	0.011	-0.703	0	0	-0.514	-0.061	-0.222	0	0	0	0	-0.248	0	0	0	0	0.387	0	0	0	0	0	0	0	-0.089	0	0	0	0	0	0	0	0.231	0	0	0	0	0
3302	0.3215	0	0	0	0	0	0	0	0	0	0	0	-0.816	0	0	-0.185	0	-0.224	0	0	-0.177	0	-0.264	0	0	0	0	0.474	0	0	0	0	0	0	0	-0.17	0	0	0	0	0	0	0	0.621	0	0	0	0	0
3303	0.3208	0	0	0	0	0	0	0	0	0	0	0	-0.695	0	0	-0.362	0	-0.219	0	0	-0.117	0	-0.255	0	0	0	0	0.462	0	0	0	0	0	0	0	-0.135	0	0	0	0	0	0	0	0.444	0	0	0	0	0
3305	0.3036	0	0	0	0	0	0	0	0	0	0	0.016	-0.675	0	0	-0.505	-0.114	-0.271	0	0	-0.036	0	-0.232	0	0	0	0	0.422	0	0	0	0	0	0	0	-0.1	0	0	0	0	0	0	0	0.277	0	0	0	0	0
3321	0.3374	0	0	0	0	0	0	0	0	0	0.31	0.004	-0.736	0	0	-0.388	-0.166	-0.366	0	-0.088	-0.013	0	-0.365	0	0	0	0	0.215	0	0	0	0	0	0	0	-0.067	0	0	0	0	0	0	0	0.298	0	0	0	0	0
3322	0.3228	0	0	0	0	0	0	0	0	0	0.24	0.009	-0.719	0	0	-0.42	-0.16	-0.356	0	-0.001	-0.033	0	-0.338	0	0	0	0	0.275	0	0	0	0	0	0	0	-0.074	0	0	0	0	0	0	0	0.29	0	0	0	0	0
3366	0.3306	0	0	0	-0.118	0	0	0	0	0	0.566	0	-0.719	0	0	-0.522	-0.087	-0.176	0	0	-0.06	0	-0.292	0	0	0	0	0.087	0	0	0	0.032	0	0	-0.009	-0.044	0	0	0	0	0	0	0	0.11	0	0	0	0	0
3381	0.3456	0	0	0	-0.112	0	0	0	0	0	0.659	0	-0.671	0	0	-0.466	-0.241	-0.216	0	-0.123	-0.082	0	-0.347	0	0	0	0	0	0	0	0	0.063	0	0	-0.028	-0.081	0	0	0	0	0	0	0	0.061	0	0	0	0	0
3402	0.3475	0	0	0	-0.114	0	0	0	0	0	0.778	0	-0.614	0	0	-0.313	-0.414	-0.122	0	-0.087	-0.135	0	-0.324	0	0	0	0	0	0	0	0	0.134	0	0	-0.084	-0.132	0	0	0	0	0	0	0	0	0	0	0	0	0
3441	0.3456	0	0	0	-0.06	0	0	0	0	0	0.578	0	-0.806	0	0	-0.105	-0.389	-0.404	0.042	-0.156	0	0	-0.435	0	0	0	0	0	0	0	0	0.043	0	0	0	-0.142	0	-0.138	0	0	0	0	0	0.241	0	0	0	0	-0.008
3461	0.2862	0	0	0	-0.01	0	0	0	0	0	0.365	0	-0.868	0	0	-0.082	-0.176	-0.49	0.033	-0.277	0	0	-0.436	0	0	0	0	0.063	0	0	0	0	0	0	0	-0.163	0	-0.12	0	0	0	0	0	0.552	0	0	0	0	-0.05
3482	0.3277	0	0	0	0	0	0	0	0	0	0.299	0	-0.903	0	0	-0.017	-0.206	-0.522	0.029	-0.283	0	0	-0.423	0	0	0	0	0.104	0	0	0	0	0	0	0	-0.158	0	-0.079	0	0	0	0	0	0.643	0	0	0	0	-0.054
3483	0.3246	0	0	0	0	0	0	0	0	0	0	0.004	-0.925	0	0	-0.11	-0.081	-0.442	0	-0.046	-0.156	0	-0.29	0	0	0	0	0.397	0	0	0	0	0	0	0	-0.155	0	0	0	0	0	0	0	0.747	0	0	0	0	0
3484	0.325	0	0	0	0	0	0	0	0	0	0	0.007	-1.015	0	0	0	-0.045	-0.431	0	-0.044	-0.177	0	-0.268	0	0	0	0	0.419	0	0	0	0	0	0	0	-0.171	0	0	0	0	0	0	0	0.901	0	0	0	0	0
3485	0.0448	0	0	0	0	0	0	0	0	0	0	0.004	-1.024	0	0	0	0	-0.397	0	0	-0.175	0	-0.25	0	0	0	0	0.45	0	0	0	0	0	0	0	-0.181	0	0	0	0	0	0	0	0.925	0	0	0	0	0
3501	0.3431	0	0	0	0	0	0	0	0	0	0	0.005	-0.971	0	0	0	0	0	0	0	-0.384	0	-0.182	0	0	0	0	0.513	0	0	0	0	0	0	0	-0.293	0	0	0	0	0	0	0	0.842	0	0	0	0	0
3503	0.1018	0	0	0	0	0	0	0	0	0	0	0.004	-1.007	0	0	0	0	-0.353	0	0	-0.185	0	-0.244	0	0	0	0	0.457	0	0	0	0	0	0	0	-0.189	0	0	0	-0.015	0	0	0	0.929	0	0	0	0	0
3506	0.3437	0	0	0	0	0	0	0	0	0	0	0	-0.932	0	0	0	0	-0.031	0	0	-0.318	0	-0.206	0	0	0	0	0.507	0	0	0	0	0	0	0	-0.246	0	0	0	0	0	0	0	0.773	0	0	0	0	0
3507	0.3244	0	0	0	0	0	0	0	0	0	0	0.014	-0.994	0	0	0	0	-0.057	0	0	-0.357	0	-0.177	0	0	0	0	0.503	0	0	0	0	0	0	0	-0.285	0	0	0	0	-0.017	0	0	0.91	0	0	0	0	0
3524	0.3151	0	0	0	0	0	0	0	0	0	0	0	-0.811	0	0	-0.135	0	-0.029	0	0	-0.265	0	-0.206	0	0	0	0	0.502	0	0	0	0	0	0	0	-0.215	0	0	0	0	0	0	0	0.598	0	0	0	0	0
4100	0.2853	0	0	0	-0.183	0	0	0.25	0	0	0.8	0	-0.423	0	0	0	-0.551	0	0	0	-0.203	0	0	0	0	0	0	0	0	0	0	0.309	0	0	-0.072	-0.065	0	0	0	0	0	0	0	0	0	0	0	0	0
4202	0.3081	0	0	0	-0.169	0	0	0	0	0	0.85	0	-0.539	0	0	0	-0.693	0	0	-0.006	-0.209	0	0	0.22	0	0	0	0	0	0	0	0.219	0	0.008	-0.122	-0.182	0	0	0.137	0	0	0	0	0	0	0	0	0	-0.011
4203	0.2727	0	0	0	-0.195	0	0	0.123	0.062	0	0.888	0	-0.428	0	0	0	-0.588	0	0	0	-0.201	0	-0.04	0.055	0	0	0	0	0	0	0	0.287	0	0	-0.081	-0.118	0	0	0.064	0	0	0	0	0	0	0	0	0	0
4205	0.3305	0	0	0	-0.087	0	0	0	0	0	0.746	0	-0.681	0	0	-0.09	-0.629	-0.253	0.058	-0.072	0	0	-0.263	0.111	0	0	0	0	0	0	0	0.154	0	0	-0.043	-0.179	0	-0.125	0	0	0	0	0	0	0	0	0	0	-0.01
4206	0.3195	0	0	0	-0.108	0	0	0.285	0.078	0	0.928	0	-0.351	0	0	0	-0.28	0	0	0	-0.058	0	0	0	0	0	0	0	0	0	-0.052	0.291	0	0	0	0	0	0	0.038	0	0	0	0	0	0	0	0	0	0
4207	0.3242	0	0	0	-0.177	0	0	0.216	0.098	0	0.891	0	-0.407	0	0	0	-0.463	0	0	0	-0.149	0	0	0	0	0	0	0	0	0	0	0.306	0	0	0	-0.065	0	0	0.041	0	0	0	0	0	0	0	0	0	0
4208	0.3184	0	0	0	-0.135	0	0	0.252	0.123	0	0.96	0	-0.397	0	0	0	-0.299	0	0	0	-0.064	0	0	0	0	0	0	0	0	0	-0.034	0.284	0	0	0	-0.017	0	0	0.058	0	0	0	0	0	0	0	0	0	0
4209	0.3029	0	0	0	-0.195	0	0	0.135	0.083	0	0.888	0	-0.424	0	0	0	-0.571	0	0	0	-0.191	0	-0.056	0.02	0	0	0	0	0	0	0	0.288	0	0	-0.068	-0.108	0	0	0.058	0	0	0	0	0	0	0	0	0	0
4211	0.3186	0	0	0	-0.169	0	0	0.206	0.126	0	0.918	0	-0.406	0	0	0	-0.418	0	0	0	-0.129	0	0	0	0	0	0	0	0	0	0	0.297	0	0	0	-0.058	0	0	0.05	0	0	0	0	0	0	0	0	0	0
4212	0.3468	0	0	0	-0.14	0	0	0	0	0	0.835	0	-0.573	0	0	-0.025	-0.689	-0.012	0	-0.025	-0.181	0	-0.05	0.221	0	0	0	0	0	0	0	0.193	0	0	-0.137	-0.192	0	0	0.034	0	0	0	0	0	0	0	0	0	0
4213	0.346	0	0	0	-0.157	0	0	0	0	0	0.802	0	-0.53	0	0	-0.219	-0.486	0	0	-0.004	-0.291	0	-0.203	0.022	0	0	0	0	0	0	0	0.201	0	0	-0.14	-0.13	0	0	0	0	0	0	0	0	0	0	0	0	0
4214	0.318	0	0	0	-0.183	0	0	0.024	0.012	0	0.847	0	-0.483	0	0	0	-0.674	0	0	0	-0.251	0	-0.035	0.136	0	0	0	0	0	0	0	0.23	0	0	-0.11	-0.152	0	0	0.105	0	0	0	0	0	0	0	0	0	0
4215	0.3336	0	0	0	-0.179	0	0	0	0	0	0.755	0	-0.476	0	0	-0.152	-0.578	0	0	0	-0.314	0	-0.151	0.003	0	0	0	0	0	0	0	0.236	0	0	-0.151	-0.115	0	0	0	0	0	0	0	0	0	0	0	0	0
4301	0.3406	0	0	0	-0.131	0	0	0.293	0.037	0	0.895	0	-0.355	0	0	0	-0.342	0	0	0	-0.132	0	0	0	0	0	0	0	0	0	0	0.305	0	0	0	-0.014	0	0	0.018	0	0	0	0	0	0	0	0	0	0
4302	0.317	0	0	0	-0.089	0	0	0.316	0.038	0	0.903	0	-0.313	0	0	0	-0.257	0	0	0	-0.071	0	0	0	0	0	0	0	0	0	-0.053	0.296	0	0	0	0	0	0	0.022	0	0	0	0	0	0	0	0	0	-0.002
4321	0.268	0	0	0	-0.144	0	0	0.255	0.094	0	0.932	0	-0.379	0	0	0	-0.333	0	0	0	-0.101	0	0	0	0	0	0	0	0	0	-0.004	0.308	0	0	0	-0.029	0	0	0.039	0	0	0	0	0	0	0	0	0	0
4322	0.3478	0	0	0	-0.158	0	0	0.249	0.077	0	0.893	0	-0.387	0	0	0	-0.398	0	0	0	-0.141	0	0	0	0	0	0	0	0	0	0	0.309	0	0	0	-0.041	0	0	0.025	0	0	0	0	0	0	0	0	0	0
4323	0.3096	0	0	0	-0.158	0	0	0.223	0.115	0	0.916	0	-0.395	0	0	0	-0.382	0	0	0	-0.125	0	0	0	0	0	0	0	0	0	0	0.301	0	0	0	-0.043	0	0	0.039	0	0	0	0	0	0	0	0	0	0
4324	0.346	0	0	0	-0.15	0	0	0.291	0	0	0.842	0	-0.371	0	0	0	-0.417	0	0	0	-0.176	0	0	0	0	0	0	0	0	0	0	0.313	0	0	-0.013	-0.028	0	0	0	0	0	0	0	0	0	0	0	0	0
4341	0.3431	0	0	0	-0.11	0	0	0.274	0.146	0	0.991	0	-0.407	0	0	0	-0.234	0	0	0	0	0	0	0	0	0	0	0	0	0	-0.104	0.258	0	0	0	0	0	0	0.072	0	0	0	0	0	0	0	0	0	0
4361	0.337	0	0	0	-0.158	0	0	0.222	0.132	0	0.949	0	-0.41	0	0	0	-0.355	0	0	0	-0.104	0	0	0	0	0	0	0	0	0	0	0.281	0	0	0	-0.042	0	0	0.061	0	0	0	0	0	0	0	0	0	0
4362	0.3215	0	0	0	-0.138	0	0	0.259	0.139	0	0.99	0	-0.423	0	0	0	-0.275	0	0	0	-0.051	0	0	0	0	0	0	0	0	0	-0.043	0.259	0	0	0	-0.013	0	0	0.081	0	0	0	0	0	0	0	0	0	0
4401	0.3328	0	0	0	-0.186	0	0	0.069	0.015	0	0.854	0	-0.457	0	0	0	-0.644	0	0	0	-0.233	0	-0.058	0.085	0	0	0	0	0	0	0	0.25	0	0	-0.107	-0.137	0	0	0.073	0	0	0	0	0	0	0	0	0	0
4404	0.3309	0	0	0	-0.194	0	0	0.11	0.081	0	0.894	0	-0.433	0	0	0	-0.578	0	0	0	-0.195	0	-0.039	0.056	0	0	0	0	0	0	0	0.277	0	0	-0.069	-0.117	0	0	0.077	0	0	0	0	0	0	0	0	0	0
4406	0.312	0	0	0	-0.192	0	0	0.142	0.037	0	0.872	0	-0.424	0	0	0	-0.599	0	0	0	-0.211	0	-0.047	0.043	0	0	0	0	0	0	0	0.285	0	0	-0.089	-0.114	0	0	0.052	0	0	0	0	0	0	0	0	0	0
4421	0.3516	0	0	0	-0.189	0	0	0.133	0	0	0.781	0	-0.437	0	0	0	-0.64	0	0	0	-0.253	0	-0.06	0	0	0	0	0	0	0	0	0.279	0	0	-0.119	-0.097	0	0	0	0	0	0	0	0	0	0	0	0	0
4422	0.3534	0	0	0	-0.186	0	0	0.081	0	0	0.828	0	-0.452	0	0	0	-0.657	0	0	0	-0.244	0	-0.084	0.045	0	0	0	0	0	0	0	0.255	0	0	-0.118	-0.131	0	0	0.043	0	0	0	0	0	0	0	0	0	0
4423	0.3152	0	0	0	-0.189	0	0	0.156	0	0	0.828	0	-0.427	0	0	0	-0.619	0	0	0	-0.231	0	-0.074	0	0	0	0	0	0	0	0	0.282	0	0	-0.103	-0.112	0	0	0.019	0	0	0	0	0	0	0	0	0	0
4424	0.351	0	0	0	-0.186	0	0	0.081	0	0	0.777	0	-0.452	0	0	0	-0.673	0	0	0	-0.264	0	-0.096	0	0	0	0	0	0	0	0	0.262	0	0	-0.131	-0.114	0	0	0	0	0	0	0	0	0	0	0	0	0
4444	0.3521	0	0	0	-0.193	0	0	0.069	0	0	0.742	0	-0.453	0	0	0	-0.685	0	0	0	-0.29	0	-0.08	0	0	0	0	0	0	0	0	0.262	0	0	-0.141	-0.093	0	0	0	0	0	0	0	0	0	0	0	0	0
4445	0.3453	0	0	0	-0.196	0	0	0.026	0	0	0.713	0	-0.436	0	0	-0.104	-0.602	0	0	0	-0.324	0	-0.079	0	0	0	0	0	0	0	0	0.262	0	0	-0.152	-0.08	0	0	0	0	0	0	0	0	0	0	0	0	0
4501	0.3377	0	0	0	-0.168	0	0	0	0	0	0.829	0	-0.52	0	0	0	-0.707	0	0	0	-0.251	0	-0.062	0.151	0	0	0	0	0	0	0	0.212	0	0	-0.14	-0.169	0	0	0.058	0	0	0	0	0	0	0	0	0	0
4505	0.333	0	0	0	-0.174	0	0	0	0	0	0.816	0	-0.495	0	0	0	-0.705	0	0	0	-0.272	0	-0.085	0.104	0	0	0	0	0	0	0	0.223	0	0	-0.136	-0.153	0	0	0.055	0	0	0	0	0	0	0	0	0	0
4581	0.2728	0	0	0	-0.168	0	0	0	0	0	0.856	0	-0.542	0	0	0	-0.679	0	0	-0.007	-0.197	0	0	0.216	0	0	0	0	0	0	0	0.224	0	0.022	-0.107	-0.183	0	0	0.174	0	0	0	0	0	0	0	0	0	-0.024
4606	0.3436	0	0	0	-0.13	0	0	0	0	0	0.823	0	-0.613	0	0	-0.019	-0.712	-0.097	0	-0.042	-0.09	0	-0.067	0.24	0	0	0	0	0	0	0	0.183	0	0.038	-0.114	-0.197	0	0	0.034	0	0	0	0	0	0	0	0	0	-0.005
5201	0.1142	0	0	0	0	0	0	0	0	0	0.299	0.003	-0.888	0	0	-0.475	0	-0.071	0	0	-0.046	0	-0.164	0	0	0	0	0.246	0	0	0	0.036	0	0	0	-0.014	0	0	0	0	0	0	0	0.195	0	0	0	0	0
5202	0.2357	0	0	0	0	0	0	0	0	0	0	0.006	-0.896	0	0	-0.445	0	0	0	0	-0.204	0	-0.01	0	0	0	0	0.478	0	0	0	0	0	0	0	0	0	0	0	0	0.143	0	0	0.09	0	0	0	0	0.079
5203	0.3196	0	0	0	-0.177	0	0	0	0	0	0.731	0	-0.624	0	0	-0.607	-0.033	-0.021	0	0	-0.147	0	-0.195	0	0	0	0	0	0	0	0	0.169	0	0	-0.058	-0.026	0	0	0	0	0	0	0	0	0	0	0	0	0
5204	0.132	0	0	0	0	0	0	0	0	0	0	0	-0.636	0	0	-0.559	0	0	0	0	-0.331	0	-0.084	0	0	0	0	0.441	0	-0.003	0	0	0	0	0	-0.097	0	0	0	0	0.012	0	0	0.186	0	0	0	0	0
5206	0.0971	0	0	0	0	0	0	0	0	0	0.055	0.022	-1.091	0	0	-0.471	0	-0.116	0	0	-0.07	0	-0.083	0	0	0	0	0.282	0	0	0	0	0	0	0	0	0	0	0	0	0.085	0	0	0.245	0	0	0	0	0.002
5207	0.324	0	0	0	-0.182	0	0	0	0	0	0.77	0	-0.535	0	0	-0.492	-0.148	0	0	0	-0.282	0	-0.131	0	0	0	0	0	0	0	0	0.206	0	0	-0.13	-0.052	0	0	0	0	0	0	0	0	0	0	0	0	0
5209	0.1909	0	0	0	0	0	0	0	0	0	0	0	-0.502	0	0	-0.545	0	0	0	0	-0.267	0	-0.158	0	0	0	0	0.447	0	0	0	0.046	0	0	0	-0.101	0	0	0	0	0	0	0	0.238	0	0	0	0	0
5210	0.3264	0	0	0	-0.189	0	0	0	0	0	0.675	0	-0.615	0	0	-0.63	0	0	0	0	-0.094	0	-0.076	0	0	0	0	0	0	0	0	0.245	0	0	-0.075	0	0	0	0	0	0	0	0	0	0	0	0	0	0
5211	0.1676	0	0	0	0	0	0	0	0	0	0.128	0.014	-1.035	0	0	-0.481	0	-0.102	0	0	-0.035	0	-0.138	0	0	0	0	0.256	0	0	0	0	0	0	-0.012	0	0	0	0	0	0.023	0	0	0.182	0	0	0	0	0
5212	0.3213	0	0	0	-0.054	0	0	0	0	0	0.474	0	-0.755	0	0	-0.547	0	-0.064	0	0	-0.039	0	-0.187	0	0	0	0	0.203	0	0	0	0.095	0	0	0	-0.014	0	0	0	0	0	0	0	0.109	0	0	0	0	0
5213	0.2757	0	0	0	0	0	0	0	0	0	0	0.002	-0.696	0	0	-0.546	0	-0.056	0	0	-0.123	0	-0.169	0	0	0	0	0.464	0	0	0	0	0	0	-0.004	-0.047	0	0	0	0	0.027	0	0	0.035	0	0	0	0	0
5214	0.2993	0	0	0	-0.2	0	0	0	0	0	0.663	0	-0.569	0	0	-0.597	0	0	0	0	-0.073	0	0	0	0	0	0	0	0	0	0	0.299	0	0	-0.11	0	0	0	0	0	0	0	0	0	0	0	0	0	0
5215	0.258	0	0	0	0	0	0	0	0	0	0.103	0.008	-0.785	0	0	-0.465	0	-0.112	0	0	0	0	-0.197	0	0	0	0	0.473	0	0	0.016	0	0	0	0	-0.111	0	0	0	0	0	0	0	0.17	0	0	0.076	0	0
5303	0.115	0	0	0	0	0	0	0	0	0	0	0	-0.638	0	0	-0.425	0	0	0	0	-0.393	0	-0.126	0	0	0	0	0.429	0	-0.123	0	0	0	0	0	-0.147	0	0	0	0	0	0	0	0.364	0	0	0	0	0.003
5327	0.2884	0	0	0	0	0	0	0	0	0	0	0.012	-0.839	0	0	-0.536	0	-0.088	0	0	-0.069	0	-0.143	0	0	0	0	0.411	0	0	0	0	0	0	0	-0.013	0	0	0	0	0.03	0	0	0.039	0	0	0.038	0	0
5346	0.3357	0	0	0	0	0	0	0	0	0	0	0.003	-0.823	0	0	-0.443	0	0	0	0	-0.314	0	0	0	0	0	0	0.469	0	0	0	0	0	0	0	0	0	0	0	0	0.089	0	0	0.164	0	0	0	0	0.069
5348	0.3145	0	0	0	0	0	0	0	0	0	0	0.015	-0.931	0	0	-0.499	0	-0.069	0	0	-0.097	0	-0.089	0	0	0	0	0.406	0	0	0	0	0	0	-0.011	0	0	0	0	0	0.119	0	0	0.067	0	0	0	0	0.041
5349	0.3197	0	0	0	0	0	0	0	0	0	0	0.015	-0.904	0	0	-0.402	0	0	0	0	-0.297	0	0	0	0	0	0	0.473	0	0	0	0	0	0	0	0	0	0	0	0	0.129	0	0	0.163	0	0	0	0	0.088
5361	0.3096	0	0	0	0	0	0	0	0	0	0.043	0.013	-0.917	0	0	-0.531	0	-0.094	0	0	-0.047	0	-0.144	0	0	0	0	0.351	0	0	0	0	0	0	0	0	0	0	0	0	0.029	0	0	0.095	0	0	0	0	0
5363	0.3157	0	0	0	0	0	0	0	0	0	0.017	0.021	-0.999	0	0	-0.52	0	-0.111	0	0	-0.051	0	-0.126	0	0	0	0	0.337	0	0	0	0	0	0	-0.003	0	0	0	0	0	0.071	0	0	0.119	0	0	0	0	0.002
5366	0.3306	0	0	0	0	0	0	0	0	0	0.091	0.016	-0.98	0	0	-0.512	0	-0.103	0	0	-0.043	0	-0.14	0	0	0	0	0.3	0	0	0	0	0	0	0	0	0	0	0	0	0.024	0	0	0.144	0	0	0	0	0
5368	0.3497	0	0	0	0	0	0	0	0	0	0	0.024	-1.023	0	0	-0.499	0	-0.105	0	0	-0.061	0	-0.103	0	0	0	0	0.344	0	0	0	0	0	0	-0.005	0	0	0	0	0	0.106	0	0	0.13	0	0	0	0	0.024
5434	0.3457	0	0	0	-0.108	0	0	0	0	0	0.576	0	-0.704	0	0	-0.58	0	-0.086	0	0	-0.063	0	-0.224	0	0	0	0	0.127	0	0	0	0.09	0	0	-0.015	-0.029	0	0	0	0	0	0	0	0.08	0	0	0	0	0
5463	0.344	0	0	0	-0.187	0	0	0	0	0	0.745	0	-0.574	0	0	-0.617	0	0	0	0	-0.165	0	-0.104	0	0	0	0	0	0	0	0	0.225	0	0	-0.103	-0.019	0	0	0	0	0	0	0	0	0	0	0	0	0
5464	0.35	0	0	0	-0.17	0	0	0	0	0	0.779	0	-0.58	0	0	-0.491	-0.168	-0.009	0	0	-0.256	0	-0.214	0	0	0	0	0	0	0	0	0.177	0	0	-0.095	-0.067	0	0	0	0	0	0	0	0	0	0	0	0	0
6201	0.2817	0	0	0	-0.135	0	0	0.246	0	0	0.799	0	-0.32	0	0	0	-0.402	0	0	0	-0.22	0	0	0	0	0	0	0	0	0	0	0.312	0	0	-0.039	0	0	0	0	0	0	0	0	0	0	0	0	0	0
6202	0.2593	0	0	0	-0.05	0	0	0.271	0.102	0	0.874	0	-0.25	0	0	0	-0.119	0	0	0	0	0	0	0	0	0	0	-0.019	-0.049	0	-0.153	0.283	0	0.016	0	0	0	0	0.048	0	0	0	0	0	0	0	0	0	-0.057
6203	0.2987	0	0	0	-0.13	0	0	0.036	0	0	0.671	0	-0.266	0	0	-0.389	-0.031	0	0	0	-0.282	0	0	0	0	0	0	0	0	0	0	0.324	0	0	-0.1	0	0	0	0	0	0	0	0	0	0	0	0	0	0
6204	0.2903	0	0	0	-0.165	0	0	0	0	0	0.707	0	-0.418	0	0	-0.529	0	0	0	0	-0.18	0	0	0	0	0	0	0	0	0	0	0.303	0	0	-0.14	-0.002	0	0	0	0	0	0	0	0	0	0	0	0	0
6205	0.3301	0	0	0	-0.185	0	0	0	0	0	0.69	0	-0.397	0	0	-0.419	-0.221	0	0	0	-0.307	0	-0.011	0	0	0	0	0	0	0	0	0.287	0	0	-0.168	-0.027	0	0	0	0	0	0	0	0	0	0	0	0	0
6206	0.3378	0	0	0	-0.162	0	0	0.145	0	0	0.707	0	-0.288	0	0	-0.162	-0.365	0	0	0	-0.312	0	0	0	0	0	0	0	0	0	0	0.341	0	0	-0.123	0	0	0	0	0	0	0	0	0	0	0	0	0	0
6207	0.2962	0	0	0	-0.102	0	0	0.299	0	0	0.855	0	-0.295	0	0	0	-0.287	0	0	0	-0.146	0	0	0	0	0	0	0	0	0	0	0.294	0	0	0	0	0	0	0	0	0	0	0	0	0	0	0	0	-0.002
6208	0.3427	0	0	0	-0.183	0	0	0.094	0	0	0.684	0	-0.329	0	0	-0.186	-0.42	0	0	0	-0.324	0	0	0	0	0	0	0	0	0	0	0.321	0	0	-0.144	-0.009	0	0	0	0	0	0	0	0	0	0	0	0	0
6209	0.2938	0	0	0	-0.078	0	0	0.235	0	0	0.759	0	-0.263	0	0	0	-0.246	0	0	0	-0.173	0	0	0	0	0	0	0	0	0	-0.002	0.29	0	0	0	0	0	0	0	0	0	0	0	0	0	0	0	0	-0.029
6210	0.3295	0	0	0	-0.167	0	0	0.193	0	0	0.738	0	-0.35	0	0	0	-0.523	0	0	0	-0.266	0	0	0	0	0	0	0	0	0	0	0.318	0	0	-0.097	-0.008	0	0	0	0	0	0	0	0	0	0	0	0	0
6211	0.3333	0	0	0	-0.186	0	0	0.163	0	0	0.717	0	-0.382	0	0	0	-0.585	0	0	0	-0.286	0	0	0	0	0	0	0	0	0	0	0.307	0	0	-0.12	-0.022	0	0	0	0	0	0	0	0	0	0	0	0	0
6212	0.3475	0	0	0	-0.203	0	0	0.052	0	0	0.67	0	-0.384	0	0	-0.193	-0.484	0	0	0	-0.342	0	0	0	0	0	0	0	0	0	0	0.299	0	0	-0.157	-0.037	0	0	0	0	0	0	0	0	0	0	0	0	0
6213	0.3243	0	0	0	-0.085	0	0	0.297	0	0	0.831	0	-0.273	0	0	0	-0.249	0	0	0	-0.138	0	0	0	0	0	0	0	0	0	-0.012	0.298	0	0	0	0	0	0	0	0	0	0	0	0	0	0	0	0	-0.024
6301	0.3396	0	0	0	-0.129	0	0	0.232	0	0	0.772	0	-0.291	0	0	0	-0.393	0	0	0	-0.261	0	0	0	0	0	0	0	0	0	0	0.313	0	0	-0.058	0	0	0	0	0	0	0	0	0	0	0	0	0	0
6302	0.3376	0	0	0	-0.147	0	0	0.198	0	0	0.74	0	-0.311	0	0	0	-0.461	0	0	0	-0.278	0	0	0	0	0	0	0	0	0	0	0.316	0	0	-0.087	0	0	0	0	0	0	0	0	0	0	0	0	0	0
6321	0.3415	0	0	0	-0.169	0	0	0.142	0	0	0.703	0	-0.317	0	0	-0.1	-0.451	0	0	0	-0.304	0	0	0	0	0	0	0	0	0	0	0.327	0	0	-0.125	0	0	0	0	0	0	0	0	0	0	0	0	0	0
6322	0.2254	0	0	0	-0.137	0	0	0.131	0	0	0.689	0	-0.22	0	0	-0.289	-0.164	0	0	0	-0.35	0	0	0	0	0	0	0	0	0	0	0.366	0	0	-0.111	0	0	0	0	0	0	0	0	0	0	0	0	0	0
6323	0.3028	0	0	0	-0.115	0	0	0.222	0	0	0.752	0	-0.261	0	0	-0.04	-0.313	0	0	0	-0.291	0	0	0	0	0	0	0	0	0	0	0.314	0	0	-0.048	0	0	0	0	0	0	0	0	0	0	0	0	0	0
6324	0.336	0	0	0	-0.132	0	0	0.18	0	0	0.725	0	-0.241	0	0	-0.157	-0.266	0	0	0	-0.321	0	0	0	0	0	0	0	0	0	0	0.341	0	0	-0.087	0	0	0	0	0	0	0	0	0	0	0	0	0	0
6341	0.3451	0	0	0	-0.191	0	0	0.047	0	0	0.667	0	-0.336	0	0	-0.276	-0.362	0	0	0	-0.338	0	0	0	0	0	0	0	0	0	0	0.314	0	0	-0.157	-0.016	0	0	0	0	0	0	0	0	0	0	0	0	0
6361	0.3533	0	0	0	-0.181	0	0	0	0	0	0.74	0	-0.454	0	0	-0.466	-0.14	0	0	0	-0.287	0	-0.051	0	0	0	0	0	0	0	0	0.238	0	0	-0.162	-0.036	0	0	0	0	0	0	0	0	0	0	0	0	0
6362	0.3498	0	0	0	-0.196	0	0	0	0	0	0.708	0	-0.419	0	0	-0.344	-0.347	0	0	0	-0.363	0	-0.077	0	0	0	0	0	0	0	0	0.255	0	0	-0.159	-0.055	0	0	0	0	0	0	0	0	0	0	0	0	0
6363	0.3483	0	0	0	-0.19	0	0	0.01	0	0	0.657	0	-0.357	0	0	-0.348	-0.305	0	0	0	-0.335	0	0	0	0	0	0	0	0	0	0	0.309	0	0	-0.162	-0.024	0	0	0	0	0	0	0	0	0	0	0	0	0
6364	0.3472	0	0	0	-0.178	0	0	0	0	0	0.739	0	-0.463	0	0	-0.535	-0.033	0	0	0	-0.224	0	-0.02	0	0	0	0	0	0	0	0	0.256	0	0	-0.155	-0.024	0	0	0	0	0	0	0	0	0	0	0	0	0
6365	0.351	0	0	0	-0.165	0	0	0.062	0	0	0.673	0	-0.299	0	0	-0.338	-0.233	0	0	0	-0.325	0	0	0	0	0	0	0	0	0	0	0.34	0	0	-0.145	-0.003	0	0	0	0	0	0	0	0	0	0	0	0	0
6366	0.3486	0	0	0	-0.175	0	0	0	0	0	0.712	0	-0.392	0	0	-0.488	-0.081	0	0	0	-0.253	0	0	0	0	0	0	0	0	0	0	0.282	0	0	-0.166	-0.018	0	0	0	0	0	0	0	0	0	0	0	0	0
6367	0.3516	0	0	0	-0.165	0	0	0	0	0	0.687	0	-0.331	0	0	-0.449	-0.111	0	0	0	-0.273	0	0	0	0	0	0	0	0	0	0	0.31	0	0	-0.159	-0.007	0	0	0	0	0	0	0	0	0	0	0	0	0
6381	0.3314	0	0	0	-0.069	0	0	0.331	0.02	0	0.868	0	-0.28	0	0	0	-0.211	0	0	0	-0.05	0	0	0	0	0	0	0	-0.019	0	-0.081	0.298	0	0	0	0	0	0	0.015	0	0	0	0	0	0	0	0	0	-0.034
6382	0.3477	0	0	0	-0.059	0	0	0.289	0.006	0	0.796	0	-0.268	0	0	0	-0.16	0	0	0	-0.034	0	0	0	0	0	0	-0.011	-0.022	0	-0.093	0.284	0	0	0	0	0	0	0.016	0	0	0	0	0	0	0	0	0	-0.055
6401	0.2919	0	0	0	-0.087	0	0	0.188	0	0	0.637	0	-0.279	0	0	0	-0.173	0	0	0	-0.131	0	0	0	0	0	0	-0.032	-0.007	0.082	-0.041	0.255	0	0	0	0	0	0	0	0	0	0	0	0	0	0	0	0	-0.045
6402	0.3162	0	0	0	-0.101	0	0	0.248	0	0	0.777	0	-0.268	0	0	0	-0.303	0	0	0	-0.221	0	0	0	0	0	0	0	0	0	0	0.298	0	0	-0.003	0	0	0	0	0	0	0	0	0	0	0	0	0	-0.01
6403	0.3408	0	0	0	-0.072	0	0	0.242	0.004	0	0.709	0	-0.277	0	0	0	-0.154	0	0	0	-0.029	0.006	0	0	0	0	0	-0.039	-0.019	0.044	-0.108	0.267	0	0	0	0	0	0	0.018	0	0	0	0	0	0	0	0	0	-0.059
6426	0.3383	0	0	0	-0.149	0	0	0	0	0	0.694	0	-0.343	0	0	-0.481	0	0	0	0	-0.222	0	0	0	0	0	0	0	0	0	0	0.31	0	0	-0.132	0	0	0	0	0	0	0	0	0	0	0	0	0	0
6428	0.3412	0	0	0	-0.153	0	0	0.001	0	0	0.69	0	-0.312	0	0	-0.463	-0.045	0	0	0	-0.257	0	0	0	0	0	0	0	0	0	0	0.314	0	0	-0.147	0	0	0	0	0	0	0	0	0	0	0	0	0	0
6461	0.3362	0	0	0	-0.179	0	0	0	0	0	0.689	0	-0.493	0	0	-0.554	0	0	0	0	-0.127	0	0	0	0	0	0	0	0	0	0	0.295	0	0	-0.122	0	0	0	0	0	0	0	0	0	0	0	0	0	0
7201	0.2239	0	0	0	-0.063	0	0	0.264	0.149	0	0.917	0	-0.323	0	0	0	-0.205	0	0	0	0	0	0	0	0	0	0	0	-0.006	0	-0.18	0.267	0	0.019	0	0	0	0	0.052	0	0	0	0	0	0	0	0	0	-0.007
7202	0.2278	0	0	0	-0.093	0	0	0.059	0.202	0	0.589	0	-0.38	0	0	0	-0.292	0.003	0	0	0	0	0	-0.012	0	0	0	0	0	0.016	-0.335	0.193	0	0.039	0.122	0.004	0	0	0.072	0	0	0	0	0	0	0	0	0	-0.014
7203	0.1824	0	0	0	-0.08	0	0	0.137	0.345	0	0.874	0	-0.38	0	0	0	-0.135	0.01	0	0	0	0	0	0	0	0	-0.007	0	0	0	-0.318	0.169	0	0.084	0.11	0	0	0	0.066	0	0	0	0	0	0	0	0	0	0
7204	0.1066	0	0	0	-0.075	0.056	0	0.164	0.422	0	1.085	0	-0.41	0	0	0	-0.046	0.122	0	0	0	0	0	0	0	0	0	0	-0.017	0	-0.314	0.115	0	0.063	0.141	0	0	0	0.127	0	0	0	0	0	0	0	0	0	0
7205	0.2958	0	0	0	-0.093	0	0	0.025	0.335	0	0.861	0	-0.373	0	0	0	-0.111	0.205	0	0	0	0	0	0	0	0	0	0	0	0.026	-0.311	0.088	0	0.055	0.22	0	0	0	0.094	0	0	0	0	0	0	0	0	0	0
7207	0.2668	0	0	0	-0.083	0	0	0.075	0.359	0	0.887	0	-0.382	0	0	0	-0.109	0.113	0	0	0	0	0	0	0	0	-0.037	0	0	0	-0.322	0.139	0	0.086	0.158	0	0	0	0.077	0	0	0	0	0	0	0	0	0	0
7208	0.2787	0	0	0	-0.084	0	0	0.129	0.091	0	0.579	0	-0.304	0	0	0	-0.252	0	0	0	0	0.061	0	-0.008	0	0	0	-0.057	0	0.044	-0.237	0.202	0	0	0.029	0	0	0	0.056	0	0	0	0	0	0	0	0	0	-0.066
7209	0.3144	0	0	0	-0.114	0	0	0.291	0.183	0	1.04	0	-0.446	0	0	0	-0.199	0	0	0	0	0	0	0	0	0	0	0	0	0	-0.134	0.241	0	0.032	0	0	0	0	0.084	0	0	0	0	0	0	0	0	0	0
7210	0.3117	0	0	0	-0.064	0	0	0.231	0.28	0	0.989	0	-0.384	0	0	0	-0.161	0	0	0	0	0	0	0	0	0	0	0	0	0	-0.247	0.237	0	0.062	0.025	0	0	0	0.068	0	0	0	0	0	0	0	0	0	0
7211	0.3371	0	0	0	-0.073	0	0	0.217	0.369	0	1.056	0	-0.432	0	0	0	-0.124	0	0	0	0	0	0	0	0	0	0	0	0	0	-0.268	0.189	0	0.094	0.061	0	0	0	0.084	0	0	0	0	0	0	0	0	0	0
7212	0.2971	0	0	0	-0.105	0	0	0.311	0.242	0	1.093	0	-0.47	0	0	0	-0.155	0	0	0	0	0	0	0	0	0	0	0	0	0	-0.182	0.229	0	0.076	0	0	0	0	0.092	0	0	0	0	0	0	0	0	0	0
7213	0.3154	0	0	0	-0.084	0	0	0.273	0.16	0	0.98	0	-0.379	0	0	0	-0.211	0	0	0	0	0	0	0	0	0	0	0	0	0	-0.155	0.255	0	0.007	0	0	0	0	0.066	0	0	0	0	0	0	0	0	0	0
7214	0.304	0	0	0	-0.071	0	0	0.201	0.32	0	0.957	0	-0.385	0	0	0	-0.139	0	0	0	0	0	0	0	0	0	0	0	0	0	-0.274	0.209	0	0.076	0.065	0	0	0	0.066	0	0	0	0	0	0	0	0	0	0
7301	0.3228	0	0	0	-0.08	0	0	0.277	0.126	0	0.945	0	-0.345	0	0	0	-0.222	0	0	0	0	0	0	0	0	0	0	0	0	0	-0.14	0.266	0	0	0	0	0	0	0.052	0	0	0	0	0	0	0	0	0	0
7303	0.323	0	0	0	-0.088	0	0	0.277	0.118	0	0.952	0	-0.355	0	0	0	-0.227	0	0	0	0	0	0	0	0	0	0	0	0	0	-0.121	0.27	0	0	0	0	0	0	0.05	0	0	0	0	0	0	0	0	0	0
7308	0.3099	0	0	0	-0.069	0	0	0.264	0.248	0	1.032	0	-0.401	0	0	0	-0.161	0	0	0	0	0	0	0	0	0	0	0	0	0	-0.208	0.248	0	0.056	0	0	0	0	0.07	0	0	0	0	0	0	0	0	0	0
7322	0.3447	0	0	0	-0.068	0	0	0.209	0.271	0	0.901	0	-0.363	0	0	0	-0.167	0	0	0	0	0	0	0	0	0	0	0	0	0	-0.278	0.224	0	0.061	0.051	0	0	0	0.064	0	0	0	0	0	0	0	0	0	0
7342	0.306	0	0	0	-0.084	0	0	0.078	0.363	0	0.916	0	-0.385	0	0	0	-0.1	0.14	0	0	0	0	0	0	0	0	-0.031	0	0	0	-0.317	0.124	0	0.079	0.169	0	0	0	0.085	0	0	0	0	0	0	0	0	0	0
7344	0.35	0	0	0	-0.096	0	0	0.02	0.274	0	0.733	0	-0.384	0	0	0	-0.179	0.124	0	0	0	0	0	0	0	0	-0.024	0	0	0.014	-0.315	0.129	0	0.068	0.187	0	0	0	0.081	0	0	0	0	0	0	0	0	0	0
7362	0.3113	0	0	0	-0.111	0	0	0	0.189	0	0.606	0	-0.39	0	0	0	-0.222	0.113	0	0	0	0	0	0	0	0	-0.019	0	0	0.031	-0.278	0.13	0	0.034	0.199	0	0	0	0.089	0	0	0	0	0	0	0	0	0	0
7364	0.3202	0	0	0	-0.18	0.142	0	0	0	0	0.445	0	-0.42	0	0	0	-0.239	0.084	0	0	0	0	0	0	0	0	-0.024	0	0	0.102	-0.116	0.11	0	0	0.219	0	0	0	0.063	0	0	0	0.194	0	0	0	0	0	-0.026
7367	0.2713	0	0	0	-0.155	0.036	0	0	0	0	0.405	0	-0.406	0	0	0	-0.289	0.043	0	0	0	0	0	0	0	0	-0.033	0	0	0.096	-0.081	0.167	0	0	0.169	0.004	0	0	0.052	0	0	0	0.057	0	0	0	0	0	-0.019
7368	0.2628	0	0	0	-0.145	0.052	0	0	0.057	0	0.509	0	-0.393	0	0	0	-0.212	0.13	0	0	0	0	0	0	0	0	-0.024	0	0	0.059	-0.187	0.096	0	0	0.233	0	0	0	0.092	0	0	0	0.061	0	0	0	0	0	-0.011
7402	0.3307	0	0	0	-0.069	0	0	0.199	0.13	0	0.725	0	-0.303	0	0	0	-0.231	0	0	0	0	0	0	0	0	0	0	-0.044	-0.007	0	-0.263	0.243	0	0.008	0.024	0	0	0	0.069	0	0	0	0	0	0	0	0	0	-0.047
7405	0.268	0	0	0	-0.093	0	0	0.073	0.054	0	0.492	0	-0.348	0	0	0	-0.214	0	0	0	0	0.088	0	-0.044	0	0	0	-0.035	0	0.103	-0.187	0.173	0	0	0.053	0	0	0	0.035	0	0	0	0	0	0	0	0	0	-0.044
7407	0.3354	0	0	0	-0.083	0	0	0.143	0.15	0	0.638	0	-0.339	0	0	0	-0.28	0	0	0	0	0	0	0	0	0	0	-0.037	0	0.008	-0.326	0.221	0	0.013	0.07	0	0	0	0.073	0	0	0	0	0	0	0	0	0	-0.035
7408	0.3292	0	0	0	-0.071	0	0	0.185	0.202	0	0.774	0	-0.337	0	0	0	-0.217	0	0	0	0	0	0	0	0	0	0	-0.018	0	0	-0.298	0.232	0	0.04	0.052	0	0	0	0.065	0	0	0	0	0	0	0	0	0	-0.022
7421	0.3097	0	0	0	-0.092	0	0	0.08	0.103	0	0.504	0	-0.353	0	0	0	-0.317	0	0	0	0	0.028	0	-0.041	0	0	0	-0.042	0	0.053	-0.294	0.216	0	0	0.084	0	0	0	0.063	0	0	0	0	0	0	0	0	0	-0.041
7422	0.2559	0	0	0	-0.093	0	0	0.103	0.111	0	0.522	0	-0.345	0	0	0	-0.353	0	0	0	0	0.004	0	-0.036	0	0	0	-0.057	0	0.033	-0.34	0.231	0	0	0.082	0	0	0	0.071	0	0	0	0	0	0	0	0	0	-0.042
7423	0.3221	0	0	0	-0.103	0	0	0.01	0.125	0	0.462	0	-0.389	0	0	0	-0.292	0	0	0	0	0	0	-0.035	0	0	0	0	0	0.059	-0.245	0.195	0	0	0.131	0	0	0	0.073	0	0	0	0	0	0	0	0	0	-0.026
7444	0.2814	0	0	0	-0.109	0	0	0	0.104	0	0.445	0	-0.395	0	0	0	-0.286	0.001	0	0	0	0	0	-0.033	0	0	0	0	0	0.071	-0.205	0.187	0	0	0.135	0	0	0	0.069	0	0	0	0	0	0	0	0	0	-0.024
7445	0.2888	0	0	0	-0.124	0	0	0	0.05	0	0.42	0	-0.391	0	0	0	-0.273	0.006	0	0	0	0	0	-0.022	0	0	0	0	0	0.1	-0.128	0.185	0	0	0.131	0	0	0	0.055	0	0	0	0	0	0	0	0	0	-0.019
7446	0.3209	0	0	0	-0.125	0	0	0	0.089	0	0.484	0	-0.395	0	0	0	-0.262	0.073	0	0	0	0	0	-0.006	0	0	-0.01	0	0	0.065	-0.197	0.146	0	0	0.184	0	0	0	0.082	0	0	0	0	0	0	0	0	0	-0.015
7447	0.3141	0	0	0	-0.101	0	0	0.012	0.155	0	0.514	0	-0.388	0	0	0	-0.29	0.029	0	0	0	0	0	-0.025	0	0	0	0	0	0.042	-0.289	0.179	0	0.008	0.145	0	0	0	0.079	0	0	0	0	0	0	0	0	0	-0.018
7461	0.3057	0	0	0	-0.102	0	0	0.006	0.285	0	0.756	0	-0.381	0	0	0	-0.153	0.172	0	0	0	0	0	0	0	0	-0.011	0	0	0.027	-0.302	0.1	0	0.066	0.218	0	0	0	0.085	0	0	0	0	0	0	0	0	0	0
7464	0.3357	0	0	0	-0.089	0	0	0.044	0.348	0	0.889	0	-0.378	0	0	0	-0.102	0.188	0	0	0	0	0	0	0	0	-0.01	0	0	0.017	-0.314	0.097	0	0.063	0.203	0	0	0	0.092	0	0	0	0	0	0	0	0	0	0
7465	0.3407	0	0	0	-0.085	0	0	0.056	0.371	0	0.934	0	-0.378	0	0	0	-0.09	0.187	0	0	0	0	0	0	0	0	-0.011	0	0	0.006	-0.314	0.097	0	0.064	0.196	0	0	0	0.094	0	0	0	0	0	0	0	0	0	0
7466	0.3129	0	0	0	-0.085	0	0	0.064	0.361	0	0.918	0	-0.383	0	0	0	-0.097	0.167	0	0	0	0	0	0	0	0	-0.022	0	0	0.002	-0.316	0.108	0	0.071	0.186	0	0	0	0.09	0	0	0	0	0	0	0	0	0	0
7481	0.332	0	0	0	-0.089	0.071	0	0	0.366	0	0.905	0	-0.363	0	0	0	-0.079	0.217	0	0	0	0	0	0	0	0	0	0	0	0.008	-0.32	0.067	0	0.038	0.231	0	0	0	0.105	0	0	0	0	0	0	0	0	0	0
7482	0.3338	0	0	0	-0.086	0.168	0	0	0.356	0	0.918	0	-0.341	0	0	0	-0.031	0.217	0	0	0	0	0	0	0	0	0	0	-0.005	0	-0.326	0.049	0	0.01	0.243	0	0	0	0.12	0	0	0	0	0	0	0	0	0	0
7483	0.3166	0	0	0	-0.082	0.134	0	0	0.385	0	0.948	0	-0.358	0	0	0	-0.042	0.211	0	0	0	0	0	0	0	0	0	0	0	0	-0.324	0.066	0	0.023	0.227	0	0	0	0.119	0	0	0	0	0	0	0	0	0	0
7484	0.3473	0	0	0	-0.079	0.08	0	0.045	0.402	0	0.992	0	-0.375	0	0	0	-0.048	0.194	0	0	0	0	0	0	0	0	0	0	0	0	-0.32	0.082	0	0.042	0.202	0	0	0	0.114	0	0	0	0	0	0	0	0	0	0
7501	0.3321	0	0	0	-0.079	0	0	0.081	0.398	0	0.992	0	-0.382	0	0	0	-0.078	0.174	0	0	0	0	0	0	0	0	-0.004	0	0	0	-0.315	0.102	0	0.067	0.18	0	0	0	0.097	0	0	0	0	0	0	0	0	0	0
7502	0.3499	0	0	0	-0.079	0	0	0.099	0.39	0	0.977	0	-0.39	0	0	0	-0.089	0.139	0	0	0	0	0	0	0	0	-0.016	0	0	0	-0.313	0.12	0	0.075	0.161	0	0	0	0.09	0	0	0	0	0	0	0	0	0	0
7503	0.3377	0	0	0	-0.074	0	0	0.131	0.412	0	1.034	0	-0.399	0	0	0	-0.082	0.122	0	0	0	0	0	0	0	0	-0.003	0	0	0	-0.31	0.124	0	0.075	0.144	0	0	0	0.096	0	0	0	0	0	0	0	0	0	0
7504	0.3377	0	0	0	-0.082	0.019	0	0.051	0.392	0	0.973	0	-0.372	0	0	0	-0.072	0.201	0	0	0	0	0	0	0	0	0	0	0	0	-0.318	0.084	0	0.056	0.202	0	0	0	0.101	0	0	0	0	0	0	0	0	0	0
7505	0.3399	0	0	0	-0.076	0.025	0	0.104	0.416	0	1.042	0	-0.386	0	0	0	-0.054	0.171	0	0	0	0	0	0	0	0	0	0	0	0	-0.316	0.1	0	0.059	0.17	0	0	0	0.11	0	0	0	0	0	0	0	0	0	0
7521	0.3146	0	0	0	-0.071	0	0	0.185	0.365	0	0.993	0	-0.403	0	0	0	-0.135	0	0	0	0	0	0	0	0	0	-0.011	0	0	0	-0.279	0.193	0	0.088	0.082	0	0	0	0.071	0	0	0	0	0	0	0	0	0	0
7522	0.3299	0	0	0	-0.072	0	0	0.169	0.411	0	1.051	0	-0.415	0	0	0	-0.095	0.064	0	0	0	0	0	0	0	0	-0.005	0	0	0	-0.298	0.149	0	0.088	0.112	0	0	0	0.091	0	0	0	0	0	0	0	0	0	0
7541	0.3251	0	0	0	-0.083	0	0	0.27	0.386	0	1.116	0	-0.452	0	0	0	-0.084	0.04	0	0	0	0	0	0	0	0	0	0	-0.015	0	-0.281	0.14	0	0.094	0.08	0	0	0	0.134	0	0	0	0	0	0	0	0	0	0
7542	0.3275	0	0	0	-0.086	0	0	0.281	0.383	0	1.107	0	-0.465	0	0	0	-0.103	0	0	0	0	0	0	0	0	0	0	0	-0.01	0	-0.272	0.154	0	0.109	0.063	0	0	0	0.124	0	0	0	0	0	0	0	0	0	0
7543	0.305	0	0	0	-0.092	0	0	0.299	0.348	0	1.102	0	-0.478	0	0	0	-0.117	0	0	0	0	0	0	0	0	0	0	0	-0.004	0	-0.259	0.174	0	0.108	0.04	0	0	0	0.122	0	0	0	0	0	0	0	0	0	0
7544	0.3159	0	0	0	-0.079	0	0	0.241	0.399	0	1.089	0	-0.452	0	0	0	-0.106	0	0	0	0	0	0	0	0	0	0	0	0	0	-0.277	0.166	0	0.102	0.066	0	0	0	0.106	0	0	0	0	0	0	0	0	0	0
7545	0.3311	0	0	0	-0.094	0	0	0.299	0.33	0	1.103	0	-0.479	0	0	0	-0.116	0	0	0	0	0	0	0	0	0	0	0	0	0	-0.251	0.185	0	0.107	0.03	0	0	0	0.117	0	0	0	0	0	0	0	0	0	0
7546	0.3357	0	0	0	-0.097	0	0	0.304	0.311	0	1.105	0	-0.483	0	0	0	-0.124	0	0	0	0	0	0	0	0	0	0	0	0	0	-0.234	0.199	0	0.102	0.015	0	0	0	0.118	0	0	0	0	0	0	0	0	0	0
7547	0.3059	0	0	0	-0.092	0	0	0.285	0.299	0	1.091	0	-0.466	0	0	0	-0.135	0	0	0	0	0	0	0	0	0	0	0	0	0	-0.226	0.217	0	0.092	0.002	0	0	0	0.097	0	0	0	0	0	0	0	0	0	0
7548	0.3421	0	0	0	-0.082	0	0	0.266	0.315	0	1.082	0	-0.446	0	0	0	-0.13	0	0	0	0	0	0	0	0	0	0	0	0	0	-0.238	0.212	0	0.088	0.019	0	0	0	0.089	0	0	0	0	0	0	0	0	0	0
7561	0.3397	0	0	0	-0.125	0	0	0.278	0.159	0	1.02	0	-0.438	0	0	0	-0.228	0	0	0	-0.005	0	0	0	0	0	0	0	0	0	-0.089	0.249	0	0.009	0	0	0	0	0.091	0	0	0	0	0	0	0	0	0	0
7564	0.3463	0	0	0	-0.087	0	0	0.284	0.228	0	1.049	0	-0.427	0	0	0	-0.168	0	0	0	0	0	0	0	0	0	0	0	0	0	-0.185	0.24	0	0.052	0	0	0	0	0.076	0	0	0	0	0	0	0	0	0	0
8201	0.08	0	0	0	-0.098	0.287	0	0	0.266	0	0.701	0	-0.168	0	0	0	0	0.191	0	0	0	0	0	0	0	0	0	0.008	-0.12	0.024	-0.351	0	0	0	0.288	0	0	0	0.079	0	0	0	0.061	0	0	0	0	0.002	0
8202	0.0649	0	0	0	-0.091	0.283	0	0	0.323	0	0.857	0	-0.283	0	0	0	0	0.191	0	0	0	0	0	0	0	0	0	0.006	-0.104	0	-0.35	0.005	0	0	0.261	0	0	0	0.117	0	0	0	0.028	0	0	0	0	0	0
8203	0.0993	0	0	0	-0.056	0.269	0	0	0.268	0	0.541	0	-0.055	0	0	0	0	0.113	0	0	0	0	0	0	0	0	0	0	-0.134	0.072	-0.252	0	0	0	0.276	0	0	0	0.055	0	0	0	0.111	0	0	0	0	0.006	0
8204	0.1021	0	0	0	-0.114	0.259	0	0	0.23	0	0.491	0	-0.136	0	0	0	0	0.143	0	0	0	0	0	-0.079	0	0	0	0.025	-0.029	0.14	-0.178	0.103	0	0	0.27	0	0	0	0.038	0	0	0	0.151	0	0	0	0	0.009	-0.024
8205	0.1537	0	0	0	-0.085	0.275	0	0	0.242	0	0.581	0	-0.11	0	0	0	0	0.153	0	0	0	0	0	0	0	0	0	0.006	-0.116	0.07	-0.283	0	0	0	0.281	0	0	0	0.059	0	0	0	0.094	0	0	0	0	0.008	0
8207	0.1488	0	0	0	-0.12	0.254	0	0	0.228	0	0.535	0	-0.147	0	0	0	0	0.153	0	0	0	0	0	-0.047	0	0	0	0.027	-0.027	0.13	-0.207	0.087	0	0	0.276	0	0	0	0.047	0	0	0	0.14	0	0	0	0	0.007	-0.016
8208	0.1176	0	0	0	-0.003	0.27	0	0	0.327	0	0.537	0	0	0	0	0	0	0.069	0	0	0	0	0	-0.017	0	0	0	0	-0.143	0.08	-0.199	0	0	0	0.279	0	0	0	0.041	0	0.009	0	0.179	0	0	0	0	0.005	0
8210	0.1696	0	0	0	-0.101	0.254	0	0	0.237	0	0.521	0	-0.103	0	0	0	0	0.144	0	0	0	0	0	-0.03	0	0	0	0.012	-0.07	0.119	-0.216	0.052	0	0	0.271	0	0	0	0.048	0	0	0	0.122	0	0	0	0	0.007	-0.006
8211	0.1453	0	0	0	-0.074	0.259	0	0	0.261	0	0.482	0	-0.06	0	0	0	0	0.113	0	0	0	0	0	-0.046	0	0	0	0.002	-0.1	0.108	-0.194	0.046	0	0	0.272	0	0	0	0.042	0	0	0	0.127	0	0	0	0	0.005	-0.006
8212	0.0882	0	0	0	-0.095	0.269	0	0	0.303	0	0.843	0	-0.285	0	0	0	0	0.205	0	0	0	0	0	0	0	0	0	0.007	-0.077	0	-0.344	0.008	0	0	0.274	0	0	0	0.114	0	0	0	0.029	0	0	0	0	0	0
8214	0.1464	0	0	0	-0.081	0.245	0	0	0.379	0	0.937	0	-0.335	0	0	0	0	0.183	0	0	0	0	0	0	0	0	0	0	-0.063	0	-0.333	0.038	0	0.004	0.235	0	0	0	0.128	0	0	0	0.003	0	0	0	0	0	0
8215	0.1476	0	0	0	-0.076	0.209	0	0.027	0.404	0	0.986	0	-0.362	0	0	0	0	0.17	0	0	0	0	0	0	0	0	0	0	-0.053	0	-0.324	0.059	0	0.016	0.211	0	0	0	0.133	0	0	0	0	0	0	0	0	0	0
8216	0.1483	0	0	0	-0.104	0.277	0	0	0.244	0	0.647	0	-0.167	0	0	0	0	0.18	0	0	0	0	0	0	0	0	0	0.015	-0.096	0.056	-0.315	0	0	0	0.295	0	0	0	0.07	0	0	0	0.077	0	0	0	0	0.004	0
8217	0.0757	0	0	0	-0.009	0.275	0	0	0.326	0	0.514	0	-0.004	0	0	0	0	0.064	0	0.002	0	0	0	-0.053	0	0	0	0	-0.135	0.083	-0.182	0.029	0	0.007	0.275	0	0	0	0.036	0	0	0	0.172	0	0	0	0	0.006	0
8219	0.1271	0	0	0	-0.02	0.268	0	0	0.313	0	0.529	0	-0.008	0	0	0	0	0.08	0	0	0	0	0	-0.003	0	0	0	0	-0.144	0.077	-0.215	0	0	0	0.276	0	0	0	0.047	0	0.003	0	0.153	0	0	0	0	0.004	0
8220	0.1088	0	0	0	-0.072	0.26	0	0	0.254	0	0.519	0	-0.062	0	0	0	0	0.118	0	0	0	0	0	-0.011	0	0	0	0	-0.114	0.094	-0.23	0.018	0	0	0.272	0	0	0	0.049	0	0	0	0.12	0	0	0	0	0.008	0
8221	0.0835	0	0	0	-0.095	0.3	0	0	0.278	0	0.744	0	-0.185	0	0	0	0	0.191	0	0	0	0	0	0	0	0	0	0.006	-0.137	0	-0.358	0	0	0	0.282	0	0	0	0.093	0	0.007	0	0.052	0	0	0	0	0	0
8222	0.0585	0	0	0	-0.021	0.261	0	0	0.313	0	0.603	0	-0.076	0	0	0	0	0.095	0	0	0	0	0	0	0	0	0	0	-0.177	0.03	-0.267	0	0	0	0.255	0	0	0	0.048	0	0.069	0	0.128	0	0	0	0	0.005	0
8223	0.1627	0	0	0	-0.01	0.262	0	0	0.315	0	0.595	0	-0.061	0	0	0	0	0.083	0	0	0	0	0	0	0	0	0	0	-0.17	0.045	-0.252	0	0	0	0.256	0	0	0	0.044	0	0.066	0	0.146	0	0	0	0	0.005	0
8224	0.1369	0	0	0	-0.036	0.268	0	0	0.306	0	0.482	0	-0.025	0	0	0	0	0.073	0	0.005	0	0	0	-0.068	0	0	0	0	-0.127	0.091	-0.172	0.053	0	0.025	0.268	0	0	0	0.031	0	0	0	0.154	0	0	0	0	0.004	-0.006
8225	0.1454	0	0	0	-0.109	0.247	0	0	0.247	0	0.768	0	-0.269	0	0	0	0	0.212	0	0	0	0	0	0	0	0	0	0.009	-0.054	0.023	-0.328	0.006	0	0	0.292	0	0	0	0.098	0	0	0	0.038	0	0	0	0	0	0
8226	0.1395	0	0	0	-0.102	0.287	0	0	0.263	0	0.753	0	-0.203	0	0	0	0	0.204	0	0	0	0	0	0	0	0	0	0.018	-0.116	0.001	-0.359	0	0	0	0.294	0	0	0	0.096	0	0	0	0.046	0	0	0	0	0	0
8227	0.1534	0	0	0	-0.117	0.255	0	0	0.226	0	0.569	0	-0.149	0	0	0	0	0.162	0	0	0	0	0	-0.017	0	0	0	0.025	-0.047	0.114	-0.238	0.055	0	0	0.277	0	0	0	0.055	0	0	0	0.117	0	0	0	0	0.005	-0.001
8228	0.1714	0	0	0	-0.077	0.263	0	0	0.258	0	0.467	0	-0.073	0	0	0	0	0.114	0	0	0	0	0	-0.066	0	0	0	0.008	-0.083	0.12	-0.179	0.07	0	0	0.271	0	0	0	0.039	0	0	0	0.133	0	0	0	0	0.006	-0.014
8229	0.1556	0	0	0	0	0.263	0	0	0.321	0	0.558	0	-0.019	0	0	0	0	0.08	0	0	0	0	0	0	0	0	0	0	-0.15	0.07	-0.229	0	0	0	0.277	0	0	0	0.044	0	0.041	0	0.154	0	0	0	0	0.006	0
8230	0.1792	0	0	0	-0.051	0.27	0	0	0.282	0	0.562	0	-0.059	0	0	0	0	0.118	0	0	0	0	0	0	0	0	0	0	-0.143	0.052	-0.272	0	0	0	0.273	0	0	0	0.061	0	0.012	0	0.092	0	0	0	0	0.005	0
8231	0.2493	0	0	0	-0.113	0.262	0	0	0.223	0	0.606	0	-0.162	0	0	0	0	0.172	0	0	0	0	0	0	0	0	0	0.018	-0.068	0.091	-0.273	0.024	0	0	0.288	0	0	0	0.062	0	0	0	0.098	0	0	0	0	0.005	0
8232	0.0947	0	0	0	-0.001	0.242	0	0	0.321	0	0.624	0	-0.062	0	0	0	0	0.103	0	0	0	0	0	0	0	0	0	0	-0.186	0.054	-0.229	0	0	0	0.273	0	0	0	0.037	0	0.087	0	0.182	0	0	0	0	0	0
8233	0.2033	0	0	0	-0.034	0.262	0	0	0.3	0	0.588	0	-0.066	0	0	0	0	0.11	0	0	0	0	0	0	0	0	0	0	-0.158	0.033	-0.277	0	0	0	0.256	0	0	0	0.055	0	0.045	0	0.112	0	0	0	0	0.004	0
8234	0.1866	0	0	0	-0.057	0.277	0	0	0.29	0	0.625	0	-0.1	0	0	0	0	0.142	0	0	0	0	0	0	0	0	0	0	-0.152	0.014	-0.317	0	0	0	0.259	0	0	0	0.065	0	0.036	0	0.078	0	0	0	0	0.003	0
8235	0.2123	0	0	0	-0.039	0.261	0	0	0.304	0	0.492	0	-0.022	0	0	0	0	0.076	0	0	0	0	0	-0.041	0	0	0	0	-0.133	0.088	-0.189	0.032	0	0.02	0.267	0	0	0	0.037	0	0	0	0.14	0	0	0	0	0.004	0
8236	0.2008	0	0	0	-0.07	0.275	0	0	0.27	0	0.611	0	-0.094	0	0	0	0	0.163	0	0	0	0	0	0	0	0	0	0	-0.137	0.046	-0.309	0	0	0	0.274	0	0	0	0.065	0	0.004	0	0.079	0	0	0	0	0.006	0
8302	0.1008	0	0	0	-0.085	0.285	0	0	0.265	0	0.657	0	-0.132	0	0	0	0	0.18	0	0	0	0	0	0	0	0	0	0.001	-0.132	0.026	-0.349	0	0	0	0.278	0	0	0	0.07	0	0.005	0	0.067	0	0	0	0	0.006	0
8309	0.1272	0	0	0	-0.088	0.286	0	0	0.291	0	0.702	0	-0.146	0	0	0	0	0.179	0	0	0	0	0	0	0	0	0	0	-0.141	0.004	-0.345	0	0	0	0.271	0	0	0	0.076	0	0.025	0	0.061	0	0	0	0	0.002	0
8310	0.1305	0	0	0	-0.111	0.271	0	0	0.244	0	0.703	0	-0.22	0	0	0	0	0.197	0	0	0	0	0	0	0	0	0	0.018	-0.081	0.04	-0.328	0	0	0	0.307	0	0	0	0.083	0	0	0	0.05	0	0	0	0	0	0
8341	0.2339	0	0	0	-0.096	0.312	0	0	0.277	0	0.773	0	-0.212	0	0	0	0	0.193	0	0	0	0	0	0	0	0	0	0.011	-0.137	0	-0.363	0	0	0	0.28	0	0	0	0.107	0	0	0	0.046	0	0	0	0	0	0
8364	0.1759	0	0	0	-0.094	0.193	0	0	0.313	0	0.86	0	-0.319	0	0	0	-0.034	0.223	0	0	0	0	0	0	0	0	0	0	-0.006	0.013	-0.322	0.029	0	0	0.259	0	0	0	0.115	0	0	0	0.021	0	0	0	0	0	0
8442	0.2394	0	0	0	-0.022	0.263	0	0	0.306	0	0.559	0	-0.036	0	0	0	0	0.096	0	0.004	0	0	0	0	0	0	0	0	-0.148	0.057	-0.254	0	0	0	0.271	0	0	0	0.052	0	0.03	0	0.12	0	0	0	0	0.004	0
8443	0.2247	0	0	0	-0.03	0.27	0	0	0.308	0	0.537	0	-0.022	0	0	0	0	0.085	0	0	0	0	0	0	0	0	0	0	-0.142	0.069	-0.236	0	0	0	0.278	0	0	0	0.052	0	0.007	0	0.131	0	0	0	0	0.002	0
8447	0.2071	0	0	0	0	0.26	0	0	0.333	0	0.553	0	0	0	0	0	0	0.068	0	0	0	0	0	0	0	0	0	0	-0.145	0.085	-0.201	0	0	0	0.278	0	0	0	0.038	0	0.038	0	0.189	0	0	0	0	0.003	0
8521	0.2037	0	0	0	-0.105	0.252	0	0	0.238	0	0.506	0	-0.105	0	0	0	0	0.146	0	0	0	0	0	-0.045	0	0	0	0.016	-0.058	0.131	-0.199	0.075	0	0	0.271	0	0	0	0.044	0	0	0	0.132	0	0	0	0	0.008	-0.013
8542	0.3041	0	0	0	-0.098	0.269	0	0	0.254	0	0.47	0	-0.123	0	0	0	0	0.124	0	0	0	0	0	-0.098	0	0	0	0.018	-0.038	0.146	-0.157	0.11	0	0	0.269	0	0	0	0.034	0	0	0	0.146	0	0	0	0	0.007	-0.026
8546	0.2284	0	0	0	-0.095	0.264	0	0	0.251	0	0.477	0	-0.106	0	0	0	0	0.128	0	0	0	0	0	-0.081	0	0	0	0.016	-0.054	0.138	-0.172	0.095	0	0	0.269	0	0	0	0.037	0	0	0	0.14	0	0	0	0	0.007	-0.021
8564	0.0964	0	0	0	0	0.272	0	0	0.333	0	0.545	0	0	0	0	0	0	0.057	0	0	0	0	0	-0.033	0	0	0	0	-0.14	0.082	-0.182	0.002	0	0	0.28	0	0	0	0.037	0	0.017	0	0.204	0	0	0	0	0.004	0
9201	0.094	0	0	0	-0.141	0.235	0	0	0.193	0	0.656	0	-0.284	0	0	0	0	0.175	0	0	0	0	0	0	0	0	0	0.027	0	0.119	-0.269	0.043	0	0	0.296	0	0	0	0.07	0	0	0	0.122	0	0	0	0	0	-0.008
9202	0.116	0	0	0	-0.165	0.27	0	0	0.185	0	0.526	0	-0.236	0	-0.05	0	0	0.093	0	0	0	0	0	-0.087	0	0	0	0.009	0	0.161	-0.151	0.123	0	0	0.246	0	0	0	0.033	0	0	0	0.257	0	0	0	0	0.003	-0.039
9203	0.1743	0	0	0	-0.144	0.264	0	0	0.23	0	0.569	0	-0.219	0	0	0	0	0.132	0	0	0	0	0	-0.056	0	0	0	0.023	0	0.151	-0.193	0.089	0	0	0.28	0	0	0	0.044	0	0	0	0.186	0	0	0	0	0	-0.034
9204	0.1776	0	0	0	-0.164	0.27	0	0	0.204	0	0.562	0	-0.256	0	-0.017	0	0	0.105	0	0	0	0	0	-0.062	0	0	0	0.014	0	0.16	-0.171	0.094	0	0	0.261	0	0	0	0.039	0	0	0	0.236	0	0	0	0	0	-0.041
9205	0.2024	0	0	0	-0.167	0.248	0	0	0.182	0	0.609	0	-0.296	0	0	0	-0.003	0.128	0	0	0	0	0	-0.013	0	0	0	0.015	0	0.15	-0.213	0.061	0	0	0.281	0	0	0	0.052	0	0	0	0.194	0	0	0	0	0	-0.033
9206	0.2302	0	0	0	-0.168	0.175	0	0	0.08	0	0.557	0	-0.369	0	-0.006	0	-0.11	0.14	0	0	0	0	0	0	0	0	-0.003	0	0	0.112	-0.209	0.055	0	0	0.27	0	0	0	0.065	0	0	0	0.18	0	0	0	0	0	-0.026
9208	0.115	0	0	0	-0.13	0.255	0	0	0.236	0	0.555	0	-0.178	0	0	0	0	0.145	0	0	0	0	0	-0.056	0	0	0	0.023	0	0.136	-0.201	0.092	0	0	0.283	0	0	0	0.046	0	0	0	0.156	0	0	0	0	0.003	-0.022
9209	0.2323	0	0	0	-0.128	0.25	0	0	0.218	0	0.623	0	-0.208	0	0	0	0	0.177	0	0	0	0	0	-0.001	0	0	0	0.03	-0.012	0.117	-0.264	0.046	0	0	0.29	0	0	0	0.064	0	0	0	0.12	0	0	0	0	0	0
9210	0.2745	0	0	0	-0.113	0.145	0	0	0.234	0	0.738	0	-0.351	0	0	0	-0.11	0.206	0	0	0	0	0	0	0	0	0	0	0	0.05	-0.303	0.039	0	0.009	0.277	0	0	0	0.094	0	0	0	0.035	0	0	0	0	0	0
9211	0.2398	0	0	0	-0.134	0.159	0	0	0.164	0	0.648	0	-0.352	0	0	0	-0.117	0.18	0	0	0	0	0	0	0	0	0	0	0	0.078	-0.273	0.04	0	0.008	0.287	0	0	0	0.08	0	0	0	0.079	0	0	0	0	0	0
9213	0.2262	0	0	0	-0.124	0.08	0	0	0.166	0	0.646	0	-0.372	0	0	0	-0.161	0.194	0	0	0	0	0	0	0	0	0	0	0	0.058	-0.277	0.056	0	0.018	0.265	0	0	0	0.087	0	0	0	0.033	0	0	0	0	0	0
9214	0.3123	0	0	0	-0.128	0.207	0	0	0.188	0	0.684	0	-0.325	0	0	0	-0.061	0.194	0	0	0	0	0	0	0	0	0	0.013	0	0.077	-0.286	0.036	0	0.003	0.298	0	0	0	0.084	0	0	0	0.078	0	0	0	0	0	0
9215	0.2636	0	0	0	-0.119	0.242	0	0	0.206	0	0.716	0	-0.305	0	0	0	-0.01	0.2	0	0	0	0	0	0	0	0	0	0.016	0	0.058	-0.296	0.024	0	0.002	0.296	0	0	0	0.091	0	0	0	0.072	0	0	0	0	0	0
9216	0.2999	0	0	0	-0.136	0.252	0	0	0.227	0	0.599	0	-0.208	0	0	0	0	0.157	0	0	0	0	0	-0.027	0	0	0	0.03	0	0.136	-0.231	0.072	0	0	0.287	0	0	0	0.055	0	0	0	0.147	0	0	0	0	0	-0.018
9301	0.2519	0	0	0	-0.137	0.25	0	0	0.217	0	0.617	0	-0.223	0	0	0	0	0.166	0	0	0	0	0	-0.01	0	0	0	0.033	0	0.133	-0.248	0.059	0	0	0.289	0	0	0	0.061	0	0	0	0.136	0	0	0	0	0	-0.011
9342	0.2656	0	0	0	-0.125	0.253	0	0	0.215	0	0.649	0	-0.222	0	0	0	0	0.191	0	0	0	0	0	0	0	0	0	0.026	-0.034	0.087	-0.29	0.023	0	0	0.295	0	0	0	0.072	0	0	0	0.088	0	0	0	0	0	0
9343	0.2705	0	0	0	-0.119	0.258	0	0	0.219	0	0.686	0	-0.248	0	0	0	0	0.193	0	0	0	0	0	0	0	0	0	0.02	-0.039	0.059	-0.306	0.014	0	0	0.303	0	0	0	0.082	0	0	0	0.061	0	0	0	0	0	0
9344	0.288	0	0	0	-0.126	0.25	0	0	0.208	0	0.675	0	-0.267	0	0	0	0	0.19	0	0	0	0	0	0	0	0	0	0.027	-0.007	0.076	-0.294	0.025	0	0	0.299	0	0	0	0.081	0	0	0	0.079	0	0	0	0	0	0
9345	0.3039	0	0	0	-0.132	0.244	0	0	0.203	0	0.66	0	-0.266	0	0	0	0	0.187	0	0	0	0	0	0	0	0	0	0.031	0	0.093	-0.285	0.03	0	0	0.296	0	0	0	0.076	0	0	0	0.094	0	0	0	0	0	0
9361	0.2874	0	0	0	-0.144	0.253	0	0	0.215	0	0.61	0	-0.236	0	0	0	0	0.152	0	0	0	0	0	-0.023	0	0	0	0.03	0	0.144	-0.23	0.069	0	0	0.288	0	0	0	0.056	0	0	0	0.158	0	0	0	0	0	-0.024
9364	0.1737	0	0	0	-0.123	0.259	0	0	0.227	0	0.505	0	-0.163	0	0	0	0	0.142	0	0	0	0	0	-0.082	0	0	0	0.028	-0.004	0.14	-0.173	0.111	0	0	0.279	0	0	0	0.039	0	0	0	0.16	0	0	0	0	0.008	-0.027
9367	0.1454	0	0	0	-0.143	0.27	0	0	0.228	0	0.544	0	-0.213	0	0	0	0	0.126	0	0	0	0	0	-0.072	0	0	0	0.023	0	0.155	-0.177	0.098	0	0	0.275	0	0	0	0.039	0	0	0	0.192	0	0	0	0	0	-0.034
9384	0.3083	0	0	0	-0.144	0.172	0	0	0.15	0	0.631	0	-0.348	0	0	0	-0.105	0.17	0	0	0	0	0	0	0	0	0	0	0	0.091	-0.26	0.039	0	0.001	0.287	0	0	0	0.076	0	0	0	0.11	0	0	0	0	0	-0.001
9386	0.2527	0	0	0	-0.13	0.234	0	0	0.191	0	0.676	0	-0.296	0	0	0	0	0.198	0	0	0	0	0	0	0	0	0	0.032	0	0.086	-0.287	0.03	0	0.003	0.297	0	0	0	0.08	0	0	0	0.088	0	0	0	0	0	0
9407	0.3229	0	0	0	-0.107	0.037	0	0	0.27	0	0.76	0	-0.369	0	0	0	-0.13	0.206	0	0	0	0	0	0	0	0	0	0	0	0.039	-0.298	0.07	0	0.045	0.251	0	0	0	0.09	0	0	0	0	0	0	0	0	0	0
9411	0.2777	0	0	0	-0.112	0.202	0	0	0.236	0	0.758	0	-0.325	0	0	0	-0.056	0.206	0	0	0	0	0	0	0	0	0	0	0	0.045	-0.303	0.03	0	0.001	0.286	0	0	0	0.098	0	0	0	0.048	0	0	0	0	0	0
10201	0.0854	0	0	0	-0.193	0.251	0	0	0.078	0	0.461	0	-0.239	0	-0.127	-0.079	0	0.046	0	0	0	0	0	-0.101	0	0	0	0	0	0.139	-0.142	0.183	0	0	0.207	0	0	0	0.032	0	0	0	0.377	0	0	0	0	0.014	-0.03
10202	0.1193	0	0	0	-0.2	0.216	0	0	0.069	0	0.399	0	-0.207	0	-0.166	-0.124	0	0	0	0	0	0	0	-0.112	0	0	0	0	0	0.142	-0.093	0.235	0	0	0.18	0	0	0	0.028	0	0	0	0.41	0	0	0	0.026	0.02	-0.029
10203	0.1417	0	0	0	-0.181	0.261	0	0	0.139	0	0.539	0	-0.261	0	-0.088	0	0	0.086	0	0	0	0	0	-0.074	0	0	0	0	0	0.156	-0.153	0.122	0	0	0.235	0	0	0	0.035	0	0	0	0.308	0	0	0	0	0.005	-0.043
10204	0.0871	0	0	0	-0.18	0.258	0	0	0.125	0	0.464	0	-0.222	0	-0.126	-0.035	0	0.05	0	0	0	0	0	-0.118	0	0	0	0	0	0.147	-0.127	0.191	0	0	0.211	0	0	0	0.029	0	0	0	0.321	0	0	0	0	0.009	-0.024
10205	0.1033	0	0	0	-0.167	0.267	0	0	0.146	0	0.482	0	-0.223	0	-0.1	0	0	0.074	0	0	0	0	0	-0.111	0	0	0	0	0	0.157	-0.131	0.166	0	0	0.225	0	0	0	0.029	0	0	0	0.282	0	0	0	0	0.006	-0.033
10206	0.1784	0	0	0	-0.199	0.238	0	0	0.024	0	0.477	0	-0.316	0	-0.048	-0.13	0	0.061	0	0	0	0	0	-0.031	0	0	-0.031	0	0	0.123	-0.128	0.106	0	0	0.226	0	0	0	0.045	0	-0.007	0	0.395	0	0	0	0	0.003	-0.043
10207	0.1161	0	0	0	-0.142	0.279	0	0	0.204	0	0.478	0	-0.207	0	-0.018	0	0	0.102	0	0	0	0	0	-0.113	0	0	0	0.026	0	0.157	-0.139	0.136	0	0	0.259	0	0	0	0.031	0	0	0	0.203	0	0	0	0	0.006	-0.036
10208	0.1721	0	0	0	-0.202	0.233	0	0	0.02	0	0.435	0	-0.258	0	-0.119	-0.129	0	0.041	0	0	0	0	0	-0.078	0	0	-0.024	0	0	0.117	-0.116	0.173	0	0	0.203	0	0	0	0.035	0	-0.012	0	0.434	0	0	0	0	0.016	-0.034
10209	0.1782	0	0	0	-0.18	0.233	0	0	0.15	0	0.404	0	-0.154	0	-0.176	-0.097	0	0	-0.013	0	0	0	0	-0.149	0	0	0	0	0	0.14	-0.081	0.192	0	0	0.179	0	0	0	0.018	0	0	0	0.355	0	0	0	0.014	0.007	-0.024
10210	0.1856	0	0	0	-0.2	0.208	0	0	0.099	0	0.368	0	-0.165	0	-0.198	-0.121	0	0	-0.022	0	0	0.01	0	-0.118	0	0	0	0	0	0.146	-0.074	0.201	0	0	0.166	0	0	0	0.02	0	0	0	0.383	0	0	0	0.043	0.012	-0.031
10211	0.1742	0	0	0	-0.207	0.191	0	0	0.049	0	0.349	0	-0.186	0	-0.184	-0.148	0	0	-0.015	0	0	0	0	-0.091	0	0	0	0	0	0.141	-0.069	0.217	0	0	0.17	0.02	0	0	0.026	0	0	0	0.397	0	0	0	0.057	0.013	-0.034
10212	0.2263	0	0	0	-0.186	0.252	0	0	0.111	0	0.536	0	-0.279	0	-0.081	-0.019	0	0.087	0	0	0	0	0	-0.064	0	0	0	0	0	0.147	-0.159	0.11	0	0	0.239	0	0	0	0.038	0	0	0	0.318	0	0	0	0	0.004	-0.045
10344	0.2067	0	0	0	-0.202	0.223	0	0	0.051	0	0.425	0	-0.224	0	-0.166	-0.108	0	0.022	0	0	0	0	0	-0.109	0	0	0	0	0	0.134	-0.11	0.219	0	0	0.189	0	0	0	0.029	0	-0.006	0	0.416	0	0	0	0.008	0.021	-0.028
10345	0.256	0	0	0	-0.2	0.231	0	0	0.05	0	0.436	0	-0.227	0	-0.156	-0.105	0	0.03	0	0	0	0	0	-0.106	0	0	0	0	0	0.132	-0.118	0.206	0	0	0.195	0	0	0	0.03	0	-0.007	0	0.411	0	0	0	0	0.021	-0.028
10366	0.289	0	0	0	-0.17	0.185	0	0	0.2	0	0.301	0	-0.093	0	-0.203	-0.158	0	0	-0.069	0	0	0	0	-0.107	0	0	0	0	0	0.142	-0.034	0.13	0	0	0.161	0.012	0	0	0.014	0	0	0	0.321	0	0	0	0.07	0	-0.058
10367	0.2543	0	0	0	-0.172	0.205	0	0	0.184	0	0.355	0	-0.114	0	-0.21	-0.118	0	0	-0.044	0	0	0	0	-0.139	0	0	0	0	0	0.14	-0.06	0.172	0	0	0.165	0	0	0	0.011	0	0	0	0.347	0	0	0	0.043	0	-0.036
10382	0.1533	0	0	0	-0.204	0.188	0	0	0.105	0	0.327	0	-0.135	0	-0.205	-0.172	0	0	-0.052	0	0	0	0	-0.086	0	0	0	0	0	0.146	-0.054	0.199	0	0	0.162	0.027	0	0	0.021	0	0	0	0.349	0	0	0	0.067	0.005	-0.042
10383	0.1409	0	0	0	-0.195	0.182	0	0	0.145	0	0.309	0	-0.11	0	-0.201	-0.191	0	0	-0.065	0	0	0	0	-0.086	0	0	0	0	0	0.147	-0.041	0.169	0	0	0.159	0.029	0	0	0.017	0	0	0	0.328	0	0	0	0.075	0	-0.053
10384	0.2083	0	0	0	-0.191	0.214	0	0	0.132	0	0.38	0	-0.15	0	-0.203	-0.108	0	0	-0.023	0	0	0	0	-0.14	0	0	0	0	0	0.142	-0.075	0.198	0	0	0.168	0	0	0	0.018	0	0	0	0.37	0	0	0	0.033	0.009	-0.029
10421	0.1577	0	0	0	-0.213	0.189	0	0	0	0	0.371	0	-0.267	0	-0.144	-0.173	0	0	0	0	0	0	0	0	0	0	-0.134	0	0	0.073	-0.047	0.161	0	0	0.175	0.046	0	0	0.032	0	0	0	0.449	0	0	0	0.032	0	-0.042
10424	0.1672	0	0	0	-0.218	0.168	0	0	0	0	0.333	0	-0.225	0	-0.217	-0.134	0	0	-0.023	0	0	0	0	-0.008	0	0	-0.056	0	0	0.102	-0.034	0.192	0	0	0.16	0.058	0	0	0.027	0	0	0	0.427	0	0	0	0.065	0.001	-0.045
10425	0.2588	0	0	0	-0.221	0.165	0	0	0	0	0.308	0	-0.21	0	-0.275	-0.102	0	0	-0.05	0	0	0	0	0	0	0	-0.044	0	0	0.097	-0.014	0.178	0	0	0.162	0.072	0	0	0.023	0	0	0	0.426	0	0	0	0.086	0	-0.054
10426	0.0975	0	0	0	-0.218	0.186	0	0	0	0	0.338	0	-0.247	0	-0.194	-0.144	0	0	-0.015	0	0	0	0	0	0	0	-0.087	0	0	0.084	-0.028	0.166	0	0	0.168	0.063	0	0	0.023	0	0	0	0.446	0	0	0	0.063	0	-0.051
10428	0.1792	0	0	0	-0.205	0.219	0	0	0	0	0.406	0	-0.269	0	-0.079	-0.207	0	0.032	0	0	0	0	0	-0.034	0	0	-0.08	0	0	0.093	-0.086	0.158	0	0	0.202	0.014	0	0	0.038	0	-0.018	0	0.454	0	0	0	0	0.012	-0.04
10429	0.1979	0	0	0	-0.21	0.189	0	0	0	0	0.364	0	-0.24	0	-0.153	-0.161	0	0	0	0	0	0	0	-0.052	0	0	-0.07	0	0	0.106	-0.063	0.205	0	0	0.178	0.03	0	0	0.032	0	0	0	0.435	0	0	0	0.034	0.015	-0.038
10443	0.2982	0	0	0	-0.2	0.19	0	0	0	0	0.465	0	-0.367	0	-0.027	-0.087	-0.097	0.08	0	0	0	0	0	0	0	0	-0.036	0	0	0.113	-0.125	0.095	0	0	0.227	0	0	0	0.055	0	0	0	0.316	0	0	0	0	0	-0.036
10444	0.3253	0	0	0	-0.204	0.219	0	0	0	0	0.46	0	-0.32	0	-0.039	-0.175	0	0.055	0	0	0	0	0	-0.014	0	0	-0.05	0	0	0.112	-0.109	0.109	0	0	0.22	0	0	0	0.048	0	-0.007	0	0.395	0	0	0	0	0	-0.041
10448	0.252	0	0	0	-0.199	0.242	0	0	0.01	0	0.446	0	-0.294	0	-0.068	-0.149	0	0.051	0	0	0	0	0	-0.053	0	0	-0.029	0	0	0.117	-0.124	0.133	0	0	0.216	0	0	0	0.041	0	-0.013	0	0.43	0	0	0	0	0.008	-0.04
10449	0.1702	0	0	0	-0.206	0.191	0	0	0	0	0.412	0	-0.318	0	0	-0.271	-0.032	0.021	0	0	0	0	0	0	0	0	-0.071	0	0	0.104	-0.06	0.14	0	0	0.204	0.018	0	0	0.049	0	-0.007	0	0.385	0	0	0	0	0	-0.04
10464	0.1135	0	0	0	-0.184	0.257	0	0	0.115	0	0.443	0	-0.21	0	-0.138	-0.069	0	0.027	0	0	0	0	0	-0.128	0	0	0	0	0	0.144	-0.122	0.221	0	0	0.199	0	0	0	0.03	0	0	0	0.345	0	0	0	0	0.011	-0.018
10521	0.2041	0	0	0	-0.131	0.28	0	0	0.218	0	0.484	0	-0.195	0	0	0	0	0.115	0	0	0	0	0	-0.105	0	0	0	0.03	0	0.15	-0.148	0.126	0	0	0.273	0	0	0	0.033	0	0	0	0.177	0	0	0	0	0.007	-0.035
10522	0.2398	0	0	0	-0.137	0.283	0	0	0.208	0	0.462	0	-0.198	0	-0.021	0	0	0.099	0	0	0	0	0	-0.123	0	0	0	0.024	0	0.154	-0.133	0.144	0	0	0.254	0	0	0	0.028	0	0	0	0.196	0	0	0	0	0.008	-0.034
10523	0.1999	0	0	0	-0.146	0.272	0	0	0.194	0	0.459	0	-0.198	0	-0.054	0	0	0.085	0	0	0	0	0	-0.131	0	0	0	0.015	0	0.154	-0.128	0.16	0	0	0.239	0	0	0	0.026	0	0	0	0.22	0	0	0	0	0.008	-0.034
10524	0.0265	0	0	0	-0.157	0.268	0	0	0.177	0	0.471	0	-0.208	0	-0.073	0	0	0.08	0	0	0	0	0	-0.124	0	0	0	0.007	0	0.154	-0.129	0.162	0	0	0.235	0	0	0	0.027	0	0	0	0.244	0	0	0	0	0.007	-0.034
10525	0.1443	0	0	0	-0.152	0.27	0	0	0.189	0	0.474	0	-0.208	0	-0.049	0	0	0.089	0	0	0	0	0	-0.119	0	0	0	0.019	0	0.157	-0.138	0.148	0	0	0.244	0	0	0	0.028	0	0	0	0.226	0	0	0	0	0.007	-0.035
11100	0.0422	0	0	0	-0.05	0.285	0	0.01	0.309	0	0.457	0	-0.096	0	0	0	0	0.08	0	0.013	0	0	0	-0.165	0	0	0	0.019	-0.058	0.104	-0.139	0.139	0	0.03	0.269	0	0	0	0.011	0	0	0	0.18	0	0	0	0	0	-0.029
11201	0.0562	0	0	0	-0.065	0.264	0	0	0.325	0	0.44	0	-0.116	0	-0.047	0	0	0.057	0	0	0	0	0	-0.192	0	0	0	0.001	-0.008	0.104	-0.118	0.177	0	0	0.257	0	0	0	0.011	0	0	0	0.203	0	0	0	0	0	-0.032
11202	0.0923	0	0	0	-0.143	0.267	0	0	0.205	0	0.453	0	-0.183	0	-0.08	0	0	0.065	0	0	0	0	0	-0.151	0	0	0	0	0	0.146	-0.11	0.187	0	0	0.228	0	0	0	0.021	0	0	0	0.236	0	0	0	0	0.007	-0.034
11203	0.063	0	0	0	-0.027	0.286	0	0.042	0.298	0	0.461	0	-0.068	0	0	0	0	0.058	0	0.012	0	0	0	-0.16	0	0	0	0.016	-0.092	0.076	-0.136	0.134	0	0.059	0.275	0	0	0	0.002	0	0	0	0.202	0	0	0	0	0.004	-0.023
11206	0.0737	0	0	0	-0.131	0.279	0	0	0.223	0	0.452	0	-0.182	0	-0.038	0	0	0.083	0	0	0	0	0	-0.145	0	0	0	0.012	0	0.148	-0.119	0.164	0	0	0.241	0	0	0	0.022	0	0	0	0.205	0	0	0	0	0.008	-0.035
11207	0.1862	0	0	0	-0.126	0.206	0	0	0.274	0	0.354	0	-0.086	0	-0.187	-0.101	0	0	-0.04	0	0	0	0	-0.167	0	0	0	0	0	0.13	-0.056	0.132	0	0	0.181	0	0	0	0	0	0	0	0.307	0	0	0	0.039	0	-0.049
11208	0.0492	0	0	0	-0.041	0.261	0	0	0.36	0	0.427	0	-0.088	0	-0.084	0	0	0.027	0	0	0	0	0	-0.211	0	0	0	0	-0.028	0.09	-0.122	0.158	0	0.007	0.265	0	0	0	0	0	0	0	0.217	0	0	0	0	0	-0.027
11209	0.1157	0	0	0	-0.08	0.239	0	0	0.316	0	0.403	0	-0.106	0	-0.157	0	0	0	-0.015	0	0	0	0	-0.218	0	0	0	0	0	0.121	-0.088	0.149	0	0	0.221	0	0	0	0	0	0	0	0.254	0	0	0	0	0	-0.041
11210	0.1069	0	0	0	-0.113	0.284	0	0	0.243	0	0.462	0	-0.167	0	0	0	0	0.108	0	0	0	0	0	-0.125	0	0	0	0.021	0	0.148	-0.134	0.138	0	0	0.262	0	0	0	0.028	0	0	0	0.167	0	0	0	0	0.007	-0.034
11211	0.1189	0	0	0	-0.167	0.256	0	0	0.16	0	0.426	0	-0.185	0	-0.124	-0.077	0	0.01	0	0	0	0	0	-0.151	0	0	0	0	0	0.146	-0.096	0.203	0	0	0.208	0	0	0	0.022	0	0	0	0.321	0	0	0	0	0.004	-0.015
11212	0.0702	0	0	0	-0.106	0.261	0	0	0.271	0	0.444	0	-0.15	0	-0.057	0	0	0.053	0	0.006	0	0	0	-0.179	0	0	0	0	0	0.128	-0.099	0.2	0	0	0.235	0	0	0	0.014	0	0	0	0.215	0	0	0	0	0.003	-0.039
11214	0.0503	0	0	0	-0.061	0.28	0	0.002	0.284	0	0.461	0	-0.083	0	0	0	0	0.095	0	0.019	0	0	0	-0.117	0	0	0	0.012	-0.071	0.126	-0.149	0.111	0	0.011	0.267	0	0	0	0.028	0	0	0	0.159	0	0	0	0	0.001	-0.025
11215	0.0605	0	0	0	-0.057	0.258	0	0	0.341	0	0.425	0	-0.106	0	-0.08	0	0	0.033	0	0	0	0	0	-0.209	0	0	0	0	-0.008	0.098	-0.113	0.164	0	0	0.253	0	0	0	0.002	0	0	0	0.219	0	0	0	0	0	-0.031
11216	0.094	0	0	0	-0.128	0.285	0	0	0.221	0	0.457	0	-0.187	0	-0.014	0	0	0.099	0	0	0	0	0	-0.128	0	0	0	0.021	0	0.15	-0.13	0.146	0	0	0.255	0	0	0	0.027	0	0	0	0.186	0	0	0	0	0.008	-0.035
11217	0.0502	0	0	0	-0.11	0.282	0	0	0.265	0	0.454	0	-0.165	0	-0.012	0	0	0.083	0	0.008	0	0	0	-0.156	0	0	0	0.01	0	0.147	-0.108	0.167	0	0	0.248	0	0	0	0.02	0	0	0	0.191	0	0	0	0	0.005	-0.037
11218	0.0978	0	0	0	-0.154	0.258	0	0	0.185	0	0.446	0	-0.188	0	-0.109	-0.021	0	0.042	0	0	0	0	0	-0.152	0	0	0	0	0	0.146	-0.103	0.214	0	0	0.218	0	0	0	0.023	0	0	0	0.272	0	0	0	0	0.005	-0.027
11219	0.043	0	0	0	-0.073	0.282	0	0	0.301	0	0.446	0	-0.124	0	-0.007	0	0	0.082	0	0.014	0	0	0	-0.166	0	0	0	0.016	-0.021	0.125	-0.13	0.153	0	0	0.26	0	0	0	0.018	0	0	0	0.174	0	0	0	0	0	-0.035
11221	0.0363	0	0	0	-0.022	0.288	0	0.05	0.279	0	0.471	0	-0.051	0	0	0	0	0.054	0	0.02	0	0	0	-0.142	0	0	0	0.008	-0.101	0.079	-0.142	0.118	0	0.039	0.272	0	0	0	0.013	0	0	0	0.199	0	0	0	0	0.005	-0.021
11222	0.0414	0	0	0	-0.039	0.283	0	0.031	0.281	0	0.455	0	-0.065	0	0	0	0	0.073	0	0.024	0	0	0	-0.129	0	0	0	0.011	-0.091	0.101	-0.141	0.12	0	0.029	0.267	0	0	0	0.018	0	0	0	0.178	0	0	0	0	0.004	-0.025
11223	0.0199	0	0	0	-0.027	0.289	0	0.04	0.316	0	0.457	0	-0.078	0	0	0	0	0.061	0	0.005	0	0	0	-0.177	0	0	0	0.018	-0.084	0.076	-0.135	0.14	0	0.063	0.277	0	0	0	0	0	0	0	0.201	0	0	0	0	0.003	-0.024
11224	0.1523	0	0	0	-0.027	0.291	0	0.038	0.331	0	0.457	0	-0.083	0	0	0	0	0.062	0	0.001	0	0	0	-0.188	0	0	0	0.018	-0.079	0.075	-0.134	0.144	0	0.065	0.278	0	0	0	0	0	0	0	0.2	0	0	0	0	0.001	-0.024
11225	0.0506	0	0	0	-0.051	0.256	0	0	0.353	0	0.414	0	-0.102	0	-0.104	0	0	0.007	0	0	0	0	0	-0.22	0	0	0	0	-0.004	0.096	-0.109	0.155	0	0	0.251	0	0	0	0	0	0	0	0.23	0	0	0	0	0	-0.031
11226	0.1728	0	0	0	-0.025	0.288	0	0.043	0.296	0	0.463	0	-0.066	0	0	0	0	0.056	0	0.012	0	0	0	-0.16	0	0	0	0.015	-0.093	0.074	-0.136	0.133	0	0.059	0.276	0	0	0	0.002	0	0	0	0.205	0	0	0	0	0.005	-0.022
11227	0.1269	0	0	0	-0.031	0.279	0	0.018	0.353	0	0.448	0	-0.083	0	-0.024	0	0	0.063	0	0	0	0	0	-0.2	0	0	0	0.017	-0.067	0.077	-0.136	0.154	0	0.053	0.277	0	0	0	0	0	0	0	0.202	0	0	0	0	0	-0.023
11228	0.071	0	0	0	-0.039	0.276	0	0.01	0.347	0	0.446	0	-0.09	0	-0.024	0	0	0.064	0	0	0	0	0	-0.196	0	0	0	0.017	-0.057	0.085	-0.135	0.153	0	0.045	0.273	0	0	0	0	0	0	0	0.199	0	0	0	0	0	-0.025
11229	0.2203	0	0	0	-0.025	0.284	0	0.03	0.354	0	0.454	0	-0.079	0	-0.017	0	0	0.055	0	0	0	0	0	-0.2	0	0	0	0.018	-0.075	0.071	-0.136	0.153	0	0.061	0.281	0	0	0	0	0	0	0	0.203	0	0	0	0	0	-0.022
11230	0.0715	0	0	0	-0.03	0.274	0	0.009	0.364	0	0.44	0	-0.082	0	-0.043	0	0	0.049	0	0	0	0	0	-0.205	0	0	0	0.014	-0.06	0.078	-0.134	0.166	0	0.045	0.277	0	0	0	0	0	0	0	0.209	0	0	0	0	0	-0.023
11231	0.0428	0	0	0	-0.085	0.282	0	0	0.291	0	0.447	0	-0.14	0	-0.007	0	0	0.081	0	0.012	0	0	0	-0.166	0	0	0	0.013	-0.004	0.13	-0.121	0.161	0	0	0.256	0	0	0	0.017	0	0	0	0.178	0	0	0	0	0.001	-0.036
11232	0.0523	0	0	0	-0.095	0.283	0	0	0.266	0	0.458	0	-0.143	0	0	0	0	0.104	0	0.006	0	0	0	-0.132	0	0	0	0.018	-0.013	0.145	-0.133	0.137	0	0	0.263	0	0	0	0.027	0	0	0	0.159	0	0	0	0	0.004	-0.033
11233	0.0525	0	0	0	-0.094	0.284	0	0	0.283	0	0.448	0	-0.149	0	-0.007	0	0	0.08	0	0.01	0	0	0	-0.164	0	0	0	0.012	0	0.135	-0.116	0.164	0	0	0.253	0	0	0	0.017	0	0	0	0.182	0	0	0	0	0.002	-0.036
11234	0.1087	0	0	0	-0.012	0.288	0	0.06	0.276	0	0.489	0	-0.039	0	0	0	0	0.043	0	0.021	0	0	0	-0.139	0	0	0	0.004	-0.106	0.073	-0.146	0.108	0	0.035	0.274	0	0	0	0.015	0	0	0	0.205	0	0	0	0	0.006	-0.019
11235	0.0396	0	0	0	-0.045	0.271	0	0.003	0.344	0	0.446	0	-0.095	0	-0.032	0	0	0.064	0	0	0	0	0	-0.195	0	0	0	0.012	-0.044	0.09	-0.132	0.158	0	0.034	0.269	0	0	0	0	0	0	0	0.202	0	0	0	0	0	-0.026
11237	0.086	0	0	0	-0.012	0.284	0	0.064	0.275	0	0.495	0	-0.031	0	0	0	0	0.046	0	0.021	0	0	0	-0.13	0	0	0	0	-0.111	0.077	-0.149	0.1	0	0.033	0.271	0	0	0	0.018	0	0	0	0.202	0	0	0	0	0.005	-0.018
11238	0.0682	0	0	0	-0.075	0.285	0	0	0.29	0	0.452	0	-0.121	0	0	0	0	0.092	0	0.02	0	0	0	-0.147	0	0	0	0.018	-0.032	0.137	-0.133	0.142	0	0	0.263	0	0	0	0.024	0	0	0	0.16	0	0	0	0	0	-0.034
11239	0.0484	0	0	0	-0.084	0.257	0	0	0.303	0	0.435	0	-0.133	0	-0.06	0	0	0.045	0	0	0	0	0	-0.192	0	0	0	0	0	0.115	-0.102	0.186	0	0	0.241	0	0	0	0.009	0	0	0	0.216	0	0	0	0	0.001	-0.037
11240	0.0815	0	0	0	-0.088	0.275	0	0	0.264	0	0.463	0	-0.116	0	0	0	0	0.114	0	0.006	0	0	0	-0.109	0	0	0	0.016	-0.043	0.144	-0.151	0.114	0	0	0.267	0	0	0	0.032	0	0	0	0.147	0	0	0	0	0.004	-0.027
11241	0.0682	0	0	0	-0.078	0.257	0	0	0.314	0	0.429	0	-0.127	0	-0.068	0	0	0.039	0	0	0	0	0	-0.199	0	0	0	0	0	0.111	-0.103	0.177	0	0	0.242	0	0	0	0.006	0	0	0	0.219	0	0	0	0	0	-0.035
11242	0.032	0	0	0	-0.072	0.252	0	0	0.327	0	0.419	0	-0.118	0	-0.097	0	0	0.017	0	0	0	0	0	-0.21	0	0	0	0	0	0.109	-0.098	0.16	0	0	0.238	0	0	0	0	0	0	0	0.233	0	0	0	0	0	-0.036
11243	0.0994	0	0	0	-0.031	0.279	0	0.043	0.275	0	0.47	0	-0.046	0	0	0	0	0.067	0	0.025	0	0	0	-0.11	0	0	0	0.002	-0.107	0.098	-0.145	0.104	0	0.027	0.266	0	0	0	0.022	0	0	0	0.177	0	0	0	0	0.004	-0.02
11245	0.0433	0	0	0	-0.051	0.266	0	0	0.34	0	0.438	0	-0.1	0	-0.048	0	0	0.058	0	0	0	0	0	-0.196	0	0	0	0.007	-0.03	0.095	-0.127	0.169	0	0.016	0.265	0	0	0	0.005	0	0	0	0.204	0	0	0	0	0	-0.028
11301	0.095	0	0	0	-0.077	0.283	0	0	0.291	0	0.45	0	-0.127	0	0	0	0	0.089	0	0.02	0	0	0	-0.154	0	0	0	0.018	-0.024	0.135	-0.132	0.148	0	0	0.261	0	0	0	0.022	0	0	0	0.164	0	0	0	0	0	-0.036
11324	0.0844	0	0	0	-0.044	0.267	0	0	0.35	0	0.438	0	-0.094	0	-0.053	0	0	0.052	0	0	0	0	0	-0.201	0	0	0	0.007	-0.038	0.088	-0.131	0.172	0	0.024	0.268	0	0	0	0.001	0	0	0	0.21	0	0	0	0	0	-0.026
11326	0.1038	0	0	0	-0.084	0.25	0	0	0.311	0	0.416	0	-0.124	0	-0.1	0	-0.012	0.014	0	0	0	0	0	-0.205	0	0	0	0	0	0.117	-0.089	0.162	0	0	0.23	0	0	0	0	0	0	0	0.238	0	0	0	0	0	-0.04
11327	0.1078	0	0	0	-0.095	0.247	0	0	0.295	0	0.411	0	-0.127	0	-0.118	0	-0.016	0.006	-0.005	0	0	0	0	-0.203	0	0	0	0	0	0.124	-0.083	0.163	0	0	0.223	0	0	0	0	0	0	0	0.247	0	0	0	0	0	-0.044
11341	0.1661	0	0	0	-0.121	0.258	0	0	0.249	0	0.446	0	-0.158	0	-0.073	0	0	0.052	0	0.005	0	0	0	-0.173	0	0	0	0	0	0.135	-0.094	0.209	0	0	0.228	0	0	0	0.016	0	0	0	0.224	0	0	0	0	0.004	-0.039
11342	0.0976	0	0	0	-0.119	0.252	0	0	0.251	0	0.438	0	-0.151	0	-0.096	0	0	0.038	0	0	0	0	0	-0.182	0	0	0	0	0	0.13	-0.087	0.195	0	0	0.225	0	0	0	0.012	0	0	0	0.234	0	0	0	0	0.004	-0.039
11343	0.0842	0	0	0	-0.125	0.252	0	0	0.244	0	0.425	0	-0.148	0	-0.107	-0.028	0	0.02	0	0	0	0	0	-0.186	0	0	0	0	0	0.133	-0.084	0.19	0	0	0.22	0	0	0	0.009	0	0	0	0.258	0	0	0	0	0.002	-0.036
11346	0.1281	0	0	0	-0.084	0.272	0	0	0.298	0	0.444	0	-0.139	0	-0.026	0	0	0.068	0	0.007	0	0	0	-0.179	0	0	0	0.003	0	0.12	-0.114	0.173	0	0	0.252	0	0	0	0.014	0	0	0	0.195	0	0	0	0	0.001	-0.035
11347	0.1049	0	0	0	-0.106	0.274	0	0	0.272	0	0.451	0	-0.156	0	-0.027	0	0	0.071	0	0.009	0	0	0	-0.169	0	0	0	0.003	0	0.135	-0.105	0.179	0	0	0.244	0	0	0	0.016	0	0	0	0.2	0	0	0	0	0.004	-0.038
11348	0.0378	0	0	0	-0.096	0.25	0	0	0.292	0	0.423	0	-0.136	0	-0.073	0	-0.024	0.026	0	0	0	0	0	-0.193	0	0	0	0	0	0.119	-0.09	0.183	0	0	0.228	0	0	0	0.006	0	0	0	0.23	0	0	0	0	0.002	-0.04
11349	0.2093	0	0	0	-0.109	0.242	0	0	0.273	0	0.411	0	-0.13	0	-0.13	-0.009	-0.01	0.007	-0.007	0	0	0	0	-0.201	0	0	0	0	0	0.128	-0.081	0.167	0	0	0.219	0	0	0	0.001	0	0	0	0.253	0	0	0	0	0	-0.041
11361	0.1467	0	0	0	-0.11	0.233	0	0	0.272	0	0.394	0	-0.107	0	-0.159	-0.054	0	0	-0.021	0	0	0	0	-0.198	0	0	0	0	0	0.128	-0.076	0.147	0	0	0.205	0	0	0	0	0	0	0	0.286	0	0	0	0.006	0	-0.041
11362	0.1993	0	0	0	-0.143	0.241	0	0	0.215	0	0.404	0	-0.132	0	-0.147	-0.088	0	0	-0.017	0	0	0	0	-0.177	0	0	0	0	0	0.133	-0.078	0.16	0	0	0.195	0	0	0	0.007	0	0	0	0.316	0	0	0	0.002	0	-0.03
11363	0.1068	0	0	0	-0.153	0.252	0	0	0.197	0	0.412	0	-0.15	0	-0.134	-0.085	0	0	-0.01	0	0	0	0	-0.172	0	0	0	0	0	0.138	-0.082	0.176	0	0	0.2	0	0	0	0.012	0	0	0	0.315	0	0	0	0	0.001	-0.026
11365	0.2303	0	0	0	-0.143	0.212	0	0	0.239	0	0.357	0	-0.098	0	-0.182	-0.114	0	0	-0.037	0	0	0	0	-0.162	0	0	0	0	0	0.135	-0.057	0.126	0	0	0.177	0	0	0	0	0	0	0	0.323	0	0	0	0.035	0	-0.043
11369	0.2314	0	0	0	-0.127	0.248	0	0	0.245	0	0.408	0	-0.135	0	-0.127	-0.058	0	0	-0.013	0	0	0	0	-0.191	0	0	0	0	0	0.13	-0.079	0.173	0	0	0.211	0	0	0	0.006	0	0	0	0.281	0	0	0	0	0	-0.035
11381	0.2124	0	0	0	-0.161	0.255	0	0	0.179	0	0.431	0	-0.177	0	-0.113	-0.07	0	0.015	0	0	0	0	0	-0.159	0	0	0	0	0	0.15	-0.091	0.2	0	0	0.211	0	0	0	0.02	0	0	0	0.306	0	0	0	0	0.003	-0.02
11383	0.1679	0	0	0	-0.169	0.246	0	0	0.166	0	0.414	0	-0.156	0	-0.151	-0.094	0	0	-0.008	0	0	0	0	-0.159	0	0	0	0	0	0.139	-0.083	0.179	0	0	0.188	0	0	0	0.015	0	0	0	0.341	0	0	0	0.003	0.002	-0.023
11385	0.0913	0	0	0	-0.177	0.259	0	0	0.135	0	0.431	0	-0.198	0	-0.126	-0.079	0	0.019	0	0	0	0	0	-0.141	0	0	0	0	0	0.146	-0.108	0.209	0	0	0.202	0	0	0	0.025	0	0	0	0.333	0	0	0	0	0.007	-0.017
11408	0.0896	0	0	0	-0.145	0.257	0	0	0.21	0	0.426	0	-0.16	0	-0.109	-0.056	0	0.016	0	0	0	0	0	-0.175	0	0	0	0	0	0.141	-0.085	0.191	0	0	0.213	0	0	0	0.013	0	0	0	0.285	0	0	0	0	0.003	-0.029
11442	0.0323	0	0	0	-0.076	0.28	0	0	0.28	0	0.459	0	-0.109	0	0	0	0	0.103	0	0.019	0	0	0	-0.125	0	0	0	0.015	-0.046	0.14	-0.142	0.126	0	0	0.266	0	0	0	0.029	0	0	0	0.152	0	0	0	0	0.001	-0.03
11445	0.0592	0	0	0	-0.079	0.284	0	0	0.284	0	0.456	0	-0.123	0	0	0	0	0.097	0	0.018	0	0	0	-0.139	0	0	0	0.017	-0.031	0.143	-0.134	0.139	0	0	0.264	0	0	0	0.027	0	0	0	0.157	0	0	0	0	0.001	-0.033
11464	0.0459	0	0	0	-0.077	0.276	0	0	0.271	0	0.459	0	-0.102	0	0	0	0	0.107	0	0.016	0	0	0	-0.112	0	0	0	0.014	-0.054	0.138	-0.151	0.113	0	0	0.267	0	0	0	0.032	0	0	0	0.148	0	0	0	0	0.002	-0.027
11465	0.0836	0	0	0	-0.045	0.28	0	0.021	0.279	0	0.464	0	-0.06	0	0	0	0	0.08	0	0.02	0	0	0	-0.11	0	0	0	0.008	-0.094	0.11	-0.151	0.101	0	0.024	0.266	0	0	0	0.025	0	0	0	0.167	0	0	0	0	0	-0.02
12100	0.0812	0	0	0	0	0.268	0	0.134	0.338	0	0.381	0	-0.134	-0.262	0	0	0	0.018	0	0	0	0	0	-0.06	0	0	0	0	-0.118	0.097	-0.097	0.044	0	0	0.27	0	0	0	0.023	0	0.028	0	0.258	0	0	0	0	0.004	0
12202	0.0608	0	0	0	0	0.251	0	0	0.308	0	0.614	0	-0.076	-0.012	0	0	0	0.107	0	0	0	0	0	0	0	0	0	0	-0.183	0.056	-0.209	0	0	0	0.29	0	0	0	0.034	0	0.092	0	0.219	0	0	0	0	0.001	0
12203	0.0951	0	0	0	0	0.284	0	0.104	0.305	0	0.54	0	-0.016	-0.003	0	0	0	0.004	0	0.015	0	0	0	-0.127	0	0	0	0	-0.112	0.064	-0.137	0.095	0	0.032	0.284	0	0	0	0.016	0	0	0	0.224	0	0	0	0	0.008	-0.011
12204	0.0855	0	0	0	0	0.278	0	0.102	0.313	0	0.54	0	-0.008	-0.018	0	0	0	0.015	0	0.009	0	0	0	-0.096	0	0	0	0	-0.12	0.078	-0.135	0.068	0	0.01	0.283	0	0	0	0.025	0	0.005	0	0.221	0	0	0	0	0.006	-0.006
12205	0.2352	0	0	0	0	0.287	0	0.265	0.283	0	0.182	0	-0.307	-0.377	0	0	0	0	0	0	0	0	0	-0.166	0	0	0	0	-0.124	0.18	-0.081	0.217	0	0	0.302	-0.012	0	0	0	0	0.024	0	0.088	0	0	0.072	0	0	-0.006
12206	0.1376	0	0	0	0	0.262	0	0.259	0.336	0	0.304	0	-0.234	-0.389	0	0	0	0	0	0	0	0	0	-0.144	0	0	0	0	-0.078	0.119	-0.099	0.122	0	0	0.275	0	0	0	0	0	0	0	0.244	0	0	0	0	0	-0.009
12207	0.0417	0	0	0	0	0.282	0	0.078	0.293	0	0.528	0	-0.012	0	0	0	0	0.031	0	0.016	0	0	0	-0.121	0	0	0	0	-0.118	0.073	-0.15	0.086	0	0.029	0.277	0	0	0	0.02	0	0	0	0.208	0	0	0	0	0.005	-0.012
12208	0.0968	0	0	0	-0.057	0.275	0	0	0.276	0	0.462	0	-0.059	0	0	0	0	0.092	0	0.01	0	0	0	-0.091	0	0	0	0.008	-0.095	0.112	-0.164	0.08	0	0.019	0.267	0	0	0	0.029	0	0	0	0.151	0	0	0	0	0.004	-0.018
12210	0.1218	0	0	0	0	0.271	0	0.234	0.298	0	0.183	0	-0.319	-0.568	0	0	0	0.02	0	0	0	0	0	-0.062	0	0	0	0	-0.132	0.114	-0.095	0.039	0	0	0.285	-0.024	0	0	0.012	0	0.03	0	0.296	0	0	0	0	0.001	0
12211	0.2528	0	0	0	0	0.248	0	0	0.342	0	0.571	0	-0.005	0	0	0	0	0.078	0	0	0	0	0	0	0	0	0	0	-0.151	0.088	-0.187	0	0	0	0.281	0	0	0	0.035	0	0.055	0	0.211	0	0	0	0	0.005	0
12212	0.1425	0	0	0	0	0.259	0	0.05	0.35	0	0.495	0	-0.037	-0.1	0	0	0	0.046	0	0	0	0	0	-0.029	0	0	0	0	-0.143	0.093	-0.133	0.014	0	0	0.281	0	0	0	0.026	0.001	0.037	0	0.249	0	0	0	0	0.008	0
12213	0.1581	0	0	0	0	0.261	0	0.097	0.309	0	0.296	0	-0.202	-0.367	0	0	0	0.066	0	0	0	0	0	-0.04	0	0	0	0	-0.14	0.108	-0.121	0.009	0	0	0.283	-0.01	0	0	0.024	0	0.053	0	0.3	0	0	0	0	0.007	0
12215	0.2197	0	0	0	0	0.24	0	0	0.304	0	0.596	0	-0.058	-0.004	0	0	0	0.108	0	0	0	0	0	-0.001	0	0	0	0	-0.174	0.073	-0.193	0	0	0	0.291	0	0	0	0.033	0	0.088	0	0.23	0	0	0	0	0.002	0
12216	0.1222	0	0	0	0	0.278	0	0.118	0.318	0	0.504	0	-0.038	-0.075	0	0	0	0.008	0	0.006	0	0	0	-0.09	0	0	0	0	-0.114	0.08	-0.125	0.067	0	0.004	0.285	0	0	0	0.026	0.006	0.008	0	0.231	0	0	0	0	0.004	-0.004
12217	0.1002	0	0	0	-0.003	0.276	0	0.044	0.305	0	0.521	0	-0.006	0	0	0	0	0.051	0	0.01	0	0	0	-0.09	0	0	0	0	-0.126	0.085	-0.161	0.063	0	0.019	0.272	0	0	0	0.027	0	0	0	0.189	0	0	0	0	0.005	-0.008
12218	0.1417	0	0	0	0	0.28	0	0.389	0.262	0	0	0	-0.447	-0.829	0	0	0	0	0	0	0	0	0	-0.094	0	0	0	0	-0.134	0.153	-0.088	0.09	0	0	0.29	-0.045	0	0	0	0	0.031	0	0.269	0	0	0	0	0	0
12219	0.0537	0	0	0	0	0.27	0	0.257	0.322	0	0.246	0	-0.276	-0.492	0	0	0	0	0	0	0	0	0	-0.1	0	0	0	0	-0.105	0.121	-0.086	0.078	0	0	0.278	-0.004	0	0	0.011	0	0.008	0	0.271	0	0	0	0	0	0
12220	0.0624	0	0	0	-0.018	0.279	0	0.054	0.276	0	0.495	0	-0.027	0	0	0	0	0.06	0	0.02	0	0	0	-0.105	0	0	0	0	-0.118	0.089	-0.155	0.089	0	0.025	0.266	0	0	0	0.023	0	0	0	0.185	0	0	0	0	0.005	-0.016
12221	0.1488	0	0	0	0	0.274	0	0.073	0.328	0	0.549	0	0	-0.02	0	0	0	0.029	0	0	0	0	0	-0.064	0	0	0	0	-0.131	0.087	-0.138	0.038	0	0	0.282	0	0	0	0.029	0.005	0.019	0	0.228	0	0	0	0	0.005	0
12222	0.0765	0	0	0	0	0.277	0	0.025	0.322	0	0.531	0	0	0	0	0	0	0.052	0	0.002	0	0	0	-0.069	0	0	0	0	-0.132	0.084	-0.171	0.035	0	0.009	0.276	0	0	0	0.033	0	0	0	0.189	0	0	0	0	0.004	0
12223	0.2907	0	0	0	0	0.284	0	0.352	0.266	0	0.109	0	-0.37	-0.612	0	0	0	0	0	0	0	0	0	-0.131	0	0	0	0	-0.126	0.161	-0.087	0.16	0	0	0.284	-0.029	0	0	0	0	0.015	0	0.242	0	0	0	0	0	0
12224	0.1745	0	0	0	0	0.28	0	0.091	0.304	0	0.548	0	0	0	0	0	0	0.027	0	0.009	0	0	0	-0.102	0	0	0	0	-0.124	0.078	-0.145	0.068	0	0.017	0.281	0	0	0	0.024	0	0	0	0.211	0	0	0	0	0.006	-0.009
12225	0.1425	0	0	0	0	0.274	0	0.311	0.307	0	0.209	0	-0.308	-0.513	0	0	0	0	0	0	0	0	0	-0.141	0	0	0	0	-0.111	0.141	-0.09	0.14	0	0	0.274	-0.011	0	0	0	0	0.001	0	0.248	0	0	0	0	0	-0.002
12226	0.1573	0	0	0	0	0.284	0	0.268	0.321	0	0.298	0	-0.24	-0.332	0	0	0	0	0	0	0	0	0	-0.159	0	0	0	0	-0.104	0.139	-0.091	0.188	0	0	0.287	0	0	0	0	0	0	0	0.216	0	0	0.006	0	0	-0.008
12227	0.1253	0	0	0	0	0.275	0	0.124	0.327	0	0.538	0	-0.039	-0.024	0	0	0	0	0	0.011	0	0	0	-0.14	0	0	0	0	-0.1	0.055	-0.125	0.113	0	0.051	0.288	0	0	0	0.005	0	0	0	0.238	0	0	0	0	0.009	-0.011
12228	0.1477	0	0	0	0	0.263	0	0.082	0.34	0	0.463	0	-0.061	-0.143	0	0	0	0.036	0	0	0	0	0	-0.045	0	0	0	0	-0.133	0.092	-0.121	0.028	0	0	0.278	0	0	0	0.025	0.002	0.032	0	0.252	0	0	0	0	0.007	0
12229	0.1227	0	0	0	0	0.264	0	0.25	0.333	0	0.307	0	-0.227	-0.39	0	0	0	0	0	0	0	0	0	-0.132	0	0	0	0	-0.067	0.112	-0.1	0.106	0	0	0.27	0	0	0	0.005	0	0	0	0.247	0	0	0	0	0	-0.008
12230	0.2443	0	0	0	0	0.258	0	0.053	0.343	0	0.421	0	-0.1	-0.195	0	0	0	0.059	0	0	0	0	0	-0.031	0	0	0	0	-0.143	0.098	-0.127	0.008	0	0	0.279	0	0	0	0.026	0	0.049	0	0.271	0	0	0	0	0.009	0
12231	0.2364	0	0	0	0	0.267	0	0.025	0.343	0	0.552	0	0	-0.013	0	0	0	0.045	0	0	0	0	0	-0.035	0	0	0	0	-0.142	0.085	-0.159	0.009	0	0	0.282	0	0	0	0.032	0	0.028	0	0.224	0	0	0	0	0.006	0
12232	0.223	0	0	0	0	0.279	0	0.066	0.313	0	0.548	0	0	-0.001	0	0	0	0.033	0	0.003	0	0	0	-0.082	0	0	0	0	-0.129	0.083	-0.155	0.042	0	0.007	0.279	0	0	0	0.029	0	0.007	0	0.208	0	0	0	0	0.005	-0.003
12233	0.2226	0	0	0	0	0.248	0	0	0.353	0	0.518	0	-0.034	-0.062	0	0	0	0.079	0	0	0	0	0	-0.01	0	0	0	0	-0.152	0.099	-0.153	0	0	0	0.282	0	0	0	0.029	0	0.057	0	0.25	0	0	0	0	0.007	0
12234	0.1816	0	0	0	0	0.287	0	0.299	0.273	0	0.128	0	-0.342	-0.486	0	0	0	0	0	0	0	0	0	-0.153	0	0	0	0	-0.127	0.173	-0.085	0.207	0	0	0.292	-0.023	0	0	0	0	0.018	0	0.154	0	0	0.04	0	0	-0.008
12235	0.1345	0	0	0	0	0.245	0	0	0.315	0	0.5	0	-0.082	-0.084	0	0	0	0.096	0	0	0	0	0	-0.007	0	0	0	0	-0.162	0.086	-0.175	0	0	0	0.29	0	0	0	0.031	0	0.087	0	0.247	0	0	0	0	0.007	0
12236	0.2144	0	0	0	0	0.241	0	0	0.333	0	0.584	0	-0.038	0	0	0	0	0.085	0	0	0	0	0	0	0	0	0	0	-0.165	0.073	-0.214	0	0	0	0.269	0	0	0	0.037	0	0.079	0	0.186	0	0	0	0	0.002	0
12237	0.1566	0	0	0	0	0.248	0	0.032	0.318	0	0.41	0	-0.127	-0.207	0	0	0	0.088	0	0	0	0	0	-0.025	0	0	0	0	-0.15	0.101	-0.142	0	0	0	0.285	-0.004	0	0	0.028	0	0.07	0	0.286	0	0	0	0	0.009	0
12238	0.1966	0	0	0	0	0.276	0	0.362	0.258	0	0.004	0	-0.457	-0.833	0	0	0	0.005	0	0	0	0	0	-0.071	0	0	0	0	-0.136	0.134	-0.085	0.055	0	0	0.295	-0.044	0	0	0	0	0.032	0	0.282	0	0	0	0	0	0
12322	0.1839	0	0	0	0	0.258	0	0	0.365	0	0.519	0	-0.024	-0.06	0	0	0	0.061	0	0	0	0	0	-0.016	0	0	0	0	-0.15	0.098	-0.148	0	0	0	0.281	0	0	0	0.028	0	0.047	0	0.25	0	0	0	0	0.007	0
12329	0.1598	0	0	0	0	0.263	0	0	0.342	0	0.557	0	0	-0.004	0	0	0	0.06	0	0	0	0	0	-0.013	0	0	0	0	-0.143	0.086	-0.18	0	0	0	0.279	0	0	0	0.034	0	0.033	0	0.216	0	0	0	0	0.005	0
12342	0.2494	0	0	0	0	0.254	0	0	0.335	0	0.572	0	-0.017	0	0	0	0	0.073	0	0	0	0	0	0	0	0	0	0	-0.152	0.078	-0.214	0	0	0	0.278	0	0	0	0.04	0	0.056	0	0.176	0	0	0	0	0.003	0
12347	0.2712	0	0	0	0	0.237	0	0	0.32	0	0.552	0	-0.043	-0.025	0	0	0	0.093	0	0	0	0	0	0	0	0	0	0	-0.157	0.09	-0.18	0	0	0	0.284	0	0	0	0.034	0	0.076	0	0.228	0	0	0	0	0.005	0
12349	0.2776	0	0	0	0	0.238	0	0	0.316	0	0.613	0	-0.056	0	0	0	0	0.107	0	0	0	0	0	0	0	0	0	0	-0.18	0.062	-0.216	0	0	0	0.281	0	0	0	0.035	0	0.087	0	0.2	0	0	0	0	0	0
12402	0.1295	0	0	0	0	0.267	0	0.152	0.305	0	0.241	0	-0.254	-0.463	0	0	0	0.05	0	0	0	0	0	-0.05	0	0	0	0	-0.135	0.112	-0.109	0.021	0	0	0.285	-0.015	0	0	0.02	0	0.042	0	0.305	0	0	0	0	0.005	0
12403	0.1067	0	0	0	0	0.265	0	0.112	0.298	0	0.251	0	-0.245	-0.434	0	0	0	0.067	0	0	0	0	0	-0.036	0	0	0	0	-0.143	0.108	-0.124	0.001	0	0	0.29	-0.021	0	0	0.022	0	0.058	0	0.305	0	0	0	0	0.005	0
12409	0.3161	0	0	0	0	0.242	0	0	0.334	0	0.519	0	-0.048	-0.061	0	0	0	0.088	0	0	0	0	0	-0.006	0	0	0	0	-0.154	0.096	-0.164	0	0	0	0.284	0	0	0	0.032	0	0.07	0	0.247	0	0	0	0	0.007	0
12410	0.1342	0	0	0	0	0.242	0	0	0.322	0	0.468	0	-0.094	-0.125	0	0	0	0.099	0	0	0	0	0	-0.013	0	0	0	0	-0.157	0.095	-0.159	0	0	0	0.289	0	0	0	0.03	0	0.082	0	0.267	0	0	0	0	0.009	0
12421	0.2422	0	0	0	0	0.281	0	0.307	0.266	0	0.073	0	-0.41	-0.731	0	0	0	0.011	0	0	0	0	0	-0.05	0	0	0	0	-0.138	0.119	-0.095	0.039	0	0	0.295	-0.036	0	0	0.006	0	0.033	0	0.287	0	0	0	0	0	0
12422	0.2322	0	0	0	0	0.272	0	0.32	0.277	0	0.047	0	-0.424	-0.765	0	0	0	0.005	0	0	0	0	0	-0.071	0	0	0	0	-0.13	0.124	-0.087	0.048	0	0	0.29	-0.035	0	0	0.003	0	0.027	0	0.285	0	0	0	0	0	0
12423	0.1554	0	0	0	0	0.274	0	0.272	0.272	0	0.111	0	-0.375	-0.667	0	0	0	0.018	0	0	0	0	0	-0.049	0	0	0	0	-0.136	0.116	-0.098	0.031	0	0	0.291	-0.033	0	0	0.01	0	0.033	0	0.29	0	0	0	0	0	0
12424	0.2225	0	0	0	0	0.275	0	0.215	0.285	0	0.155	0	-0.331	-0.59	0	0	0	0.035	0	0	0	0	0	-0.048	0	0	0	0	-0.138	0.113	-0.105	0.021	0	0	0.292	-0.03	0	0	0.014	0	0.04	0	0.3	0	0	0	0	0.001	0
12426	0.2852	0	0	0	0	0.275	0	0.242	0.317	0	0.208	0	-0.3	-0.536	0	0	0	0	0	0	0	0	0	-0.08	0	0	0	0	-0.116	0.114	-0.087	0.056	0	0	0.283	-0.009	0	0	0.013	0	0.018	0	0.284	0	0	0	0	0	0
12427	0.2854	0	0	0	0	0.27	0	0.304	0.293	0	0.097	0	-0.39	-0.697	0	0	0	0	0	0	0	0	0	-0.083	0	0	0	0	-0.121	0.129	-0.083	0.058	0	0	0.284	-0.027	0	0	0.004	0	0.021	0	0.287	0	0	0	0	0	0
12441	0.2585	0	0	0	0	0.27	0	0.371	0.277	0	0.047	0	-0.429	-0.782	0	0	0	0	0	0	0	0	0	-0.104	0	0	0	0	-0.124	0.148	-0.081	0.091	0	0	0.284	-0.04	0	0	0	0	0.022	0	0.275	0	0	0	0	0	0
12443	0.1905	0	0	0	0	0.272	0	0.408	0.247	0	0	0	-0.458	-0.847	0	0	0	0	0	0	0	0	0	-0.079	0	0	0	0	-0.141	0.15	-0.082	0.071	0	0	0.3	-0.047	0	0	0	0	0.033	0	0.272	0	0	0	0	0	0
12463	0.1303	0	0	0	0	0.29	0	0.267	0.312	0	0.273	0	-0.259	-0.33	0	0	0	0	0	0	0	0	0	-0.166	0	0	0	0	-0.11	0.154	-0.086	0.204	0	0	0.29	-0.012	0	0	0	0	0.003	0	0.17	0	0	0.032	0	0	-0.01
13101	0.3543	0	0	0	0	0.299	0	0.081	0.339	0	0.508	0	-0.045	0	0	0	0	0	0	0.005	0	0	0	-0.185	0	0	0	0.012	-0.092	0.049	-0.14	0.131	0	0.07	0.289	0	0	0	0	0	0	0	0.225	0	0	0	0	0.009	-0.012
13102	0.3388	0	0	0	0	0.292	0	0.093	0.339	0	0.521	0	-0.041	0	0	0	0	0	0	0.005	0	0	0	-0.178	0	0	0	0.009	-0.093	0.049	-0.138	0.13	0	0.068	0.289	0	0	0	0	0	0	0	0.228	0	0	0	0	0.008	-0.012
13103	0.2955	0	0	0	0	0.289	0	0.092	0.355	0	0.515	0	-0.045	0	0	0	0	0	0	0.004	0	0	0	-0.188	0	0	0	0.013	-0.089	0.049	-0.137	0.138	0	0.069	0.291	0	0	0	0	0	0	0	0.222	0	0	0	0	0.004	-0.01
13104	0.1408	0	0	0	-0.001	0.306	0	0.068	0.35	0	0.488	0	-0.054	0	0	0	0	0	0	0.004	0	0	0	-0.195	0	0	0	0.017	-0.088	0.05	-0.14	0.143	0	0.075	0.288	0	0	0	0	0	0	0	0.217	0	0	0	0	0.009	-0.014
13105	0.231	0	0	0	0	0.306	0	0.071	0.329	0	0.492	0	-0.049	0	0	0	0	0.003	0	0.007	0	0	0	-0.186	0	0	0	0.014	-0.093	0.051	-0.142	0.13	0	0.07	0.287	0	0	0	0	0	0	0	0.222	0	0	0	0	0.012	-0.015
13106	0.0802	0	0	0	0	0.303	0	0.078	0.318	0	0.504	0	-0.044	0	0	0	0	0	0	0.011	0	0	0	-0.176	0	0	0	0.008	-0.097	0.051	-0.142	0.119	0	0.064	0.287	0	0	0	0	0	0	0	0.227	0	0	0	0	0.01	-0.014
13107	0.0648	0	0	0	0	0.297	0	0.085	0.315	0	0.514	0	-0.039	0	0	0	0	0	0	0.013	0	0	0	-0.167	0	0	0	0.005	-0.1	0.051	-0.141	0.116	0	0.061	0.286	0	0	0	0.002	0	0	0	0.228	0	0	0	0	0.01	-0.014
13108	0.1035	0	0	0	0	0.286	0	0.102	0.332	0	0.534	0	-0.036	0	0	0	0	0	0	0.008	0	0	0	-0.166	0	0	0	0.003	-0.096	0.05	-0.137	0.125	0	0.065	0.289	0	0	0	0	0	0	0	0.233	0	0	0	0	0.008	-0.012
13109	0.0651	0	0	0	0	0.281	0	0.106	0.362	0	0.522	0	-0.048	0	0	0	0	0	0	0	0	0	0	-0.187	0	0	0	0.013	-0.085	0.053	-0.137	0.148	0	0.062	0.292	0	0	0	0	0	0	0	0.22	0	0	0	0	0.001	-0.009
13110	0.0664	0	0	0	0	0.283	0	0.084	0.366	0	0.497	0	-0.052	0	-0.014	0	0	0	0	0	0	0	0	-0.196	0	0	0	0.016	-0.084	0.052	-0.138	0.157	0	0.065	0.291	0	0	0	0	0	0	0	0.217	0	0	0	0	0	-0.01
13111	0.0611	0	0	0	0	0.274	0	0.12	0.364	0	0.525	0	-0.051	0	0	0	0	0	0	0	0	0	0	-0.184	0	0	0	0.013	-0.08	0.058	-0.134	0.157	0	0.049	0.293	0	0	0	0	0	0	0	0.219	0	0	0	0	0	-0.011
13112	0.0437	0	0	0	0	0.277	0	0.065	0.375	0	0.472	0	-0.055	0	-0.039	0	0	0	0	0	0	0	0	-0.203	0	0	0	0.017	-0.081	0.055	-0.138	0.174	0	0.063	0.29	0	0	0	0	0	0	0	0.217	0	0	0	0	0	-0.013
13113	0.2325	0	0	0	0	0.294	0	0.078	0.364	0	0.496	0	-0.054	0	-0.003	0	0	0	0	0	0	0	0	-0.197	0	0	0	0.018	-0.086	0.05	-0.14	0.147	0	0.073	0.29	0	0	0	0	0	0	0	0.215	0	0	0	0	0.004	-0.011
13114	0.0428	0	0	0	-0.006	0.295	0	0.061	0.36	0	0.475	0	-0.06	0	-0.013	0	0	0.008	0	0	0	0	0	-0.201	0	0	0	0.017	-0.085	0.053	-0.137	0.152	0	0.076	0.288	0	0	0	0	0	0	0	0.212	0	0	0	0	0.004	-0.015
13115	0.0467	0	0	0	-0.006	0.287	0	0.054	0.373	0	0.461	0	-0.063	0	-0.033	0	0	0	0	0	0	0	0	-0.206	0	0	0	0.017	-0.081	0.055	-0.136	0.167	0	0.071	0.288	0	0	0	0	0	0	0	0.212	0	0	0	0	0.001	-0.015
13116	0.0308	0	0	0	-0.005	0.304	0	0.063	0.337	0	0.481	0	-0.058	0	0	0	0	0.013	0	0.004	0	0	0	-0.191	0	0	0	0.016	-0.09	0.054	-0.139	0.139	0	0.073	0.286	0	0	0	0	0	0	0	0.216	0	0	0	0	0.008	-0.016
13117	0.0517	0	0	0	-0.009	0.3	0	0.057	0.315	0	0.475	0	-0.059	0	0	0	0	0.03	0	0.008	0	0	0	-0.181	0	0	0	0.014	-0.093	0.06	-0.14	0.134	0	0.067	0.282	0	0	0	0	0	0	0	0.215	0	0	0	0	0.007	-0.019
13118	0.0675	0	0	0	0	0.303	0	0.072	0.304	0	0.492	0	-0.047	0	0	0	0	0.011	0	0.012	0	0	0	-0.178	0	0	0	0.01	-0.098	0.054	-0.144	0.121	0	0.06	0.285	0	0	0	0.001	0	0	0	0.222	0	0	0	0	0.009	-0.017
13119	0.0388	0	0	0	-0.017	0.295	0	0.05	0.336	0	0.464	0	-0.07	0	0	0	0	0.04	0	0.002	0	0	0	-0.189	0	0	0	0.018	-0.086	0.062	-0.136	0.144	0	0.072	0.283	0	0	0	0	0	0	0	0.205	0	0	0	0	0.004	-0.02
13120	0.0325	0	0	0	-0.017	0.283	0	0.041	0.363	0	0.457	0	-0.07	0	-0.026	0	0	0.032	0	0	0	0	0	-0.204	0	0	0	0.017	-0.078	0.063	-0.135	0.159	0	0.066	0.285	0	0	0	0	0	0	0	0.208	0	0	0	0	0.001	-0.019
13121	0.0354	0	0	0	-0.004	0.298	0	0.061	0.286	0	0.483	0	-0.048	0	0	0	0	0.029	0	0.015	0	0	0	-0.165	0	0	0	0.008	-0.102	0.06	-0.142	0.118	0	0.05	0.281	0	0	0	0.006	0	0	0	0.214	0	0	0	0	0.007	-0.019
13122	0.05	0	0	0	0	0.291	0	0.079	0.296	0	0.516	0	-0.03	0	0	0	0	0.014	0	0.017	0	0	0	-0.149	0	0	0	0.002	-0.107	0.058	-0.144	0.106	0	0.046	0.282	0	0	0	0.01	0	0	0	0.22	0	0	0	0	0.007	-0.015
13123	0.0404	0	0	0	0	0.284	0	0.104	0.315	0	0.539	0	-0.027	0	0	0	0	0	0	0.014	0	0	0	-0.147	0	0	0	0	-0.104	0.053	-0.135	0.111	0	0.053	0.287	0	0	0	0.006	0	0	0	0.23	0	0	0	0	0.01	-0.013
13201	0.0473	0	0	0	-0.02	0.22	0	0	0.379	0	0.385	0	-0.067	0	-0.159	0	0	0	-0.001	0	0	0	0	-0.246	0	0	0	0	-0.015	0.098	-0.113	0.138	0	0	0.249	0	0	0	0	0	0	0	0.243	0	0	0	0.018	0	-0.036
13202	0.0707	0	0	0	-0.026	0.25	0	0	0.382	0	0.411	0	-0.072	0	-0.119	0	0	0	0	0	0	0	0	-0.228	0	0	0	0	-0.027	0.089	-0.12	0.145	0	0	0.264	0	0	0	0	0	0	0	0.225	0	0	0	0.001	0	-0.028
13203	0.145	0	0	0	-0.014	0.277	0	0.025	0.383	0	0.439	0	-0.073	0	-0.059	0	0	0.007	0	0	0	0	0	-0.211	0	0	0	0.012	-0.072	0.068	-0.133	0.17	0	0.055	0.285	0	0	0	0	0	0	0	0.217	0	0	0	0	0	-0.02
13204	0.0548	0	0	0	-0.01	0.276	0	0.026	0.387	0	0.439	0	-0.069	0	-0.064	0	0	0	0	0	0	0	0	-0.212	0	0	0	0.011	-0.071	0.066	-0.132	0.168	0	0.052	0.285	0	0	0	0	0	0	0	0.218	0	0	0	0	0	-0.019
13205	0.0765	0	0	0	-0.057	0.236	0	0	0.343	0	0.393	0	-0.095	0	-0.151	0	0	0	-0.013	0	0	0	0	-0.231	0	0	0	0	0	0.108	-0.099	0.148	0	0	0.234	0	0	0	0	0	0	0	0.253	0	0	0	0.011	0	-0.036
13206	0.0538	0	0	0	-0.013	0.256	0	0	0.401	0	0.419	0	-0.06	0	-0.105	0	0	0	0	0	0	0	0	-0.222	0	0	0	0	-0.05	0.079	-0.122	0.15	0	0.015	0.277	0	0	0	0	0	0	0	0.221	0	0	0	0	0	-0.025
13207	0.0456	0	0	0	-0.027	0.243	0	0	0.378	0	0.404	0	-0.074	0	-0.129	0	0	0	0	0	0	0	0	-0.233	0	0	0	0	-0.021	0.091	-0.117	0.143	0	0	0.259	0	0	0	0	0	0	0	0.232	0	0	0	0.006	0	-0.03
13208	0.0457	0	0	0	-0.007	0.27	0	0.025	0.392	0	0.437	0	-0.065	0	-0.073	0	0	0	0	0	0	0	0	-0.214	0	0	0	0.01	-0.07	0.066	-0.131	0.163	0	0.046	0.285	0	0	0	0	0	0	0	0.22	0	0	0	0	0	-0.019
13209	0.0236	0	0	0	0	0.225	0	0	0.412	0	0.402	0	-0.046	0	-0.144	0	0	0	0	0	0	0	0	-0.236	0	0	0	0	-0.042	0.083	-0.116	0.137	0	0	0.27	0	0	0	0	0	0	0	0.222	0	0	0	0.004	0	-0.031
13210	0.0405	0	0	0	-0.016	0.269	0	0.006	0.394	0	0.426	0	-0.069	0	-0.086	0	0	0	0	0	0	0	0	-0.218	0	0	0	0.005	-0.056	0.075	-0.125	0.159	0	0.031	0.28	0	0	0	0	0	0	0	0.22	0	0	0	0	0	-0.023
13211	0.0623	0	0	0	-0.024	0.264	0	0	0.386	0	0.422	0	-0.073	0	-0.093	0	0	0.009	0	0	0	0	0	-0.218	0	0	0	0	-0.045	0.081	-0.122	0.157	0	0.018	0.275	0	0	0	0	0	0	0	0.22	0	0	0	0	0	-0.025
13212	0.0327	0	0	0	-0.015	0.238	0	0	0.393	0	0.403	0	-0.061	0	-0.132	0	0	0	0	0	0	0	0	-0.234	0	0	0	0	-0.032	0.088	-0.118	0.141	0	0	0.265	0	0	0	0	0	0	0	0.227	0	0	0	0.006	0	-0.029
13213	0.0299	0	0	0	-0.031	0.263	0	0	0.374	0	0.425	0	-0.08	0	-0.088	0	0	0.019	0	0	0	0	0	-0.215	0	0	0	0	-0.039	0.085	-0.122	0.159	0	0.014	0.271	0	0	0	0	0	0	0	0.219	0	0	0	0	0	-0.026
13214	0.0279	0	0	0	-0.02	0.259	0	0	0.393	0	0.415	0	-0.068	0	-0.106	0	0	0	0	0	0	0	0	-0.223	0	0	0	0	-0.041	0.083	-0.119	0.152	0	0.009	0.273	0	0	0	0	0	0	0	0.219	0	0	0	0	0	-0.026
13215	0.0187	0	0	0	-0.018	0.25	0	0	0.394	0	0.413	0	-0.061	0	-0.118	0	0	0	0	0	0	0	0	-0.226	0	0	0	0	-0.037	0.086	-0.121	0.144	0	0	0.27	0	0	0	0	0	0	0	0.22	0	0	0	0	0	-0.027
13218	0.0538	0	0	0	-0.035	0.243	0	0	0.368	0	0.402	0	-0.083	0	-0.13	0	0	0	0	0	0	0	0	-0.233	0	0	0	0	-0.014	0.094	-0.113	0.145	0	0	0.254	0	0	0	0	0	0	0	0.238	0	0	0	0.007	0	-0.031
13219	0.0463	0	0	0	0	0.268	0	0.041	0.388	0	0.447	0	-0.057	0	-0.065	0	0	0	0	0	0	0	0	-0.21	0	0	0	0.013	-0.073	0.062	-0.133	0.167	0	0.048	0.287	0	0	0	0	0	0	0	0.218	0	0	0	0	0	-0.017
13220	0.0356	0	0	0	-0.032	0.258	0	0	0.375	0	0.416	0	-0.078	0	-0.106	0	0	0.004	0	0	0	0	0	-0.221	0	0	0	0	-0.027	0.089	-0.12	0.149	0	0	0.266	0	0	0	0	0	0	0	0.221	0	0	0	0	0	-0.027
13221	0.0342	0	0	0	-0.032	0.27	0	0.001	0.37	0	0.436	0	-0.083	0	-0.061	0	0	0.038	0	0	0	0	0	-0.208	0	0	0	0.008	-0.05	0.081	-0.131	0.17	0	0.033	0.275	0	0	0	0	0	0	0	0.216	0	0	0	0	0	-0.024
13222	0.0402	0	0	0	-0.026	0.27	0	0.003	0.378	0	0.432	0	-0.078	0	-0.069	0	0	0.026	0	0	0	0	0	-0.212	0	0	0	0.007	-0.054	0.078	-0.129	0.166	0	0.034	0.277	0	0	0	0	0	0	0	0.218	0	0	0	0	0	-0.024
13223	0.0638	0	0	0	-0.035	0.253	0	0	0.37	0	0.41	0	-0.084	0	-0.116	0	0	0	0	0	0	0	0	-0.225	0	0	0	0	-0.019	0.091	-0.116	0.148	0	0	0.26	0	0	0	0	0	0	0	0.229	0	0	0	0	0	-0.029
13224	0.0528	0	0	0	-0.007	0.238	0	0	0.406	0	0.406	0	-0.052	0	-0.129	0	0	0	0	0	0	0	0	-0.231	0	0	0	0	-0.041	0.084	-0.118	0.142	0	0	0.271	0	0	0	0	0	0	0	0.221	0	0	0	0.004	0	-0.028
13225	0.0752	0	0	0	-0.005	0.25	0	0.006	0.405	0	0.423	0	-0.053	0	-0.109	0	0	0	0	0	0	0	0	-0.222	0	0	0	0.001	-0.053	0.076	-0.122	0.147	0	0.014	0.278	0	0	0	0	0	0	0	0.22	0	0	0	0	0	-0.024
13227	0.0504	0	0	0	-0.043	0.245	0	0	0.359	0	0.402	0	-0.092	0	-0.128	0	0	0	0	0	0	0	0	-0.231	0	0	0	0	-0.007	0.096	-0.109	0.146	0	0	0.249	0	0	0	0	0	0	0	0.241	0	0	0	0.006	0	-0.032
13228	0.0804	0	0	0	-0.04	0.223	0	0	0.359	0	0.381	0	-0.078	0	-0.164	0	0	0	-0.014	0	0	0	0	-0.241	0	0	0	0	0	0.1	-0.104	0.141	0	0	0.236	0	0	0	0	0	0	0	0.254	0	0	0	0.022	0	-0.038
13229	0.0429	0	0	0	-0.02	0.274	0	0.013	0.38	0	0.434	0	-0.075	0	-0.06	0	0	0.021	0	0	0	0	0	-0.211	0	0	0	0.011	-0.065	0.073	-0.132	0.172	0	0.046	0.281	0	0	0	0	0	0	0	0.216	0	0	0	0	0	-0.021
13303	0.1138	0	0	0	-0.043	0.253	0	0	0.361	0	0.409	0	-0.093	0	-0.118	0	0	0	0	0	0	0	0	-0.226	0	0	0	0	-0.01	0.094	-0.111	0.149	0	0	0.253	0	0	0	0	0	0	0	0.235	0	0	0	0	0	-0.03
13305	0.0945	0	0	0	-0.047	0.227	0	0	0.353	0	0.383	0	-0.085	0	-0.162	0	0	0	-0.015	0	0	0	0	-0.237	0	0	0	0	0	0.103	-0.103	0.145	0	0	0.235	0	0	0	0	0	0	0	0.256	0	0	0	0.02	0	-0.037
13307	0.2096	0	0	0	-0.047	0.2	0	0	0.364	0	0.357	0	-0.067	0	-0.169	-0.048	0	0	-0.026	0	0	0	0	-0.222	0	0	0	0	0	0.101	-0.087	0.136	0	0	0.224	0	0	0	0	0	0	0	0.269	0	0	0	0.034	0	-0.05
13308	0.1093	0	0	0	-0.077	0.209	0	0	0.329	0	0.361	0	-0.075	0	-0.189	-0.05	0	0	-0.028	0	0	0	0	-0.202	0	0	0	0	0	0.112	-0.076	0.136	0	0	0.212	0	0	0	0	0	0	0	0.278	0	0	0	0.033	0	-0.05
13361	0.3052	0	0	0	0	0.222	0	0.026	0.355	0	0.288	0	-0.161	0	-0.105	0	0	0	-0.004	0	0.034	0	0.08	-0.111	0	0	0	0	-0.113	0.182	-0.032	0.194	0	0	0.311	0	0	0	0	0	0.064	-0.035	0	0	0	0.14	0	0	-0.011
13362	0.3468	0.028	0	0	0	0.191	0	0	0.3	0	0.201	0	-0.173	0	-0.141	0	0	0	-0.023	0	0.115	0.05	0.104	-0.049	0	0	0	0	-0.123	0.176	-0.018	0.177	0	0	0.307	0	0	0	0	0	0.075	-0.08	0	0	0	0.138	0	0	-0.004
13363	0.347	0.049	0	0	0	0.181	0	0	0.271	0	0.163	0	-0.183	0	-0.145	0	0	0	-0.034	0	0.144	0.067	0.121	-0.012	0	0	0	0	-0.126	0.171	-0.016	0.182	0	0	0.307	0	0	0	0	0	0.078	-0.104	0	0	0	0.125	0	0	0
13364	0.348	0.128	0	0	0	0.143	0	0	0.221	0	0.077	0	-0.222	0	-0.091	-0.067	0	0	-0.048	0	0.171	0.084	0.049	-0.062	0	0	0	0	-0.128	0.161	-0.013	0.167	0	0	0.297	0	0	0	0	0	0.078	-0.151	0	0	0	0.106	0	0	0
13381	0.3282	0	0	0	0	0.243	0	0.078	0.218	0	0.195	0	-0.207	0	-0.076	0	0	0	-0.057	0	0.137	0	0	-0.126	0	0	0	0	-0.113	0.168	-0.01	0.246	0	0	0.318	0	0	0	0	0	0.081	-0.105	0	0	0	0.132	0	0	0
13382	0.3528	0	0	0	0	0.252	0	0.104	0.192	0	0.211	0	-0.227	0	-0.048	0	0	0	-0.077	0	0.11	0	0	-0.112	0	0	0	0	-0.104	0.152	-0.001	0.251	0	0	0.311	0	0	0	0	0	0.078	-0.099	0	0	0	0.14	0	0	0
13401	0.0298	0	0	0	0.005	0.244	0	0.203	0.118	0	0.265	0	-0.258	0	-0.039	0	0	0.033	-0.172	0	0.001	0	0	-0.07	0	0	0	0	-0.064	0.116	0	0.402	0	0	0.268	0	0	0	0	0	0.048	-0.1	0	0	0	0.13	0	0	-0.002
13402	0.3535	0.07	0	0	0	0.171	0	0.224	0	0	0.182	0	-0.288	0	-0.005	0	0	0.049	-0.165	0	0	0	0	-0.043	0	0	0	0	-0.04	0.109	0	0.342	0	0	0.232	0	0	0	0	0	0.024	-0.122	0	0	0	0.117	0	0	0
13421	0.3535	0	0	0	0	0	0	0	1.078	0	0	0	0	0	0	0	0	0	0	0	0	0	0	0	0	0	0	0	0	0	0	0	0	0	0	0	0	0	0	0	0	0	0	0	0	0	0	0	0
14100	0.0407	0	0	0	0	0.228	0	0.085	0.383	0	0.452	0	-0.048	0	-0.105	0	0	0	0	0	0	0	0	-0.214	0	0	0	0.001	-0.063	0.077	-0.111	0.157	0	0	0.287	0	0	0	0	0	0	0	0.198	0	0	0.004	0	0	-0.024
14130	0.0554	0	0	0	0	0.259	0	0.081	0.376	0	0.474	0	-0.05	0	-0.055	0	0	0	0	0	0	0	0	-0.201	0	0	0	0.015	-0.077	0.061	-0.132	0.173	0	0.04	0.291	0	0	0	0	0	0	0	0.214	0	0	0	0	0	-0.015
14150	0.1084	0	0	0	-0.001	0.189	0	0	0.4	0	0.368	0	-0.056	0	-0.193	0	0	0	0	0	0	0	0	-0.251	0	0	0	0	-0.02	0.095	-0.107	0.135	0	0	0.243	0	0	0	0	0	0	0	0.242	0	0	0	0.023	0	-0.047
14201	0.0578	0	0	0	0	0.248	0	0.149	0.366	0	0.47	0	-0.1	0	-0.044	0	0	0	0	0	0	0	0	-0.213	0	0	0	0	-0.081	0.11	-0.085	0.19	0	0	0.294	0	0	0	0	0	0	0	0.128	0	0	0.04	0	0	-0.022
14203	0.0592	0	0	0	0	0.194	0	0	0.418	0	0.361	0	-0.079	0	-0.184	0	0	0	0	0	0	0	0	-0.267	0	0	0	0	-0.042	0.093	-0.085	0.138	0	0	0.26	0	0	0	0	0	0	0	0.135	0	0	0.051	0.005	0	-0.049
14204	0.0242	0	0	0	0	0.218	0	0.077	0.397	0	0.423	0	-0.075	0	-0.112	0	0	0	0	0	0	0	0	-0.232	0	0	0	0	-0.067	0.089	-0.088	0.166	0	0	0.285	0	0	0	0	0	0	0	0.135	0	0	0.039	0	0	-0.03
14205	0.0345	0	0	0	0	0.203	0	0.033	0.417	0	0.398	0	-0.064	0	-0.148	0	0	0	0	0	0	0	0	-0.241	0	0	0	0	-0.056	0.081	-0.091	0.148	0	0	0.276	0	0	0	0	0	0	0	0.147	0	0	0.037	0	0	-0.036
14206	0.1067	0	0	0	0	0.175	0	0	0.425	0	0.308	0	-0.107	0	-0.181	0	0	0	0	0	0	0	0	-0.234	0	0	0	0	-0.047	0.106	-0.057	0.157	0	0	0.248	0	0	0	0	0	0.026	-0.005	0.059	0	0	0.085	0.013	0	-0.059
14207	0.0405	0	0	0	0	0.202	0	0.007	0.43	0	0.38	0	-0.072	0	-0.16	0	0	0	0	0	0	0	0	-0.252	0	0	0	0	-0.053	0.086	-0.085	0.141	0	0	0.272	0	0	0	0	0	0	0	0.129	0	0	0.051	0	0	-0.04
14208	0.0544	0	0	0	0	0.228	0	0.107	0.384	0	0.443	0	-0.085	0	-0.087	0	0	0	0	0	0	0	0	-0.226	0	0	0	0	-0.073	0.098	-0.086	0.177	0	0	0.288	0	0	0	0	0	0	0	0.129	0	0	0.04	0	0	-0.027
14210	0.0446	0	0	0	0	0.251	0	0.145	0.36	0	0.451	0	-0.119	-0.001	-0.041	0	0	0	0	0	0	0	0	-0.217	0	0	0	0	-0.088	0.127	-0.078	0.191	0	0	0.299	0	0	0	0	0	0.006	0	0.083	0	0	0.066	0	0	-0.022
14211	0.0983	0	0	0	0	0.184	0	0	0.416	0	0.351	0	-0.08	0	-0.2	0	0	0	0	0	0	0	0	-0.256	0	0	0	0	-0.032	0.091	-0.084	0.135	0	0	0.239	0	0	0	0	0	0	0	0.169	0	0	0.035	0.023	0	-0.063
14212	0.0521	0	0	0	0	0.193	0	0	0.408	0	0.376	0	-0.055	0	-0.192	0	0	0	0	0	0	0	0	-0.26	0	0	0	0	-0.035	0.091	-0.104	0.128	0	0	0.257	0	0	0	0	0	0	0	0.21	0	0	0.012	0.011	0	-0.045
14213	0.0456	0	0	0	0	0.21	0	0.019	0.411	0	0.41	0	-0.047	0	-0.154	0	0	0	0	0	0	0	0	-0.236	0	0	0	0	-0.049	0.077	-0.107	0.137	0	0	0.274	0	0	0	0	0	0	0	0.202	0	0	0.009	0	0	-0.033
14214	0.1023	0	0	0	0	0.189	0	0	0.409	0	0.364	0	-0.069	0	-0.197	0	0	0	0	0	0	0	0	-0.268	0	0	0	0	-0.035	0.094	-0.094	0.132	0	0	0.254	0	0	0	0	0	0	0	0.177	0	0	0.032	0.013	0	-0.051
14215	0.0316	0	0	0	0	0.199	0	0	0.419	0	0.39	0	-0.056	0	-0.176	0	0	0	0	0	0	0	0	-0.251	0	0	0	0	-0.044	0.082	-0.1	0.132	0	0	0.267	0	0	0	0	0	0	0	0.188	0	0	0.022	0	0	-0.04
14216	0.0281	0	0	0	0	0.206	0	0	0.415	0	0.396	0	-0.047	0	-0.169	0	0	0	0	0	0	0	0	-0.245	0	0	0	0	-0.043	0.082	-0.108	0.131	0	0	0.268	0	0	0	0	0	0	0	0.211	0	0	0.007	0.001	0	-0.036
14217	0.1382	0	0	0	0	0.172	0	0	0.425	0	0.31	0	-0.099	0	-0.196	0	0	0	0	0	0	0	0	-0.217	0	0	0	0	-0.039	0.099	-0.06	0.158	0	0	0.236	0	0	0	0	0	0.019	-0.003	0.086	0	0	0.07	0.024	0	-0.063
14218	0.0872	0	0	0	0	0.202	0	0.008	0.418	0	0.4	0	-0.053	0	-0.165	0	0	0	0	0	0	0	0	-0.243	0	0	0	0	-0.048	0.078	-0.101	0.135	0	0	0.272	0	0	0	0	0	0	0	0.186	0	0	0.021	0	0	-0.036
14301	0.0575	0	0	0	0	0.231	0	0.117	0.379	0	0.444	0	-0.092	0	-0.079	0	0	0	0	0	0	0	0	-0.225	0	0	0	0	-0.076	0.103	-0.084	0.185	0	0	0.29	0	0	0	0	0	0	0	0.118	0	0	0.046	0	0	-0.026
14321	0.0795	0	0	0	0	0.198	0	0	0.426	0	0.38	0	-0.069	0	-0.172	0	0	0	0	0	0	0	0	-0.256	0	0	0	0	-0.047	0.083	-0.089	0.134	0	0	0.268	0	0	0	0	0	0	0	0.149	0	0	0.042	0	0	-0.042
14341	0.0523	0	0	0	0	0.193	0	0	0.415	0	0.347	0	-0.091	0	-0.184	0	0	0	0	0	0	0	0	-0.269	0	0	0	0	-0.042	0.099	-0.078	0.14	0	0	0.258	0	0	0	0	0	0.007	0	0.109	0	0	0.063	0.006	0	-0.051
14342	0.0353	0	0	0	0	0.191	0	0	0.416	0	0.337	0	-0.097	0	-0.184	0	0	0	0	0	0	0	0	-0.263	0	0	0	0	-0.042	0.098	-0.073	0.14	0	0	0.253	0	0	0	0	0	0.011	0	0.102	0	0	0.065	0.01	0	-0.055
14361	0.1829	0	0	0	0	0.188	0	0	0.415	0	0.337	0	-0.098	0	-0.19	0	0	0	0	0	0	0	0	-0.259	0	0	0	0	-0.037	0.091	-0.074	0.136	0	0	0.244	0	0	0	0	0	0.01	0	0.122	0	0	0.056	0.017	0	-0.061
14362	0.1399	0	0	0	0	0.181	0	0	0.416	0	0.328	0	-0.1	0	-0.192	0	0	0	0	0	0	0	0	-0.25	0	0	0	0	-0.036	0.096	-0.069	0.14	0	0	0.238	0	0	0	0	0	0.011	0	0.115	0	0	0.059	0.021	0	-0.066
14363	0.136	0	0	0	0	0.18	0	0	0.419	0	0.338	0	-0.086	0	-0.2	0	0	0	0	0	0	0	0	-0.24	0	0	0	0	-0.032	0.091	-0.077	0.139	0	0	0.232	0	0	0	0	0	0.002	0	0.156	0	0	0.037	0.03	0	-0.073
14364	0.1676	0	0	0	-0.002	0.173	0	0	0.428	0	0.332	0	-0.077	0	-0.211	0	0	0	-0.004	0	0	0	0	-0.214	0	0	0	0	-0.024	0.085	-0.081	0.151	0	0	0.226	0	0	0	0	0	0	-0.001	0.158	0	0	0.026	0.039	0	-0.072
14366	0.1008	0	0	0	0	0.177	0	0	0.42	0	0.322	0	-0.1	0	-0.193	0	0	0	0	0	0	0	0	-0.239	0	0	0	0	-0.035	0.097	-0.066	0.143	0	0	0.234	0	0	0	0	0	0.013	-0.001	0.111	0	0	0.059	0.024	0	-0.067
14382	0.1806	0	0	0	0	0.171	0	0	0.413	0	0.286	0	-0.109	0	-0.186	0	0	0	0	0	0	0	0	-0.197	0	0	0	0	-0.049	0.113	-0.042	0.168	0	0	0.248	0	0	0	0	0	0.032	-0.005	0.02	0	0	0.1	0.018	0	-0.055
14383	0.0334	0	0	0	0	0.168	0	0	0.413	0	0.282	0	-0.126	0	-0.173	0	0	0	0	0	0	0	0	-0.223	0	0	0	0	-0.059	0.124	-0.043	0.171	0	0	0.266	0	0	0	0	0	0.042	-0.012	0	0	0	0.113	0.005	0	-0.051
14384	0.112	0	0	0	0	0.162	0	0	0.409	0	0.27	0	-0.127	0	-0.18	0	0	0	0	0	0	0	0	-0.209	0	0	0	0	-0.059	0.125	-0.038	0.174	0	0	0.263	0	0	0	0	0	0.044	-0.016	0	0	0	0.112	0.01	0	-0.05
14401	0.1461	0	0	0	0	0.19	0	0	0.4	0	0.368	0	-0.05	0	-0.194	0	0	0	0	0	0	0	0	-0.261	0	0	0	0	-0.029	0.098	-0.107	0.128	0	0	0.251	0	0	0	0	0	0	0	0.235	0	0	0	0.017	0	-0.045
14402	0.2199	0	0	0	0	0.176	0	0	0.409	0	0.364	0	-0.056	0	-0.21	0	0	0	0	0	0	0	0	-0.254	0	0	0	0	-0.027	0.095	-0.102	0.136	0	0	0.241	0	0	0	0	0	0	0	0.226	0	0	0.01	0.021	0	-0.055
15100	0.1245	0	0	0	-0.126	0	0	0	0	0	0.486	0	-0.289	0	0	-0.036	-0.102	0	0	0	0	0.046	0	0	0	0	0	-0.042	0	0.213	0	0.159	0	0	0	0.034	0	0	0	0	0	0	0.056	0	0	0	0	0	-0.006
15202	0.24	0	0	0	-0.146	0.07	0	0	0	0	0.42	0	-0.294	0	0	-0.128	-0.229	0	0	0	0	0	0	0	0	0	-0.002	0	0	0.137	-0.001	0.243	0	0	0.104	0.13	0	0	0	0	0	0	0.128	0	0	0	0	0	-0.028
15204	0.292	0	0	0	-0.145	0.005	0	0	0	0	0.416	0	-0.353	0	0	0	-0.252	0	0	0	0	0	0	0	0	0	0	0	0	0.161	-0.013	0.21	0	0	0.083	0.06	0	0	0	0	0	0	0.053	0	0	0	0	0	-0.011
15205	0.2594	0	0	0	-0.148	0.131	0	0	0	0	0.378	0	-0.236	0	0	-0.251	-0.232	0	0	0	0	0	0	0	0	0	-0.051	0	0	0.079	0	0.225	0	0	0.13	0.154	0	0	0	0	0	0	0.239	0	0	0	0	0	-0.034
15206	0.2297	0	0	0	-0.111	0	0	0.078	0	0	0.495	0	-0.305	0	0	0	-0.046	0	0	0	-0.109	0.137	0	0	0	0	0	-0.044	0	0.207	-0.024	0.105	0	0	0	0	0	0	0	0	0	0	0	0	0	0	0	0	-0.04
15208	0.2702	0	0	0	-0.159	0.124	0	0	0	0	0.372	0	-0.313	0	0	-0.156	-0.281	0	0	0	0	0	0	0	0	0	-0.036	0	0	0.111	-0.019	0.228	0	0	0.131	0.127	0	0	0	0	0	0	0.216	0	0	0	0	0	-0.029
15209	0.2777	0	0	0	-0.139	0	0	0	0	0	0.434	0	-0.343	0	0	0	-0.193	0	0	0	0	0	0	-0.004	0	0	0	0	0	0.172	-0.013	0.2	0	0	0.055	0.044	0	0	0	0	0	0	0.044	0	0	0	0	0	0
15210	0.2681	0	0	0	-0.183	0.19	0	0	0	0	0.327	0	-0.339	0	0	-0.179	-0.279	0	0	0	0	0	0	0	0	0	-0.091	0	0	0.07	-0.02	0.185	0	0	0.161	0.09	0	0	0.002	0	-0.011	0	0.34	0	0	0	0	0	-0.035
15211	0.2756	0	0	0	-0.145	0.038	0	0	0	0	0.427	0	-0.311	0	0	-0.076	-0.223	0	0	0	0	0	0	0	0	0	0	0	0	0.154	0	0.242	0	0	0.085	0.108	0	0	0	0	0	0	0.085	0	0	0	0	0	-0.024
15212	0.2713	0	0	0	-0.104	0	0	0.081	0	0	0.592	0	-0.254	0	0	-0.135	-0.137	0	0	0	-0.287	0	0	0	0	0	0	0	0	0.063	0	0.283	0	0	-0.001	0	0	0	0	0	0	0	0	0	0	0	0	0	-0.015
15213	0.2798	0	0	0	-0.144	0.018	0	0	0	0	0.451	0	-0.278	0	0	-0.107	-0.153	0	0	0	0	0	0	0	0	0	0	0	0	0.174	0	0.242	0	0	0.052	0.099	0	0	0	0	0	0	0.068	0	0	0	0	0	-0.021
15216	0.129	0	0	0	-0.184	0.158	0	0	0	0	0.318	0	-0.195	0	-0.372	0	-0.246	0	-0.002	-0.058	0	0	0	0	0	0	-0.118	0	0	0.016	0	0.054	0	0	0.101	0.023	0	0	0	0	0	0	0.294	0	0	0	0.125	0	-0.074
15217	0.2679	0	0	0	-0.187	0.203	0	0	0	0	0.36	0	-0.26	0	-0.283	-0.025	-0.168	0	0	0	0	0	0	0	0	0	-0.132	0	0	0.038	-0.008	0.132	0	0	0.146	0.053	0	0	0	0	0	0	0.365	0	0	0	0.092	0	-0.061
15218	0.2981	0	0	0	-0.131	0	0	0	0	0	0.438	0	-0.346	0	0	0	-0.16	0	0	0	0	0.041	0	-0.012	0	0	0	-0.017	0	0.175	-0.032	0.157	0	0	0.038	0.016	0	0	0	0	0	0	0.024	0	0	0	0	0	-0.004
15222	0.2393	0	0	0	-0.172	0.216	0	0	0	0	0.331	0	-0.279	0	-0.076	-0.168	-0.263	0	0	0	0	0	0	0	0	0	-0.116	0	0	0.033	-0.01	0.173	0	0	0.135	0.086	0	0	0	0	0	0	0.345	0	0	0	0.045	0	-0.051
15223	0.2879	0	0	0	-0.12	0	0	0	0	0	0.464	0	-0.313	0	0	0	-0.078	0	0	0	-0.01	0.089	0	0	0	0	0	-0.055	0	0.223	0	0.088	0	0	0	0	0	0	0	0	0	0	0.028	0	0	0	0	0	0
15224	0.2462	0	0	0	-0.14	0.088	0	0	0	0	0.545	0	-0.201	0	0	-0.326	0	0	0	0	0	0	0	0	0	0	0	0	0	0.088	0	0.185	0	0	0	0.032	0	0	0	0	0	0	0.088	0	0	0	0	0	-0.046
15225	0.2847	0	0	0	-0.17	0.103	0	0	0	0	0.379	0	-0.396	0	0	-0.042	-0.313	0.017	0	0	0	0	0	0	0	0	-0.031	0	0	0.113	-0.048	0.184	0	0	0.161	0.056	0	0	0.021	0	0	0	0.163	0	0	0	0	0	-0.026
15226	0.2955	0	0	0	-0.191	0.165	0	0	0	0	0.356	0	-0.365	0	0	-0.166	-0.246	0.001	0	0	0	0	0	0	0	0	-0.066	0	0	0.093	-0.043	0.172	0	0	0.173	0.064	0	0	0.027	0	-0.007	0	0.301	0	0	0	0	0	-0.031
15227	0.2065	0	0	0	-0.107	0	0	0.098	0	0	0.524	0	-0.293	0	0	0	-0.063	0	0	0	-0.147	0.104	0	0	0	0	0	-0.036	0	0.182	0	0.124	0	0	0	0	0	0	0	0	0	0	0	0	0	0	0	0	-0.027
15307	0.3225	0	0	0	-0.117	0	0	0.03	0	0	0.48	0	-0.305	0	0	0	-0.063	0	0	0	-0.115	0.106	0	0	0	0	0	-0.038	0	0.223	0	0.114	0	0	0	0	0	0	0	0	0	0	0	0	0	0	0	0	-0.016
15342	0.3016	0	0	0	-0.142	0.025	0	0	0	0	0.463	0	-0.261	0	0	-0.139	-0.127	0	0	0	0	0	0	0	0	0	0	0	0	0.168	0	0.238	0	0	0.05	0.102	0	0	0	0	0	0	0.071	0	0	0	0	0	-0.021
15361	0.2795	0	0	0	-0.136	0	0	0	0	0	0.456	0	-0.326	0	0	0	-0.158	0	0	0	0	0.017	0	-0.001	0	0	0	-0.014	0	0.187	0	0.181	0	0	0.033	0.046	0	0	0	0	0	0	0.049	0	0	0	0	0	-0.001
15385	0.2934	0	0	0	-0.104	0	0	0.036	0.021	0	0.463	0	-0.351	0	0	0	-0.151	0	0	0	0	0.092	0	-0.033	0	0	0	-0.024	0	0.145	-0.104	0.138	0	0	0.034	0	0	0	0.009	0	0	0	0	0	0	0	0	0	-0.029
15405	0.2832	0	0	0	-0.139	0.07	0	0	0	0	0.458	0	-0.224	0	0	-0.225	-0.136	0	0	0	0	0	0	0	0	0	0	0	0	0.133	0	0.253	0	0	0.089	0.141	0	0	0	0	0	0	0.119	0	0	0	0	0	-0.028
15461	0.2891	0	0	0	-0.2	0.205	0	0	0	0	0.371	0	-0.304	0	-0.022	-0.27	-0.067	0	0	0	0	0	0	0	0	0	-0.113	0	0	0.07	-0.04	0.148	0	0	0.185	0.049	0	0	0.037	0	-0.006	0	0.422	0	0	0	0	0	-0.042
15482	0.2744	0	0	0	-0.186	0.222	0	0	0	0	0.332	0	-0.32	0	-0.009	-0.21	-0.197	0	0	0	0	0	0	0	0	0	-0.129	0	0	0.05	-0.019	0.161	0	0	0.169	0.07	0	0	0.012	0	-0.006	0	0.404	0	0	0	0.013	0	-0.044
15504	0.2075	0	0	0	-0.134	0.104	0	0	0	0	0.435	0	-0.192	0	0	-0.271	-0.16	0	0	0	0	0	0	0	0	0	-0.023	0	0	0.097	0	0.247	0	0	0.113	0.167	0	0	0	0	0	0	0.189	0	0	0	0	0	-0.033
15581	0.3217	0	0	0	-0.1	0	0	0.129	0	0	0.573	0	-0.289	0	0	0	-0.123	0	0	0	-0.173	0.034	0	0	0	0	0	-0.035	0	0.13	0	0.196	0	0	0	0	0	0	0	0	0	0	0	0	0	0	0	0	-0.033
15586	0.3449	0	0	0	-0.113	0	0	0	0	0	0.531	0	-0.275	0	0	-0.228	-0.062	0	0	0	-0.27	0	0	0	0	0	0	0	0	0.095	0	0.266	0	0	0	0	0	0	0	0	0	0	0	0	0	0	0	0	-0.008
16201	0.1616	0.074	0	0	-0.129	0	0	0	0	0	0.038	0	-0.082	0	-0.45	0	-0.195	-0.05	-0.062	-0.131	0	0.07	0	0	0	0	-0.133	0	0	0	0	0	0	-0.009	0.105	0	0.039	0	0	-0.095	0	0	0.128	0	0	0	0.188	0	-0.116
16202	0.1652	0.2	0	0	-0.113	0	0	0	0	0	0	0	-0.09	0	-0.407	0	-0.246	-0.101	-0.03	-0.278	0	0.058	0	0	0	0	-0.106	0	0	0	0	0	0	-0.056	0.066	0	0.174	0.026	0	-0.077	0	0	0.114	0	0	0	0.216	0	-0.204
16204	0.1498	0	0	0	-0.165	0.052	0	0	0	0	0.146	0	-0.107	0	-0.466	0	-0.267	0	-0.036	-0.17	0	0.048	0	0	0	0	-0.113	0	0	0	0	0	0	0	0.093	0	0	0	0	-0.071	0	0	0.184	0	0	0	0.2	0	-0.115
16205	0.2082	0.179	0	0	-0.125	0	0	0	0	0	0	0	-0.12	0	-0.384	0	-0.346	-0.083	-0.003	-0.351	0	0.047	0	0	0	0	-0.091	0	0	0	0	0	0	-0.04	0.046	0	0.151	0	0	-0.065	0	0	0.135	0	0	0	0.235	0	-0.225
16206	0.2717	0.024	0	0	-0.159	0.02	0	0	0	0	0.103	0	-0.093	0	-0.47	0	-0.26	-0.019	-0.026	-0.185	0	0.047	0	0	0	0	-0.111	0	0	0	0	0	0	-0.004	0.094	0	0	0	0	-0.076	0	0	0.168	0	0	0	0.206	0	-0.13
16207	0.1852	0	0	0	-0.169	0.079	0	0	0	0	0.197	0	-0.113	0	-0.469	0	-0.243	0	-0.047	-0.148	0	0.052	0	0	0	0	-0.116	0	0	0	0	0	0	0	0.093	0	0	0	0	-0.05	0	0	0.218	0	0	0	0.178	0	-0.09
16208	0.2603	0.198	0	0	-0.104	0	0	0	0	0	0	0	-0.081	0	-0.409	0	-0.197	-0.1	-0.062	-0.231	0	0.052	0	0	0	0	-0.119	0	0	0	0	0	0	-0.051	0.089	0	0	0.248	0	-0.091	0	0	0.083	0	0	0	0.196	0	-0.165
16209	0.2091	0.25	0	0	-0.095	0	0	0	0	0	0	0	-0.06	0	-0.408	0	-0.156	-0.114	-0.069	-0.287	0	0.056	0	0	0	0	-0.117	0	0	0	0	0	0	-0.059	0.069	0	0	0.34	0	-0.086	0	0	0.08	0	0	0	0.2	0	-0.183
16210	0.2331	0.207	0	0	-0.078	0	0	0	0	0	0	0	-0.083	0	-0.368	0	-0.134	-0.096	-0.097	-0.185	0	0.027	0	0	0	0	-0.142	0	0	0	0	0	0	-0.045	0.108	0	0	0.432	0	-0.122	0	0	0.012	0	0	0	0.162	0	-0.112
16211	0.2587	0.156	0	0	-0.124	0	0	0	0	0	0	0	-0.099	0	-0.414	0	-0.282	-0.083	-0.03	-0.245	0	0.055	0	0	0	0	-0.106	0	0	0	0	0	0	-0.044	0.077	0	0.115	0	0	-0.083	0	0	0.126	0	0	0	0.212	0	-0.183
16321	0.3424	0.074	0	0	-0.147	0	0	0	0	0	0.06	0	-0.095	0	-0.457	0	-0.255	-0.041	-0.033	-0.179	0	0.059	0	0	0	0	-0.113	0	0	0	0	0	0	-0.015	0.096	0	0	0	0	-0.083	0	0	0.158	0	0	0	0.202	0	-0.137
16322	0.1351	0	0	0	-0.157	0.04	0	0	0	0	0.124	0	-0.087	0	-0.483	0	-0.224	-0.013	-0.049	-0.138	0	0.065	0	0	0	0	-0.125	0	0	0	0	0	0	0	0.105	0	0	0	0	-0.08	0	0	0.174	0	0	0	0.194	0	-0.108
16323	0.1934	0	0	0	-0.155	0.039	0	0	0	0	0.133	0	-0.075	0	-0.486	0	-0.187	-0.009	-0.061	-0.111	0	0.068	0	0	0	0	-0.139	0	0	0	0	0	0	0	0.109	0	0	0	0	-0.07	0	0	0.185	0	0	0	0.185	0	-0.102
16342	0.2456	0	0	0	-0.173	0.071	0	0	0	0	0.18	0	-0.141	0	-0.43	0	-0.31	0	0	-0.19	0	0.02	0	0	0	0	-0.1	0.006	0	0	0	0	0	0	0.078	0	0	0	0	-0.051	0	0	0.216	0	0	0	0.188	0	-0.117
16343	0.1047	0	0	0	-0.177	0.111	0	0	0	0	0.219	0	-0.145	0	-0.431	0	-0.292	0	-0.022	-0.157	0	0.011	0	0	0	0	-0.112	0	0	0	0	0	0	0	0.082	0	0	0	0	-0.03	0	0	0.248	0	0	0	0.166	0	-0.093
17201	0.1234	0.281	0	0	-0.064	0	0	0.006	0	0	0	0	-0.059	0	-0.338	0	-0.14	-0.114	-0.113	-0.263	0	0.012	0	0	0	0	-0.133	0	0	0	0	0	0	-0.063	0.105	0	0	0.6	0	-0.118	0	0	0.001	0	0	0	0.145	0	-0.124
17202	0.2348	0.145	0	0	-0.151	0	0	0	0	0	0	0	-0.123	0	-0.387	0	-0.512	-0.011	0	-0.469	0	0.006	0	0	0	0.081	0	0	0	0	0	0	0	0	0.018	0	0.101	0	0	-0.028	0	0	0.167	0	0	0	0.264	0	-0.208
17203	0.1678	0.335	0	0	-0.005	0	0	0.166	0	0	0	0	-0.067	0	-0.14	0	-0.157	-0.069	-0.171	-0.233	0	0	0	0	0	0	-0.146	0	-0.033	0	0	0	0	-0.038	0.151	0	0	0.639	0	-0.175	0	0	0	0	0	0	0.094	0	-0.032
17204	0.0883	0.164	0	0	-0.167	0.025	0	0	0	0	0.006	0	-0.112	0	-0.217	-0.249	-0.58	0	0	-0.459	0	0	0	0	0	0.077	0	0	0	0	0	0	0	0	0.007	0	0.068	0	0	0	0	0	0.268	0	0	0	0.258	0	-0.197
17205	0.1066	0	0	0	-0.177	0.177	0	0	0	0	0.124	0	-0.095	0	-0.139	-0.382	-0.488	0	0	-0.348	0	0	0	0	0	0.075	0	0	0	0	0	0	0	0	0.028	0	0	0	0	0	0	0	0.27	0	0	0	0.225	0	-0.16
17206	0.1483	0.351	0	0	0	0	0	0.252	0	0	0	0	-0.072	0	-0.03	-0.022	-0.187	-0.056	-0.186	-0.221	0	0	0	0	0	0	-0.149	0	-0.063	0	0	0	0	-0.031	0.176	0	0	0.614	0	-0.192	0	0	0	0	0	0	0.08	0	-0.024
17207	0.1112	0.195	0	0	-0.119	0	0	0	0	0	0	0	-0.096	0	-0.392	0	-0.353	-0.084	-0.01	-0.414	0	0.028	0	-0.011	0	0.072	-0.015	0	0	0	0	0	0	-0.021	0.032	0	0.235	0.003	0	-0.053	0	0	0.123	0	0	0	0.245	0	-0.238
17209	0.252	0.241	0	0	-0.092	0	0	0	0	0	0	0	-0.04	0	-0.412	0	-0.211	-0.121	-0.061	-0.353	0	0.048	0	-0.006	0	0	-0.107	0	0	0	0	0	0	-0.063	0.058	0	0	0.412	0	-0.088	0	0	0.072	0	0	0	0.203	0	-0.199
17210	0.191	0.295	0	0	-0.019	0	0	0.095	0	0	0	0	-0.111	0	-0.182	0	-0.111	-0.071	-0.141	-0.183	0	0	0	0	0	0	-0.141	0	-0.02	0	0	0	0	-0.027	0.149	0	0	0.598	0	-0.173	0	0	0	0	0	0	0.116	0	-0.033
17211	0.2502	0.332	0	0	-0.031	0	0	0.114	0	0	0	0	-0.057	0	-0.227	0	-0.164	-0.098	-0.16	-0.268	0	0	0	0	0	0	-0.14	0	-0.001	0	0	0	0	-0.061	0.127	0	0	0.649	0	-0.146	0	0	0	0	0	0	0.109	0	-0.081
17324	0.3031	0.33	0	0	-0.036	0	0	0.108	0	0	0	0	-0.052	0	-0.243	0	-0.17	-0.107	-0.156	-0.281	0	0	0	0	0	0	-0.136	0	0	0	0	0	0	-0.065	0.123	0	0	0.65	0	-0.141	0	0	0	0	0	0	0.111	0	-0.091
17344	0.2553	0.302	0	0	-0.054	0	0	0.066	0	0	0	0	-0.058	0	-0.301	0	-0.17	-0.12	-0.132	-0.286	0	0	0	0	0	0	-0.131	0	0	0	0	0	0	-0.069	0.108	0	0	0.632	0	-0.129	0	0	0	0	0	0	0.13	0	-0.119
17361	0.2626	0.245	0	0	-0.09	0	0	0	0	0	0	0	-0.036	0	-0.417	0	-0.177	-0.118	-0.074	-0.329	0	0.049	0	0	0	0	-0.114	0	0	0	0	0	0	-0.067	0.066	0	0	0.409	0	-0.091	0	0	0.067	0	0	0	0.2	0	-0.189
17365	0.288	0.265	0	0	-0.078	0	0	0	0	0	0	0	-0.03	0	-0.384	0	-0.185	-0.12	-0.088	-0.334	0	0.026	0	0	0	0	-0.117	0	0	0	0	0	0	-0.07	0.078	0	0	0.535	0	-0.106	0	0	0.036	0	0	0	0.17	0	-0.17
17384	0.2388	0.158	0	0	-0.144	0	0	0	0	0	0	0	-0.113	0	-0.374	0	-0.502	-0.01	0	-0.478	0	0	0	-0.014	0	0.087	0	0	0	0	0	0	0	0	0.003	0	0.171	0	0	-0.039	0	0	0.163	0	0	0	0.263	0	-0.231
17386	0.2778	0.217	0	0	-0.109	0	0	0	0	0	0	0	-0.072	0	-0.408	0	-0.279	-0.112	-0.034	-0.372	0	0.044	0	-0.004	0	0	-0.102	0	0	0	0	0	0	-0.04	0.039	0	0.264	0.02	0	-0.065	0	0	0.104	0	0	0	0.228	0	-0.224
17407	0.2392	0.172	0	0	-0.135	0	0	0	0	0	0	0	-0.123	0	-0.379	0	-0.42	-0.053	0	-0.425	0	0.024	0	-0.008	0	0.081	0	0	0	0	0	0	0	-0.016	0.024	0	0.152	0	0	-0.047	0	0	0.147	0	0	0	0.253	0	-0.227
17461	0.0743	0.151	0	0	-0.167	0.011	0	0	0	0	0.018	0	-0.108	0	-0.317	-0.135	-0.558	0	0	-0.461	0	0	0	0	0	0.083	0	0	0	0	0	0	0	0	0.015	0	0.073	0	0	0	0	0	0.239	0	0	0	0.256	0	-0.188
17463	0.0997	0.081	0	0	-0.172	0.097	0	0	0	0	0.064	0	-0.098	0	-0.218	-0.277	-0.542	0	0	-0.4	0	0	0	0	0	0.076	0	0	0	0	0	0	0	0	0.033	0	0.012	0	0	0	0	0	0.283	0	0	0	0.242	0	-0.164
18201	0.0884	0.338	0	0	0	0	0	0.33	0	0	0	0	-0.084	0	0	-0.052	-0.024	-0.059	-0.194	-0.187	0	0	0	0	0	0	-0.14	0	-0.111	0	0	0	0	0	0.246	0	0	0.438	0	-0.226	0	0	0	0	0	0	0.059	0	-0.015
18202	0.1268	0.258	0	0	0	0	0	0.506	0	0	0.043	0	-0.054	0	0	0	0	-0.155	-0.176	-0.219	0	0	0	0	0	0	-0.082	0	-0.168	0	0	0	0	0	0.283	-0.026	0	0.114	0	-0.212	0	0	0.123	0	0	0	0.012	0	-0.027
18204	0.1525	0.278	0	0	0.009	0	0	0.59	0	0	0	0	-0.039	0	0	0	0	-0.242	-0.173	-0.296	0	0	0	-0.034	0	0	0	0	-0.167	0	0	0	0	0	0.268	-0.002	0	0	0	-0.276	0	0	0.199	0	0	0	0	0	-0.056
18205	0.1345	0.256	0	0	0	0	0	0.217	0	0	0	0	-0.084	0	0	-0.187	-0.002	-0.062	-0.135	-0.107	0.043	0	0	0	0	0	-0.178	0	-0.106	0	0	0	0	0	0.21	0	0	0.496	0	-0.248	0	0	0	0	0	0	0.088	0	0
18206	0.151	0.303	0	0	0	0	0	0.222	0	0	0	0	-0.079	0	0	-0.141	-0.069	-0.053	-0.158	-0.149	0	0	0	0	0	0	-0.165	0	-0.09	0	0	0	0	0	0.202	0	0	0.561	0	-0.221	0	0	0	0	0	0	0.089	0	-0.005
18207	0.1645	0.316	0	0	0	0	0	0.342	0	0	0	0	-0.091	0	0	-0.042	0	-0.067	-0.182	-0.161	0	0	0	0	0	0	-0.131	0	-0.121	0	0	0	0	0	0.26	0	0	0.393	0	-0.228	0	0	0	0	0	0	0.055	0	-0.01
18208	0.1643	0.362	0	0	0	0	0	0.298	0	0	0	0	-0.069	0	0	-0.022	-0.166	-0.039	-0.197	-0.237	0	0	0	0	0	0	-0.15	0	-0.087	0	0	0	0	-0.025	0.204	0	0	0.553	0	-0.206	0	0	0	0	0	0	0.07	0	-0.027
18209	0.1315	0.312	0	0	0	0	0	0.363	0	0	0	0	-0.096	0	0	-0.014	0	-0.074	-0.177	-0.169	0	0	0	0	0	0	-0.118	0	-0.135	0	0	0	0	0	0.272	0	0	0.342	0	-0.225	0	0	0.014	0	0	0	0.044	0	-0.014
18210	0.1515	0.348	0	0	0	0	0	0.304	0	0	0	0	-0.072	0	0	-0.044	-0.13	-0.042	-0.198	-0.23	0	0	0	0	0	0	-0.149	0	-0.096	0	0	0	0	-0.001	0.22	0	0	0.53	0	-0.214	0	0	0	0	0	0	0.067	0	-0.019
18322	0.3187	0.322	0	0	0	0	0	0.281	0	0	0	0	-0.079	0	0	-0.094	-0.091	-0.045	-0.183	-0.185	0	0	0	0	0	0	-0.158	0	-0.1	0	0	0	0	0	0.225	0	0	0.52	0	-0.225	0	0	0	0	0	0	0.072	0	-0.008
18382	0.3164	0.28	0	0	0	0	0	0.31	0	0	0	0	-0.08	0	0	-0.103	0	-0.067	-0.159	-0.143	0.04	0	0	0	0	0	-0.156	0	-0.135	0	0	0	0	0	0.259	0	0	0.424	0	-0.239	0	0	0	0	0	0	0.062	0	0
18404	0.2264	0.278	0	0	0	0	0	0.389	0	0	0.014	0	-0.087	0	0	-0.015	0	-0.089	-0.167	-0.167	0	0	0	0	0	0	-0.124	0	-0.153	0	0	0	0	0	0.281	-0.001	0	0.297	0	-0.218	0	0	0.015	0	0	0	0.037	0	-0.011
18423	0.2537	0.348	0	0	0	0	0	0.373	0	0	0	0	-0.096	0	0	0	0	-0.085	-0.192	-0.206	0	0	0	-0.002	0	0	-0.102	0	-0.134	0	0	0	0	0	0.266	0	0	0.293	0	-0.213	0	0	0.064	0	0	0	0.041	0	-0.021
18442	0.2433	0.274	0	0	0	0	0	0.532	0	0	0.002	0	-0.046	0	0	0	0	-0.183	-0.185	-0.247	0	0	0	-0.022	0	0	-0.02	0	-0.171	0	0	0	0	0	0.289	-0.02	0	0.007	0	-0.224	0	0	0.188	0	0	0	0	0	-0.036
18481	0.2461	0.352	0	0	0	0	0	0.569	0	0	0	0	-0.051	0	0	0	0	-0.28	-0.216	-0.301	0	0	0	-0.039	0	0	0	0	-0.178	0	0	0	0	0	0.244	0	0	0	-0.006	-0.26	0	0	0.252	0	0	0	0	0	-0.021
18483	0.2259	0.32	0	0	0.01	0	0	0.594	0	0	0	0	-0.061	0	0	0	0	-0.277	-0.179	-0.312	0	0	0	-0.031	0	0	0	0	-0.163	0	0	0	0	0	0.251	0	0	0	-0.02	-0.293	0	0	0.227	0	0	0	0	0	-0.045
18501	0.163	0.258	0	0	0	0	0	0.578	0	0	0	0	-0.034	0	0	0	0	-0.21	-0.168	-0.278	0	0	0	-0.029	0	0	0	0	-0.173	0	0	0	0	0	0.282	-0.025	0	0	0	-0.261	0	0	0.179	0	0	0	0	0	-0.047
19201	0.1069	0	0	0	-0.069	0.179	0	0	0.356	0	0.229	0	0	0	-0.105	-0.212	0	0	-0.069	0	0	0	0	-0.058	0	0	0	0	-0.007	0.123	-0.02	0.107	0	0	0.188	0.027	0	0	0	0	0	0	0.203	0	0	0	0.094	0	-0.107
19202	0.2762	0	0	0	-0.016	0.169	0	0	0.425	0	0.26	0	-0.035	0	-0.153	-0.128	0	0	-0.029	0	0	0	0	-0.121	0	0	0	0	-0.029	0.1	-0.06	0.149	0	0	0.218	0	0	0	0	-0.005	0	-0.001	0.128	0	0	0.022	0.072	0	-0.075
19204	0.2112	0	0	0	-0.031	0.172	0	0	0.409	0	0.299	0	-0.044	0	-0.194	-0.079	0	0	-0.037	0	0	0	0	-0.171	0	0	0	0	-0.016	0.096	-0.072	0.144	0	0	0.214	0	0	0	0	0	0	0	0.193	0	0	0	0.061	0	-0.076
19205	0.1463	0	0	0	-0.1	0.181	0	0	0.332	0	0.269	0	-0.029	0	-0.166	-0.157	0	0	-0.071	0	0	0	0	-0.094	0	0	0	0	0	0.127	-0.031	0.121	0	0	0.179	0.009	0	0	0	0	0	0	0.244	0	0	0	0.08	0	-0.09
19206	0.1436	0	0	0	-0.049	0.184	0	0	0.383	0	0.307	0	-0.04	0	-0.183	-0.095	0	0	-0.044	0	0	0	0	-0.171	0	0	0	0	0	0.102	-0.067	0.134	0	0	0.213	0	0	0	0	0	0	0	0.232	0	0	0	0.06	0	-0.075
19207	0.1632	0	0	0	-0.073	0.185	0	0	0.288	0	0.173	0	0	0	-0.074	-0.249	0	0	-0.073	0	0	0	0	-0.006	0	0	0	0	-0.008	0.126	0	0.1	0	0	0.175	0.039	0	0	0	0	0	0	0.183	0	0	0	0.115	0	-0.113
19208	0.1978	0	0	0	-0.052	0.179	0	0	0.273	0	0.148	0	0	0	-0.06	-0.26	0	0	-0.064	0	0	0	0	0	0	0	0	0	-0.013	0.122	0	0.097	0	0	0.182	0.035	0	0	0	0	0	0	0.162	0	0	0	0.119	0	-0.107
19209	0.1284	0	0	0	-0.111	0.172	0	0	0.245	0	0.172	0	0	0	-0.121	-0.225	0	0	-0.096	0	0	0	0	-0.007	0	0	0	0	0	0.151	0	0.106	0	0	0.158	0.049	0	0	0	0	0	0	0.189	0	0	0	0.118	0	-0.109
19210	0.1822	0	0	0	-0.073	0.183	0	0	0.335	0	0.206	0	0	0	-0.084	-0.23	0	0	-0.071	0	0	0	0	-0.039	0	0	0	0	-0.007	0.121	-0.006	0.091	0	0	0.182	0.036	0	0	0	0	0	0	0.201	0	0	0	0.103	0	-0.111
19211	0.1904	0	0	0	-0.045	0.177	0	0	0.381	0	0.237	0	-0.002	0	-0.116	-0.203	0	0	-0.053	0	0	0	0	-0.083	0	0	0	0	-0.019	0.116	-0.042	0.126	0	0	0.204	0.014	0	0	0	0	0	0	0.191	0	0	0	0.086	0	-0.097
19212	0.1649	0	0	0	-0.034	0.18	0	0	0.382	0	0.341	0	-0.057	0	-0.207	-0.03	0	0	-0.031	0	0	0	0	-0.222	0	0	0	0	-0.002	0.096	-0.088	0.132	0	0	0.222	0	0	0	0	0	0	0	0.25	0	0	0	0.04	0	-0.055
19213	0.1545	0	0	0	-0.077	0.186	0	0	0.361	0	0.288	0	-0.032	0	-0.166	-0.137	0	0	-0.056	0	0	0	0	-0.123	0	0	0	0	0	0.115	-0.048	0.136	0	0	0.195	0	0	0	0	0	0	0	0.235	0	0	0	0.071	0	-0.083
19214	0.2425	0	0	0	-0.035	0.171	0	0	0.36	0	0.2	0	0	0	-0.073	-0.235	0	0	-0.051	0	0	0	0	-0.034	0	0	0	0	-0.027	0.12	-0.022	0.112	0	0	0.202	0.03	0	0	0	0	0	0	0.173	0	0	0.014	0.102	0	-0.101
19346	0.2463	0	0	0	-0.021	0.166	0	0	0.355	0	0.185	0	0	0	-0.061	-0.244	0	0	-0.046	0	0	0	0	-0.024	0	0	0	0	-0.033	0.115	-0.023	0.115	0	0	0.209	0.03	0	0	0	-0.002	0	0	0.151	0	0	0.031	0.104	0	-0.096
19364	0.0663	0	0	0	-0.002	0.157	0	0	0.275	0	0.118	0	0	0	-0.071	-0.249	0	0	-0.048	0	0	0	0	0	0	0	0	0	-0.03	0.106	0	0.096	0	0	0.206	0.033	0	0	0	-0.032	0	0	0.092	0	0	0.079	0.116	0	-0.082
19365	0.2469	0	0	0	0	0.148	0	0	0.346	0	0.157	0	-0.002	0	-0.082	-0.234	0	0	-0.042	0	0	0.002	0	-0.012	0	0	0	0	-0.045	0.104	-0.021	0.115	0	0	0.223	0.033	0	0	0	-0.029	0	0	0.104	0	0	0.067	0.101	0	-0.078
19366	0.222	0.015	0	0	0	0.125	0	0	0.325	0	0.128	0	-0.056	0	-0.098	-0.204	0	0	-0.024	0	0	0.031	0	-0.007	0	0	0	0	-0.065	0.099	-0.025	0.106	0	0	0.24	0.033	0	0	0	-0.047	0.012	-0.021	0.006	0	0	0.118	0.088	0	-0.059
19368	0.1926	0	0	0	-0.022	0.167	0	0	0.311	0	0.159	0	0	0	-0.05	-0.256	0	0	-0.048	0	0	0	0	0	0	0	0	0	-0.031	0.114	-0.004	0.099	0	0	0.2	0.031	0	0	0	-0.005	0	0	0.136	0	0	0.035	0.113	0	-0.096
19384	0.2753	0	0	0	-0.048	0.176	0	0	0.354	0	0.203	0	0	0	-0.08	-0.229	0	0	-0.058	0	0	0	0	-0.035	0	0	0	0	-0.022	0.124	-0.016	0.102	0	0	0.195	0.031	0	0	0	0	0	0	0.185	0	0	0.003	0.102	0	-0.105
19422	0.2492	0	0	0	-0.019	0.172	0	0	0.417	0	0.335	0	-0.061	0	-0.229	-0.007	0	0	-0.026	0	0	0	0	-0.2	0	0	0	0	-0.017	0.089	-0.082	0.139	0	0	0.22	0	0	0	0	0	0	0	0.203	0	0	0	0.046	0	-0.07
19423	0.2978	0	0	0	-0.032	0.171	0	0	0.411	0	0.277	0	-0.03	0	-0.17	-0.122	0	0	-0.04	0	0	0	0	-0.142	0	0	0	0	-0.019	0.099	-0.063	0.147	0	0	0.211	0	0	0	0	0	0	0	0.178	0	0	0	0.071	0	-0.081
19424	0.3461	0	0	0	-0.019	0.168	0	0	0.427	0	0.283	0	-0.039	0	-0.179	-0.097	0	0	-0.03	0	0	0	0	-0.144	0	0	0	0	-0.025	0.097	-0.064	0.146	0	0	0.216	0	0	0	0	0	0	0	0.149	0	0	0.012	0.064	0	-0.075
19425	0.3391	0	0	0	-0.012	0.168	0	0	0.438	0	0.287	0	-0.049	0	-0.18	-0.08	0	0	-0.024	0	0	0	0	-0.15	0	0	0	0	-0.027	0.095	-0.064	0.15	0	0	0.219	0	0	0	0	0	0	-0.008	0.129	0	0	0.023	0.058	0	-0.073
19429	0.2934	0	0	0	-0.012	0.163	0	0	0.41	0	0.227	0	-0.023	0	-0.127	-0.168	0	0	-0.028	0	0	0	0	-0.084	0	0	0	0	-0.035	0.107	-0.051	0.14	0	0	0.221	0.011	0	0	0	-0.012	0	0	0.117	0	0	0.034	0.081	0	-0.076
19430	0.2684	0	0	0	-0.022	0.168	0	0	0.4	0	0.23	0	-0.009	0	-0.124	-0.185	0	0	-0.038	0	0	0	0	-0.081	0	0	0	0	-0.029	0.109	-0.049	0.136	0	0	0.215	0.013	0	0	0	0	0	0	0.149	0	0	0.019	0.086	0	-0.084
19442	0.2738	0	0	0	-0.071	0.191	0	0	0.354	0	0.324	0	-0.047	0	-0.189	-0.089	0	0	-0.043	0	0	0	0	-0.173	0	0	0	0	0	0.108	-0.064	0.135	0	0	0.212	0	0	0	0	0	0	0	0.263	0	0	0	0.053	0	-0.066
19443	0.3262	0	0	0	-0.087	0.194	0	0	0.335	0	0.322	0	-0.051	0	-0.184	-0.105	0	0	-0.045	0	0	0	0	-0.16	0	0	0	0	0	0.115	-0.059	0.133	0	0	0.201	0	0	0	0	0	0	0	0.276	0	0	0	0.054	0	-0.066
20201	0.0944	0	0	0	-0.201	0.154	0	0	0	0	0.324	0	-0.163	0	-0.457	0	-0.01	0	-0.067	0	0	0	0	0	0	0	-0.085	0	0	0.063	0	0.065	0	0	0.154	0.041	0	0	0	0	0	0	0.368	0	0	0	0.128	0	-0.068
20202	0.1288	0	0	0	-0.136	0.111	0	0	0	0	0.109	0	-0.044	0	-0.331	-0.08	0	0	-0.087	0	0	0	0	0	0	0	-0.028	0	0	0.115	0	0.074	0	0	0.156	0.037	0	0	0	0	0.004	0	0.217	0	0	0	0.193	0	-0.089
20203	0.1362	0	0	0	-0.206	0.141	0	0	0.001	0	0.243	0	-0.135	0	-0.365	-0.067	0	0	-0.085	0	0	0	0	0	0	0	0	0	0	0.116	0	0.103	0	0	0.163	0.058	0	0	0.005	0	0	0	0.362	0	0	0	0.133	0	-0.076
20204	0.1318	0	0	0	-0.138	0.135	0	0	0.077	0	0.118	0	-0.045	0	-0.202	-0.17	0	0	-0.107	0	0	0	0	0	0	0	0	0	0	0.148	0	0.081	0	0	0.151	0.044	0	0	0	0	0.015	0	0.202	0	0	0	0.167	0	-0.107
20205	0.1577	0	0	0	0	0.137	0	0	0.097	0	0	0	0	0	-0.103	-0.275	0	0	-0.049	0	0	0	0	0	0	0	0	0	-0.024	0.104	0	0.06	0	0	0.178	0.006	0	0.041	0	-0.089	0.019	0	0	0	0	0.111	0.119	0	-0.052
20206	0.1527	0	0	0	-0.135	0.141	0	0	0.11	0	0.126	0	-0.032	0	-0.17	-0.198	0	0	-0.111	0	0	0	0	0	0	0	0	0	0	0.155	0	0.086	0	0	0.146	0.047	0	0	0	0	0.015	0	0.196	0	0	0	0.157	0	-0.112
20207	0.116	0	0	0	-0.212	0.172	0	0	0	0	0.317	0	-0.213	0	-0.341	-0.058	0	0	-0.056	0	0	0	0	0	0	0	-0.077	0	0	0.074	-0.002	0.135	0	0	0.168	0.064	0	0	0.009	0	0	0	0.404	0	0	0	0.1	0	-0.065
20208	0.0689	0	0	0	-0.214	0.155	0	0	0.034	0	0.275	0	-0.153	0	-0.276	-0.129	0	0	-0.078	0	0	0	0	-0.002	0	0	0	0	0	0.123	-0.004	0.153	0	0	0.155	0.07	0	0	0.019	0	0	0	0.379	0	0	0	0.108	0	-0.064
20209	0.1326	0	0	0	-0.064	0.174	0	0	0.134	0	0.059	0	0	0	-0.09	-0.254	0	0	-0.085	0	0	0	0	0	0	0	0	0	0	0.131	0	0.073	0	0	0.159	0.038	0	0	0	0	0	0	0.143	0	0	0	0.14	0	-0.097
20210	0.1672	0	0	0	-0.033	0.164	0	0	0.095	0	0.021	0	0	0	-0.1	-0.244	0	0	-0.071	0	0	0	0	0	0	0	0	0	0	0.114	0	0.069	0	0	0.16	0.012	0	0	0	-0.022	0	0	0.113	0	0	0	0.14	0	-0.08
20211	0.186	0	0	0	-0.201	0.2	0	0	0	0	0.36	0	-0.24	0	-0.287	-0.085	-0.007	0	-0.027	0	0	0	0	0	0	0	-0.136	0	0	0.063	-0.014	0.15	0	0	0.161	0.049	0	0	0.002	0	0	0	0.415	0	0	0	0.084	0	-0.058
20212	0.1264	0	0	0	-0.176	0.11	0	0	0	0	0.233	0	-0.06	0	-0.501	0	-0.031	0	-0.095	0	0	0.053	0	0	0	0	-0.072	0	0	0.061	0	0.011	0	0	0.135	0.017	0	0	0	0	0	0	0.292	0	0	0	0.165	0	-0.083
20213	0.2377	0	0	0	-0.187	0.225	0	0	0	0	0.337	0	-0.281	0	-0.168	-0.099	-0.157	0	0	0	0	0	0	0	0	0	-0.141	0	0	0.044	-0.006	0.164	0	0	0.163	0.063	0	0	0	0	0	0	0.419	0	0	0	0.065	0	-0.053
20214	0.1615	0	0	0	-0.151	0.148	0	0	0.155	0	0.172	0	-0.036	0	-0.165	-0.206	0	0	-0.109	0	0	0	0	0	0	0	0	0	0	0.157	0	0.106	0	0	0.144	0.051	0	0	0.001	0	0.007	0	0.213	0	0	0	0.143	0	-0.109
20215	0.1202	0	0	0	-0.106	0.133	0	0	0.038	0	0.072	0	-0.033	0	-0.204	-0.167	0	0	-0.091	0	0	0	0	0	0	0	0	0	0	0.138	0	0.078	0	0	0.155	0.038	0	0	0	0	0.009	0	0.176	0	0	0	0.183	0	-0.095
20217	0.1523	0	0	0	-0.201	0.16	0	0	0.106	0	0.261	0	-0.109	0	-0.227	-0.177	0	0	-0.093	0	0	0	0	-0.013	0	0	0	0	0	0.134	0	0.148	0	0	0.151	0.069	0	0	0.017	0	0	0	0.328	0	0	0	0.112	0	-0.079
20218	0.1052	0	0	0	-0.204	0.137	0	0	0	0	0.272	0	-0.137	0	-0.453	-0.001	0	0	-0.083	0	0	0	0	0	0	0	-0.025	0	0	0.094	0	0.075	0	0	0.166	0.048	0	0	0	0	0	0	0.359	0	0	0	0.137	0	-0.072
20219	0.1194	0	0	0	-0.215	0.152	0	0	0.011	0	0.261	0	-0.154	0	-0.311	-0.105	0	0	-0.078	0	0	0	0	0	0	0	0	0	0	0.117	0	0.136	0	0	0.159	0.067	0	0	0.014	0	0	0	0.384	0	0	0	0.115	0	-0.066
20220	0.0904	0	0	0	-0.159	0.108	0	0	0	0	0.168	0	-0.054	0	-0.436	-0.016	0	0	-0.1	0	0	0.027	0	0	0	0	-0.034	0	0	0.102	0	0.061	0	0	0.157	0.033	0	0	0	0	0	0	0.262	0	0	0	0.181	0	-0.085
20303	0.0747	0	0	0	-0.179	0.168	0	0	0.174	0	0.232	0	-0.064	0	-0.188	-0.203	0	0	-0.099	0	0	0	0	-0.028	0	0	0	0	0	0.147	0	0.129	0	0	0.152	0.052	0	0	0.008	0	0	0	0.266	0	0	0	0.111	0	-0.094
20304	0.0357	0	0	0	-0.145	0.174	0	0	0.257	0	0.251	0	-0.05	0	-0.184	-0.171	0	0	-0.083	0	0	0	0	-0.077	0	0	0	0	0	0.143	-0.015	0.107	0	0	0.164	0.025	0	0	0	0	0	0	0.271	0	0	0	0.087	0	-0.084
20305	0.0479	0	0	0	-0.159	0.165	0	0	0.212	0	0.213	0	-0.041	0	-0.171	-0.203	0	0	-0.098	0	0	0	0	-0.031	0	0	0	0	0	0.151	0	0.117	0	0	0.153	0.047	0	0	0.003	0	0	0	0.238	0	0	0	0.112	0	-0.099
20306	0.0454	0	0	0	-0.166	0.17	0	0	0.216	0	0.254	0	-0.06	0	-0.192	-0.187	0	0	-0.09	0	0	0	0	-0.066	0	0	0	0	0	0.146	-0.012	0.112	0	0	0.159	0.034	0	0	0.004	0	0	0	0.273	0	0	0	0.091	0	-0.081
20307	0.0551	0	0	0	-0.176	0.17	0	0	0.194	0	0.264	0	-0.072	0	-0.199	-0.188	0	0	-0.087	0	0	0	0	-0.065	0	0	0	0	0	0.145	-0.016	0.13	0	0	0.158	0.038	0	0	0.009	0	0	0	0.282	0	0	0	0.09	0	-0.077
20309	0.1965	0	0	0	-0.189	0.17	0	0	0.152	0	0.246	0	-0.08	0	-0.191	-0.205	0	0	-0.097	0	0	0	0	-0.031	0	0	0	0	0	0.141	-0.001	0.139	0	0	0.152	0.056	0	0	0.011	0	0	0	0.284	0	0	0	0.111	0	-0.086
20321	0.1506	0	0	0	-0.215	0.164	0	0	0.027	0	0.301	0	-0.183	0	-0.231	-0.149	0	0	-0.052	0	0	0	0	-0.039	0	0	0	0	0	0.13	-0.036	0.209	0	0	0.156	0.064	0	0	0.027	0	0	0	0.397	0	0	0	0.085	0	-0.045
20323	0.1245	0	0	0	-0.215	0.163	0	0	0.038	0	0.287	0	-0.164	0	-0.245	-0.15	0	0	-0.069	0	0	0	0	-0.023	0	0	0	0	0	0.125	-0.019	0.178	0	0	0.152	0.069	0	0	0.023	0	0	0	0.384	0	0	0	0.098	0	-0.056
20324	0.0964	0	0	0	-0.189	0.154	0	0	0.092	0	0.223	0	-0.096	0	-0.254	-0.147	0	0	-0.1	0	0	0	0	0	0	0	0	0	0	0.135	0	0.123	0	0	0.147	0.058	0	0	0.009	0	0	0	0.315	0	0	0	0.14	0	-0.092
20349	0.1851	0	0	0	-0.189	0.126	0	0	0	0	0.216	0	-0.103	0	-0.399	-0.039	0	0	-0.094	0	0	0	0	0	0	0	0	0	0	0.116	0	0.082	0	0	0.172	0.048	0	0	0	0	0	0	0.322	0	0	0	0.154	0	-0.083
20350	0.0935	0	0	0	-0.177	0.146	0	0	0.088	0	0.193	0	-0.081	0	-0.251	-0.146	0	0	-0.104	0	0	0	0	0	0	0	0	0	0	0.138	0	0.108	0	0	0.148	0.05	0	0	0.004	0	0	0	0.288	0	0	0	0.156	0	-0.098
20361	0.1526	0	0	0	-0.152	0.14	0	0	0.093	0	0.144	0	-0.056	0	-0.2	-0.172	0	0	-0.109	0	0	0	0	0	0	0	0	0	0	0.145	0	0.088	0	0	0.149	0.044	0	0	0	0	0.014	0	0.223	0	0	0	0.162	0	-0.108
20362	0.1612	0	0	0	-0.119	0.16	0	0	0.186	0	0.141	0	-0.002	0	-0.134	-0.224	0	0	-0.105	0	0	0	0	0	0	0	0	0	0	0.166	0	0.115	0	0	0.15	0.045	0	0	0	0	0	0	0.18	0	0	0	0.136	0	-0.114
20363	0.0916	0	0	0	-0.136	0.153	0	0	0.174	0	0.159	0	-0.018	0	-0.147	-0.218	0	0	-0.107	0	0	0	0	0	0	0	0	0	0	0.164	0	0.108	0	0	0.145	0.048	0	0	0	0	0.001	0	0.197	0	0	0	0.139	0	-0.113
20382	0.155	0	0	0	-0.095	0.146	0	0	0.065	0	0.066	0	-0.02	0	-0.165	-0.202	0	0	-0.097	0	0	0	0	0	0	0	0	0	0	0.142	0	0.073	0	0	0.153	0.039	0	0	0	0	0.004	0	0.172	0	0	0	0.17	0	-0.099
20383	0.1742	0	0	0	-0.086	0.156	0	0	0.091	0	0.06	0	0	0	-0.137	-0.229	0	0	-0.1	0	0	0	0	0	0	0	0	0	0	0.14	0	0.076	0	0	0.154	0.041	0	0	0	0	0.002	0	0.17	0	0	0	0.158	0	-0.102
20384	0.1614	0	0	0	-0.01	0.153	0	0	0.088	0	0.001	0	0	0	-0.118	-0.228	0	0	-0.068	0	0	0	0	0	0	0	0	0	0	0.106	0	0.056	0	0	0.158	0.001	0	0	0	-0.055	0.001	0	0.083	0	0	0	0.138	0	-0.07
20385	0.2096	0	0	0	-0.067	0.146	0	0	0.058	0	0.031	0	0	0	-0.153	-0.209	0	0	-0.083	0	0	0	0	0	0	0	0	0	0	0.125	0	0.066	0	0	0.156	0.026	0	0	0	0	0	0	0.143	0	0	0	0.166	0	-0.085
20386	0.1115	0	0	0	-0.014	0.166	0	0	0.119	0	0.014	0	0	0	-0.081	-0.265	0	0	-0.065	0	0	0	0	0	0	0	0	0	0	0.111	0	0.068	0	0	0.164	0.011	0	0	0	-0.043	0	0	0.087	0	0	0.015	0.133	0	-0.078
20388	0.1687	0	0	0	-0.037	0.15	0	0	0.073	0	0.018	0	0	0	-0.129	-0.216	0	0	-0.073	0	0	0	0	0	0	0	0	0	0	0.111	0	0.062	0	0	0.156	0.009	0	0	0	-0.02	0	0	0.112	0	0	0	0.147	0	-0.076
20402	0.1364	0	0	0	0	0.149	0	0	0.108	0	0	0	0	0	-0.097	-0.252	0	0	-0.064	0	0	0	0	0	0	0	0	0	0	0.103	0	0.061	0	0	0.16	0	0	0.004	0	-0.067	0.004	0	0.047	0	0	0.044	0.132	0	-0.069
20403	0.1275	0	0	0	0	0.129	0	0	0.1	0	0	0	0	0	-0.116	-0.232	0	0	-0.057	0	0	0	0	0	0	0	0	0	0	0.098	0	0.058	0	0	0.157	0	0	0.036	0	-0.082	0.011	0	0.003	0	0	0.066	0.127	0	-0.06
20404	0.1027	0	0	0	0	0.091	0	0	0.022	0	0	0	-0.017	0	-0.2	-0.219	0	0	-0.044	-0.017	0	0	0	0	0	0	0	0	-0.051	0.111	0	0.019	0	0	0.182	0	0	0.142	0	-0.15	0.034	0	0	0	0	0.109	0.092	0	-0.014
20407	0.1856	0	0	0	0	0.067	0	0	0.045	0	0	0	-0.001	0	-0.227	-0.174	0	-0.011	-0.044	0	0	0	0	0	0	0	-0.014	0	-0.032	0.097	0	0.036	0	0	0.157	0	0	0.11	0	-0.145	0.028	0	0	0	0	0.084	0.098	0	-0.018
20409	0.0879	0	0	0	0.016	0.057	0	0	0.017	0	0	0	-0.03	0	-0.245	-0.162	0	-0.008	-0.045	-0.008	0	0	0	0	0	0	-0.055	0	-0.062	0.082	0	0.009	0	0	0.16	0	0	0.163	0	-0.179	0.042	0	0	0	0	0.099	0.078	0	0
20410	0.0182	0	0	0	0.036	0.048	0	0	0.003	0	0	0	-0.051	0	-0.239	-0.152	0	0	-0.039	-0.024	0.011	0	0	0	0	0	-0.066	0	-0.079	0.079	0	0	0	0	0.165	0	0	0.212	0	-0.198	0.051	0	0	0	0	0.114	0.067	0	0
20411	0.2451	0	0	0	0	0.1	0	0	0.046	0	0	0	0	0	-0.18	-0.227	0	-0.001	-0.047	0	0	0	0	0	0	0	0	0	-0.039	0.107	0	0.032	0	0	0.176	0	0	0.102	0	-0.131	0.026	0	0	0	0	0.099	0.102	0	-0.026
20412	0.0171	0	0	0	0.017	0.068	0	0	0.005	0	0	0	-0.039	0	-0.226	-0.185	0	0	-0.044	-0.026	0	0	0	0	0	0	-0.024	0	-0.066	0.101	0	0.005	0	0	0.177	0	0	0.18	0	-0.174	0.044	0	0	0	0	0.12	0.078	0	0
20413	0.134	0.012	0	0	0	0.092	0	0	0.02	0	0	0	-0.034	0	-0.193	-0.227	0	0	-0.045	-0.032	0	0	0	0	0	0	0	0	-0.058	0.115	0	0.022	0	0	0.192	0	0	0.147	0	-0.146	0.039	-0.004	0	0	0	0.128	0.09	0	-0.012
20414	0.2045	0	0	0	0	0.116	0	0	0.06	0	0	0	0	0	-0.151	-0.257	0	0	-0.048	0	0	0	0	0	0	0	0	0	-0.04	0.108	0	0.037	0	0	0.185	0.002	0	0.089	0	-0.119	0.026	0	0	0	0	0.103	0.109	0	-0.034
20415	0.1848	0	0	0	0	0.148	0	0	0.105	0	0	0	0	0	-0.081	-0.284	0	0	-0.05	0	0	0	0	0	0	0	0	0	-0.017	0.102	0	0.066	0	0	0.173	0.005	0	0.025	0	-0.079	0.014	0	0	0	0	0.109	0.123	0	-0.058
20416	0.1608	0	0	0	0	0.155	0	0	0.121	0	0.003	0	0	0	-0.074	-0.277	0	0	-0.056	0	0	0	0	0	0	0	0	0	-0.003	0.101	0	0.064	0	0	0.163	0.007	0	0	0	-0.068	0.008	0	0.02	0	0	0.088	0.128	0	-0.068
20417	0.0325	0	0	0	-0.008	0.167	0	0	0.167	0	0.042	0	0	0	-0.07	-0.273	0	0	-0.06	0	0	0	0	0	0	0	0	0	-0.002	0.106	0	0.083	0	0	0.175	0.018	0	0	0	-0.04	0	0	0.071	0	0	0.054	0.127	0	-0.078
20422	0.0615	0	0	0	-0.008	0.081	0	0	0.036	0	0.011	0	0	0	-0.224	-0.118	0	0	-0.046	0	0	0	0	0	0	0	0	0	0	0.092	0	0.063	0	0	0.138	0	0	0.073	0	-0.07	0.007	0	0.046	0	0	0	0.146	0	-0.05
20423	0.1851	0	0	0	0	0.062	0	0	0.052	0	0	0	-0.003	0	-0.234	-0.133	0	-0.016	-0.038	0	0	0	0	0	0	0	-0.018	0	-0.015	0.081	0	0.018	0	0	0.128	0	0	0.108	0	-0.128	0.022	0	0	0	0	0.029	0.118	0	-0.018
20425	0.114	0	0	0	-0.085	0.111	0	0	0	0	0.042	0	-0.022	0	-0.236	-0.136	0	0	-0.069	0	0	0	0	0	0	0	0	0	0	0.124	0	0.048	0	0	0.151	0.024	0	0	0	0	0.005	0	0.147	0	0	0	0.182	0	-0.079
20429	0.0819	0	0	0	0	0.052	0	0	0	0	0.004	0	-0.054	0	-0.27	-0.066	-0.002	-0.027	-0.03	0	0	0	0	0	0	0	-0.077	0	-0.015	0.048	0	0.058	0	0	0.114	0	0	0.156	0	-0.137	0.019	0	0.017	0	0	0	0.144	0	-0.024
20430	0.1373	0	0	0	0	0.075	0	0	0.054	0	0	0	0	0	-0.212	-0.125	0	0	-0.041	0	0	0	0	0	0	0	0	0	0	0.09	0	0.058	0	0	0.136	0	0	0.089	0	-0.088	0.013	0	0.007	0	0	0.004	0.136	0	-0.045
20432	0.0841	0	0	0	-0.045	0.086	0	0	0	0	0.023	0	-0.021	0	-0.241	-0.113	0	0	-0.054	0	0	0	0	0	0	0	-0.004	0	0	0.1	0	0.048	0	0	0.141	0.001	0	0.042	0	-0.049	0.011	0	0.088	0	0	0	0.168	0	-0.064
20446	0.0187	0	0	0	-0.192	0.127	0	0	0	0	0.251	0	-0.105	0	-0.465	0	0	0	-0.094	0	0	0.003	0	0	0	0	-0.023	0	0	0.1	0	0.061	0	0	0.164	0.043	0	0	0	0	0	0	0.339	0	0	0	0.15	0	-0.078
20448	0.0531	0	0	0	-0.181	0.119	0	0	0	0	0.228	0	-0.08	0	-0.472	0	0	0	-0.1	0	0	0.021	0	0	0	0	-0.031	0	0	0.098	0	0.055	0	0	0.161	0.037	0	0	0	0	0	0	0.318	0	0	0	0.163	0	-0.082
20450	0.137	0	0	0	-0.133	0.124	0	0	0	0	0.093	0	-0.05	0	-0.28	-0.114	0	0	-0.087	0	0	0	0	0	0	0	-0.016	0	0	0.13	0	0.078	0	0	0.158	0.038	0	0	0	0	0.007	0	0.212	0	0	0	0.193	0	-0.092
20451	0.3383	0	0	0	-0.116	0.12	0	0	0	0	0.073	0	-0.041	0	-0.26	-0.125	0	0	-0.083	0	0	0	0	0	0	0	-0.005	0	0	0.131	0	0.072	0	0	0.156	0.035	0	0	0	0	0.008	0	0.187	0	0	0	0.195	0	-0.09
20452	0.0469	0	0	0	-0.189	0.124	0	0	0	0	0.236	0	-0.099	0	-0.456	0	0	0	-0.096	0	0	0.003	0	0	0	0	-0.014	0	0	0.106	0	0.071	0	0	0.168	0.044	0	0	0	0	0	0	0.327	0	0	0	0.155	0	-0.08
20481	0.0516	0	0	0	-0.176	0.116	0	0	0	0	0.217	0	-0.07	0	-0.476	0	0	0	-0.102	0	0	0.027	0	0	0	0	-0.037	0	0	0.095	0	0.05	0	0	0.158	0.034	0	0	0	0	0	0	0.304	0	0	0	0.167	0	-0.083
20482	0.0839	0	0	0	-0.169	0.109	0	0	0	0	0.204	0	-0.057	0	-0.481	0	0	0	-0.103	0	0	0.036	0	0	0	0	-0.049	0	0	0.088	0	0.041	0	0	0.152	0.029	0	0	0	0	0	0	0.285	0	0	0	0.172	0	-0.083
20485	0.2511	0	0	0	-0.186	0.123	0	0	0	0	0.266	0	-0.111	0	-0.475	0	-0.146	0	-0.069	-0.048	0	0.054	0	0	0	0	-0.103	0	0	0.03	0	0	0	0	0.117	0.016	0	0	0	0	0	0	0.302	0	0	0	0.148	0	-0.078
20486	0.2457	0	0	0	-0.19	0.154	0	0	0	0	0.308	0	-0.18	0	-0.403	0	-0.18	0	-0.032	-0.03	0	0	0	0	0	0	-0.118	0	0	0.03	0	0.031	0	0	0.116	0.025	0	0	0	0	0	0	0.298	0	0	0	0.134	0	-0.071
20521	0.1113	0	0	0	-0.206	0.137	0	0	0	0	0.26	0	-0.14	0	-0.41	-0.033	0	0	-0.081	0	0	0	0	0	0	0	-0.002	0	0	0.104	0	0.092	0	0	0.169	0.053	0	0	0	0	0	0	0.364	0	0	0	0.135	0	-0.074
20541	0.0891	0	0	0	-0.203	0.183	0	0	0	0	0.346	0	-0.225	0	-0.339	-0.057	0	0	-0.041	0	0	0	0	0	0	0	-0.115	0	0	0.066	-0.004	0.13	0	0	0.165	0.051	0	0	0	0	0	0	0.407	0	0	0	0.097	0	-0.061
20543	0.1273	0	0	0	-0.209	0.189	0	0	0	0	0.334	0	-0.237	0	-0.283	-0.086	0	0	-0.042	0	0	0	0	0	0	0	-0.092	0	0	0.078	-0.016	0.16	0	0	0.168	0.064	0	0	0.014	0	0	0	0.422	0	0	0	0.083	0	-0.06
20561	0.1917	0	0	0	-0.205	0.205	0	0	0	0	0.354	0	-0.263	0	-0.186	-0.142	0	0	-0.009	0	0	0	0	0	0	0	-0.114	0	0	0.073	-0.022	0.151	0	0	0.171	0.065	0	0	0.016	0	0	0	0.444	0	0	0	0.059	0	-0.055
20562	0.1993	0	0	0	-0.194	0.219	0	0	0	0	0.339	0	-0.274	0	-0.162	-0.126	-0.091	0	0	0	0	0	0	0	0	0	-0.139	0	0	0.059	-0.013	0.169	0	0	0.169	0.06	0	0	0.009	0	0	0	0.44	0	0	0	0.06	0	-0.058
20563	0.2215	0	0	0	-0.185	0.235	0	0	0	0	0.317	0	-0.297	0	-0.114	-0.116	-0.187	0	0	0	0	0	0	0	0	0	-0.148	0	0	0.038	0	0.175	0	0	0.168	0.069	0	0	0.004	0	-0.004	0	0.415	0	0	0	0.048	0	-0.051
20583	0.1418	0	0	0	-0.196	0.192	0	0	0	0	0.371	0	-0.232	0	-0.375	0	-0.057	0	-0.026	0	0	0	0	0	0	0	-0.143	0	0	0.046	-0.01	0.106	0	0	0.152	0.043	0	0	0	0	0	0	0.367	0	0	0	0.106	0	-0.06
20588	0.0913	0	0	0	-0.195	0.135	0	0	0	0	0.293	0	-0.124	0	-0.484	0	-0.06	0	-0.076	0	0	0.01	0	0	0	0	-0.077	0	0	0.056	0	0.027	0	0	0.136	0.031	0	0	0	0	0	0	0.348	0	0	0	0.141	0	-0.072
20590	0.0872	0	0	0	-0.199	0.19	0	0	0	0	0.364	0	-0.223	0	-0.364	-0.034	-0.011	0	-0.037	0	0	0	0	0	0	0	-0.135	0	0	0.056	-0.007	0.113	0	0	0.158	0.046	0	0	0	0	0	0	0.386	0	0	0	0.104	0	-0.061
20602	0.2999	0	0	0	-0.191	0.224	0	0	0	0	0.339	0	-0.3	0	-0.077	-0.177	-0.117	0	0	0	0	0	0	0	0	0	-0.146	0	0	0.047	-0.018	0.161	0	0	0.173	0.065	0	0	0.018	0	0	0	0.428	0	0	0	0.034	0	-0.05
21201	0.1472	0.114	0	0	0.066	0	0	0.265	0	0	0	0	-0.066	0	0	-0.233	0	-0.097	-0.057	-0.112	0.104	0	0	0	0	0	-0.196	0	-0.165	0	0.007	0	0.037	0	0.21	-0.054	0	0.352	0	-0.289	0	0	0	0	0	0	0.069	0	0
21202	0.156	0.217	0	0	0.028	0	0	0.358	0	0	0	0	-0.044	0	0	-0.082	0	-0.159	-0.084	-0.181	0	0	0	0	0	0	-0.162	0	-0.224	0	0.043	0	0	0	0.27	-0.11	0	0.285	0	-0.237	0	0	0	0	0	0	0.023	0	0
21203	0.2215	0.092	0	0	-0.067	0	0	0	0	0	0.005	0	-0.095	0	-0.331	-0.007	-0.08	-0.035	-0.065	-0.046	0	0	0	0	0	0	-0.133	0	-0.001	0.019	0	0.053	0	0	0.132	0	0	0.186	0	-0.126	0.003	0	0.043	0	0	0	0.162	0	-0.05
21204	0.154	0.041	0	0	0.098	0	0	0.042	0.05	0	0	0	-0.069	0	-0.107	-0.202	0	-0.079	0	0	0.095	0	0	0	0	0	-0.192	0	-0.134	0	0	0	0	0	0.152	-0.007	0	0.366	0	-0.298	0.05	0	0	0	0	0.017	0.052	0	0
21205	0.1957	0.132	0	0	0.031	0	0	0.171	0	0	0	0	-0.121	0	0	-0.205	0	-0.083	-0.033	-0.055	0.085	0	0	0	0	0	-0.184	0	-0.113	0	0	0	0	0	0.178	-0.003	0	0.403	0	-0.276	0.014	0	0	0	0	0	0.091	0	0
21206	0.2087	0	0	0	0	0.02	0	0	0.041	0	0	0	-0.047	0	-0.266	-0.109	0	-0.033	-0.017	0	0	0	0	0	0	0	-0.105	0	-0.042	0.038	0	0.024	0	0	0.108	0	0	0.167	0.003	-0.187	0.036	0	0	0	0	0.031	0.102	0	0
21207	0.1812	0.114	0	0	0.048	0	0	0.17	0	0	0	0	-0.113	0	0	-0.214	0	-0.088	-0.02	-0.051	0.088	0	0	0	0	0	-0.186	0	-0.119	0	0	0	0.004	0	0.178	-0.009	0	0.392	0	-0.282	0.016	0	0	0	0	0	0.089	0	0
21208	0.1865	0	0	0	0.067	0.002	0	0	0.056	0	0	0	-0.069	0	-0.221	-0.128	0	-0.055	0	0	0.072	0	0	0	0	0	-0.198	0	-0.106	0	0	0	0	0	0.134	0	0	0.273	0.001	-0.274	0.05	0	0	0	0	0.064	0.074	0	0
21209	0.1822	0.139	0	0	0.062	0	0	0.28	0	0	0	0	-0.05	0	0	-0.185	0	-0.122	-0.056	-0.115	0.044	0	0	0	0	0	-0.183	0	-0.201	0	0.044	0	0.002	0	0.232	-0.093	0	0.32	0	-0.258	0	0	0	0	0	0	0.043	0	0
21210	0.1728	0	0	0	0.047	0.014	0	0	0.035	0	0	0	-0.062	0	-0.24	-0.125	0	-0.026	-0.007	0	0.035	0	0	0	0	0	-0.155	0	-0.085	0.024	0	0	0	0	0.135	0	0	0.214	0.003	-0.238	0.052	0	0	0	0	0.081	0.072	0	0
21211	0.2403	0.055	0	0	0.083	0	0	0.102	0.022	0	0	0	-0.096	0	-0.066	-0.192	0	-0.092	0	-0.015	0.079	0	0	0	0	0	-0.198	0	-0.124	0	0	0	0	0	0.16	0	0	0.368	0	-0.298	0.032	0	0	0	0	0	0.082	0	0
21212	0.1495	0.016	0	0	0.086	0	0	0	0.062	0	0	0	-0.058	0	-0.188	-0.16	0	-0.061	0	0	0.087	0	0	0	0	0	-0.192	0	-0.121	0	0	0	0	0	0.145	0	0	0.334	0	-0.281	0.054	0	0	0	0	0.05	0.057	0	0
21213	0.1638	0.088	0	0	0.091	0	0	0.203	0	0	0	0	-0.078	0	0	-0.248	0	-0.105	-0.013	-0.057	0.102	0	0	0	0	0	-0.186	0	-0.156	0	0	0	0.038	0	0.196	-0.035	0	0.362	0	-0.304	0.007	0	0	0	0	0	0.067	0	0
21214	0.1805	0.04	0	0	0.096	0	0	0.072	0.038	0	0	0	-0.077	0	-0.084	-0.2	0	-0.09	0	-0.002	0.089	0	0	0	0	0	-0.195	0	-0.132	0	0	0	0	0	0.158	-0.005	0	0.374	0	-0.305	0.044	0	0	0	0	0	0.067	0	0
21215	0.1908	0.15	0	0	0.032	0	0	0.249	0	0	0	0	-0.09	0	0	-0.211	0	-0.084	-0.072	-0.111	0.103	0	0	0	0	0	-0.185	0	-0.138	0	0	0	0.011	0	0.203	-0.036	0	0.39	0	-0.274	0	0	0	0	0	0	0.081	0	0
21216	0.1303	0.124	0	0	0.05	0	0	0.298	0	0	0	0	-0.043	0	0	-0.187	0	-0.107	-0.076	-0.128	0.064	0	0	0	0	0	-0.188	0	-0.185	0	0.038	0	0.01	0	0.234	-0.08	0	0.321	0	-0.263	0	0	0	0	0	0	0.056	0	0
21217	0.2269	0.122	0	0	-0.095	0	0	0	0	0	0	0	-0.103	0	-0.362	0	-0.146	-0.059	-0.076	-0.094	0	0.036	0	0	0	0	-0.152	0	0	0	0	0	0	-0.007	0.122	0	0	0.205	0	-0.107	0.001	0	0.054	0	0	0	0.172	0	-0.082
21218	0.2103	0.185	0	0	0.007	0	0	0.283	0	0	0.002	0	-0.071	0	0	-0.196	0	-0.074	-0.109	-0.132	0.107	0	0	0	0	0	-0.185	0	-0.151	0	0	0	0	0	0.224	-0.031	0	0.396	0	-0.267	0	0	0	0	0	0	0.073	0	0
21219	0.1945	0.174	0	0	0	0	0	0.026	0.023	0	0	0	-0.157	0	-0.069	-0.135	-0.004	-0.054	-0.052	-0.019	0.028	0	0	0	0	0	-0.185	0	-0.084	0	0	0	0	0	0.144	0	0	0.458	0	-0.245	0.014	0	0	0	0	0	0.107	0	0
21220	0.2144	0.064	0	0	0	0	0	0	0	0	0	0	-0.128	0	-0.249	-0.033	-0.037	-0.05	-0.017	-0.001	0	0	0	0	0	0	-0.151	0	-0.043	0.013	0	0.069	0	0	0.114	0	0	0.266	0	-0.193	0.023	0	0	0	0	0	0.127	0	0
21221	0.218	0.197	0	0	0.056	0	0	0.308	0	0	0	0	-0.049	0	0	-0.148	0	-0.149	-0.057	-0.145	0.011	0	0	0	0	0	-0.177	0	-0.23	0	0.049	0	0	0	0.241	-0.113	0	0.319	0	-0.242	0	0	0	0	0	0	0.023	0	0
21302	0.2319	0.108	0	0	0.076	0	0	0.252	0	0	0	0	-0.063	0	0	-0.232	0	-0.104	-0.042	-0.096	0.093	0	0	0	0	0	-0.187	0	-0.174	0	0.011	0	0.043	0	0.213	-0.059	0	0.343	0	-0.294	0	0	0	0	0	0	0.06	0	0
21303	0.2016	0.114	0	0	0.069	0	0	0.263	0	0	0	0	-0.054	0	0	-0.216	0	-0.108	-0.05	-0.104	0.075	0	0	0	0	0	-0.186	0	-0.184	0	0.024	0	0.031	0	0.222	-0.072	0	0.334	0	-0.282	0	0	0	0	0	0	0.053	0	0
21341	0.2108	0.181	0	0	0.04	0	0	0.327	0	0	0	0	-0.043	0	0	-0.129	0	-0.143	-0.075	-0.154	0.012	0	0	0	0	0	-0.176	0	-0.217	0	0.052	0	0	0	0.258	-0.109	0	0.293	0	-0.235	0	0	0	0	0	0	0.031	0	0
21361	0.213	0.168	0	0	0.03	0	0	0.346	0	0	0	0	-0.028	0	0	-0.119	0	-0.124	-0.098	-0.16	0.027	0	0	0	0	0	-0.177	0	-0.203	0	0.046	0	0	0	0.265	-0.096	0	0.285	0	-0.227	0	0	0	0	0	0	0.034	0	0
21362	0.2573	0.201	0	0	0.023	0	0	0.364	0	0	0	0	-0.036	0	0	-0.079	0	-0.149	-0.097	-0.175	0.002	0	0	0	0	0	-0.164	0	-0.214	0	0.045	0	0	0	0.274	-0.103	0	0.275	0	-0.23	0	0	0	0	0	0	0.024	0	0
21381	0.2243	0.139	0	0	0.037	0	0	0.315	0	0	0	0	-0.034	0	0	-0.163	0	-0.104	-0.09	-0.144	0.058	0	0	0	0	0	-0.187	0	-0.189	0	0.04	0	0	0	0.245	-0.085	0	0.313	0	-0.248	0	0	0	0	0	0	0.05	0	0
21382	0.2596	0.166	0	0	0.052	0	0	0.304	0	0	0	0	-0.047	0	0	-0.155	0	-0.133	-0.065	-0.135	0.019	0	0	0	0	0	-0.18	0	-0.213	0	0.052	0	0	0	0.246	-0.105	0	0.304	0	-0.24	0	0	0	0	0	0	0.036	0	0
21383	0.2762	0.138	0	0	0.053	0	0	0.298	0	0	0	0	-0.044	0	0	-0.173	0	-0.119	-0.069	-0.126	0.042	0	0	0	0	0	-0.184	0	-0.199	0	0.047	0	0	0	0.24	-0.092	0	0.311	0	-0.253	0	0	0	0	0	0	0.046	0	0
21401	0.2118	0.196	0	0	0	0	0	0.354	0	0	0.019	0	-0.05	0	0	-0.116	0	-0.093	-0.128	-0.153	0.058	0	0	0	0	0	-0.174	0	-0.175	0	0.01	0	0	0	0.254	-0.057	0	0.331	0	-0.24	0	0	0	0	0	0	0.047	0	0
21403	0.2213	0.14	0	0	0.035	0	0	0.306	0	0	0	0	-0.041	0	0	-0.18	0	-0.095	-0.097	-0.145	0.071	0	0	0	0	0	-0.186	0	-0.179	0	0.031	0	0	0	0.236	-0.075	0	0.332	0	-0.261	0	0	0	0	0	0	0.058	0	0
21404	0.1944	0.15	0	0	0.028	0	0	0.329	0	0	0	0	-0.028	0	0	-0.145	0	-0.102	-0.102	-0.155	0.049	0	0	0	0	0	-0.181	0	-0.189	0	0.039	0	0	0	0.252	-0.085	0	0.31	0	-0.241	0	0	0	0	0	0	0.044	0	0
21421	0.1094	0.122	0	0	0.051	0	0	0.289	0	0	0	0	-0.05	0	0	-0.201	0	-0.1	-0.076	-0.126	0.078	0	0	0	0	0	-0.192	0	-0.178	0	0.028	0	0.014	0	0.226	-0.072	0	0.335	0	-0.274	0	0	0	0	0	0	0.061	0	0
21501	0.2795	0.068	0	0	0.096	0	0	0.157	0	0	0	0	-0.096	0	0	-0.245	0	-0.1	0	-0.022	0.09	0	0	0	0	0	-0.192	0	-0.136	0	0	0	0.011	0	0.175	-0.014	0	0.365	0	-0.308	0.029	0	0	0	0	0	0.073	0	0
21502	0.2416	0.073	0	0	0.08	0	0	0.15	0	0	0	0	-0.106	0	-0.013	-0.223	0	-0.096	0	-0.025	0.084	0	0	0	0	0	-0.195	0	-0.127	0	0	0	0.005	0	0.17	-0.006	0	0.368	0	-0.3	0.026	0	0	0	0	0	0.084	0	0
21503	0.1857	0.044	0	0	0.067	0	0	0.037	0.055	0	0	0	-0.098	0	-0.128	-0.146	0	-0.085	0	-0.005	0.069	0	0	0	0	0	-0.205	0	-0.115	0	0	0	0	0	0.145	0	0	0.357	0	-0.286	0.035	0	0	0	0	0.008	0.086	0	0
21504	0.2046	0.052	0	0	0.039	0	0	0	0.064	0	0	0	-0.12	0	-0.158	-0.111	-0.003	-0.077	0	0	0.057	0	0	0	0	0	-0.208	0	-0.102	0	0	0	0	0	0.131	0	0	0.337	0	-0.273	0.037	0	0	0	0	0.011	0.092	0	0
21505	0.1797	0.016	0	0	0.056	0	0	0	0.062	0	0	0	-0.089	0	-0.201	-0.12	0	-0.075	0	0	0.06	0	0	0	0	0	-0.204	0	-0.104	0	0	0	0	0	0.126	0	0	0.304	0.001	-0.278	0.043	0	0	0	0	0.026	0.086	0	0
21506	0.2192	0	0	0	0.01	0.004	0	0	0.036	0	0	0	-0.1	0	-0.25	-0.076	-0.031	-0.058	0	0	0.017	0	0	0	0	0	-0.175	0	-0.074	0	0	0.025	0	0	0.099	0	0	0.246	0.009	-0.237	0.042	0	0	0	0	0.004	0.1	0	0
21507	0.2249	0	0	0	0	0.007	0	0	0.025	0	0	0	-0.084	0	-0.256	-0.091	-0.027	-0.05	0	0	0	0	0	0	0	0	-0.143	0	-0.054	0.014	0	0.043	0	0	0.088	0	0	0.217	0.008	-0.21	0.038	0	0	0	0	0.009	0.105	0	0
21521	0.1891	0.017	0	0	0.077	0	0	0	0.078	0	0	0	-0.073	0	-0.17	-0.148	0	-0.079	0	0	0.077	0	0	0	0	0	-0.202	0	-0.117	0	0	0	0	0	0.137	0	0	0.337	0	-0.289	0.044	0	0	0	0	0.033	0.076	0	0
21604	0.3197	0.22	0	0	-0.04	0	0	0	0	0	0	0	-0.111	0	-0.262	-0.001	-0.087	-0.064	-0.103	-0.119	0	0	0	0	0	0	-0.153	0	-0.022	0	0	0	0	-0.003	0.136	0	0	0.525	0	-0.156	0	0	0	0	0	0	0.135	0	-0.038
22100	0.1529	0.064	0	0	0	0.094	0	0	0.233	0	0.061	0	-0.08	0	-0.118	-0.2	0	0	-0.033	0	0	0.061	0	0	0	0	0	0	-0.071	0.099	-0.017	0.075	0	0	0.232	0.039	0	0	0	-0.043	0.025	-0.055	0	0	0	0.164	0.088	0	-0.046
22130	0.1894	0.086	0	0	0.047	0.049	0	0	0	0	0	0	-0.105	0	-0.167	-0.196	0	0	-0.038	-0.089	0.009	0.017	0	0	0	0	0	0	-0.082	0.119	0	0.015	0	0	0.206	0	0	0.244	0	-0.115	0.052	-0.052	0	0	0	0.194	0.048	0	0
22203	0.1695	0.093	0	0	0	0.115	0	0	0.392	0	0.137	0	-0.164	0	-0.014	-0.188	0	0	-0.013	0	0	0	0	-0.12	0	0	0	0	-0.078	0.132	-0.022	0.161	0	0	0.252	0	0	0	0	0	0.057	-0.087	0	0	0	0.088	0.025	0	-0.04
22205	0.1914	0	0	0	0	0.154	0	0	0.392	0	0.242	0	-0.143	0	-0.178	-0.008	0	0	0	0	0	0	0	-0.194	0	0	0	0	-0.073	0.14	-0.03	0.17	0	0	0.273	0	0	0	0	0	0.052	-0.034	0	0	0	0.11	0.006	0	-0.045
22206	0.1363	0.011	0	0	0	0.157	0	0	0.408	0	0.218	0	-0.129	0	-0.119	-0.082	0	0	-0.001	0	0	0	0	-0.156	0	0	0	0	-0.068	0.129	-0.026	0.168	0	0	0.255	0	0	0	0	0	0.048	-0.045	0	0	0	0.099	0.023	0	-0.047
22207	0.2583	0	0	0	0	0.153	0	0	0.387	0	0.176	0	-0.046	0	-0.101	-0.185	0	0	-0.023	0	0	0.002	0	-0.051	0	0	0	0	-0.056	0.105	-0.039	0.135	0	0	0.237	0.022	0	0	0	-0.028	0.003	-0.021	0.041	0	0	0.076	0.08	0	-0.064
22208	0.1467	0.041	0	0	0	0.133	0	0	0.39	0	0.208	0	-0.17	0	-0.086	-0.095	0	0	-0.01	0	0	0	0.082	-0.093	0	0	0	0	-0.091	0.152	-0.015	0.171	0	0	0.292	0	0	0	0	0	0.067	-0.051	0	0	0	0.113	0	0	-0.03
22209	0.2347	0.155	0	0	0.004	0.051	0	0	0.072	0	0	0	-0.163	0	-0.084	-0.241	0	0	-0.03	-0.074	0.016	0.104	0	0	0	0	0	0	-0.082	0.104	0	0.012	0	0	0.222	0.03	0	0	0	-0.016	0.075	-0.141	0	0	0	0.22	0.053	0	-0.011
22210	0.2044	0.034	0	0	0	0.142	0	0	0.41	0	0.159	0	-0.095	0	-0.064	-0.181	0	0	-0.026	0	0	0	0	-0.087	0	0	0	0	-0.063	0.115	-0.041	0.151	0	0	0.242	0.009	0	0	0	-0.007	0.02	-0.072	0	0	0	0.085	0.056	0	-0.052
22211	0.251	0.142	0	0	0.073	0.047	0	0	0	0	0	0	-0.14	0	-0.082	-0.271	0	0	-0.035	-0.125	0.049	0.057	0	0	0	0	0	0	-0.092	0.118	0	0.016	0	0	0.208	0	0	0.241	0	-0.085	0.074	-0.103	0	0	0	0.166	0.02	0	0
22212	0.207	0.191	0	0	0	0.046	0	0	0.121	0	0	0	-0.203	0	0	-0.284	0	0	-0.022	-0.053	0.055	0.134	0	0	0	0	0	0	-0.099	0.109	0	0.033	0	0	0.233	0.04	0	0	0	0	0.087	-0.167	0	0	0	0.152	0.033	0	-0.021
22213	0.2288	0.162	0	0	0.046	0.047	0	0	0.034	0	0	0	-0.166	0	-0.082	-0.245	0	0	-0.022	-0.107	0.015	0.097	0	0	0	0	0	0	-0.091	0.107	0	0.003	0	0	0.216	0.013	0	0.07	0	-0.034	0.079	-0.134	0	0	0	0.207	0.036	0	0
22214	0.2076	0.161	0	0	0	0.05	0	0	0.113	0	0	0	-0.172	0	-0.046	-0.262	0	0	-0.028	-0.058	0.031	0.116	0	0	0	0	0	0	-0.086	0.103	0	0.024	0	0	0.233	0.039	0	0	0	0	0.08	-0.163	0	0	0	0.178	0.05	0	-0.02
22215	0.1139	0	0	0	0	0.168	0	0	0.439	0	0.26	0	-0.081	0	-0.151	-0.074	0	0	-0.012	0	0	0	0	-0.15	0	0	0	0	-0.04	0.105	-0.053	0.168	0	0	0.231	0	0	0	0	0	0.012	-0.031	0.046	0	0	0.064	0.047	0	-0.062
22216	0.2289	0.152	0	0	0.063	0.046	0	0	0.007	0	0	0	-0.154	0	-0.091	-0.256	0	0	-0.03	-0.123	0.035	0.079	0	0	0	0	0	0	-0.091	0.111	0	0.022	0	0	0.209	0.004	0	0.171	0	-0.057	0.082	-0.124	0	0	0	0.182	0.024	0	0
22219	0.2602	0.181	0	0	0	0.067	0	0	0.273	0	0.053	0	-0.212	0	0	-0.199	0	0	-0.035	0	0.1	0.092	0.067	-0.054	0	0	0	0	-0.11	0.155	-0.007	0.105	0	0	0.283	0	0	0	0	0	0.08	-0.112	0	0	0	0.071	0	0	-0.013
22220	0.2753	0	0	0	0	0.172	0	0	0.431	0	0.228	0	-0.103	0	-0.11	-0.101	0	0	-0.006	0	0	0	0	-0.145	0	0	0	0	-0.051	0.116	-0.043	0.168	0	0	0.241	0	0	0	0	0	0.028	-0.045	0	0	0	0.09	0.041	0	-0.057
22221	0.287	0.145	0	0	0.119	0.018	0	0.006	0	0	0	0	-0.079	0	0	-0.386	0	0	-0.03	-0.082	0.088	0	0	0	0	0	-0.126	0	-0.117	0.06	0	0	0	0	0.199	0	0	0.475	0	-0.213	0.059	0	0	0	0	0.07	0	0	0
22222	0.2465	0.147	0	0	0	0.077	0	0	0.367	0	0.125	0	-0.212	0	0	-0.174	0	0	-0.025	0	0.024	0	0.027	-0.116	0	0	0	0	-0.093	0.147	-0.011	0.16	0	0	0.282	0	0	0	0	0	0.071	-0.082	0	0	0	0.09	0	0	-0.029
22223	0.2793	0.2	0	0	0.037	0.038	0	0	0.069	0	0	0	-0.212	0	-0.035	-0.275	0	0	-0.015	-0.105	0.067	0.143	0	0	0	0	0	0	-0.099	0.111	0	0.011	0	0	0.221	0.018	0	0	0	-0.017	0.094	-0.168	0	0	0	0.186	0.018	0	-0.004
22224	0.2425	0.179	0	0	0.04	0.045	0	0	0.056	0	0	0	-0.189	0	-0.058	-0.26	0	0	-0.018	-0.1	0.041	0.13	0	0	0	0	0	0	-0.096	0.109	0	0	0	0	0.217	0.027	0	0	0	-0.021	0.086	-0.15	0	0	0	0.21	0.03	0	-0.001
22225	0.2386	0.066	0	0	0	0.123	0	0	0.391	0	0.18	0	-0.171	0	-0.068	-0.119	0	0	-0.007	0	0	0	0	-0.16	0	0	0	0	-0.081	0.143	-0.023	0.175	0	0	0.273	0	0	0	0	0	0.062	-0.061	0	0	0	0.101	0.008	0	-0.039
22226	0.2721	0.193	0	0	0.021	0.042	0	0	0.076	0	0	0	-0.203	0	-0.032	-0.276	0	0	-0.017	-0.086	0.061	0.141	0	0	0	0	0	0	-0.098	0.113	0	0.007	0	0	0.222	0.034	0	0	0	-0.006	0.089	-0.164	0	0	0	0.182	0.025	0	-0.007
22301	0.2484	0.13	0	0	0	0.097	0	0	0.349	0	0.135	0	-0.211	0	-0.002	-0.163	0	0	-0.025	0	0.056	0.019	0.069	-0.09	0	0	0	0	-0.1	0.156	-0.008	0.16	0	0	0.288	0	0	0	0	0	0.079	-0.076	0	0	0	0.096	0	0	-0.022
22302	0.279	0.161	0	0	0	0.079	0	0	0.308	0	0.089	0	-0.213	0	0	-0.185	0	0	-0.03	0	0.078	0.05	0.039	-0.102	0	0	0	0	-0.103	0.155	-0.008	0.13	0	0	0.285	0	0	0	0	0	0.083	-0.094	0	0	0	0.08	0	0	-0.018
22304	0.2599	0.215	0	0	0	0.038	0	0	0.235	0	0.005	0	-0.221	0	0	-0.213	0	0	-0.039	0	0.105	0.132	0.091	-0.002	0	0	0	0	-0.118	0.148	-0.008	0.069	0	0	0.28	0	0	0	0	0	0.082	-0.141	0	0	0	0.056	0	0	-0.013
22305	0.2678	0.216	0	0	0	0.042	0	0	0.254	0	0.021	0	-0.226	0	0	-0.201	0	0	-0.039	0	0.09	0.105	0.035	-0.068	0	0	0	0	-0.113	0.147	-0.011	0.084	0	0	0.276	0	0	0	0	0	0.081	-0.127	0	0	0	0.057	0	0	-0.013
22306	0.257	0.203	0	0	0	0.05	0	0	0.283	0	0.043	0	-0.226	0	0	-0.187	0	0	-0.037	0	0.068	0.072	0.01	-0.102	0	0	0	0	-0.107	0.146	-0.015	0.117	0	0	0.277	0	0	0	0	0	0.079	-0.115	0	0	0	0.066	0	0	-0.018
22325	0.1302	0.002	0	0	0	0.155	0	0	0.397	0	0.224	0	-0.133	0	-0.147	-0.055	0	0	0	0	0	0	0	-0.171	0	0	0	0	-0.071	0.137	-0.027	0.174	0	0	0.263	0	0	0	0	0	0.051	-0.041	0	0	0	0.105	0.016	0	-0.045
22341	0.2005	0.068	0	0	0	0.133	0	0	0.407	0	0.174	0	-0.155	0	-0.04	-0.151	0	0	-0.008	0	0	0	0	-0.139	0	0	0	0	-0.074	0.133	-0.023	0.168	0	0	0.257	0	0	0	0	0	0.053	-0.067	0	0	0	0.094	0.022	0	-0.044
22342	0.2728	0.021	0	0	0	0.16	0	0	0.422	0	0.198	0	-0.121	0	-0.082	-0.127	0	0	-0.008	0	0	0	0	-0.138	0	0	0	0	-0.062	0.124	-0.033	0.172	0	0	0.247	0	0	0	0	0	0.04	-0.06	0	0	0	0.091	0.034	0	-0.051
22344	0.1758	0	0	0	0	0.169	0	0	0.449	0	0.301	0	-0.071	0	-0.18	-0.049	0	0	-0.013	0	0	0	0	-0.164	0	0	0	0	-0.029	0.097	-0.061	0.162	0	0	0.222	0	0	0	0	0	0.002	-0.015	0.089	0	0	0.045	0.047	0	-0.068
22424	0.2813	0.203	0	0	0.002	0.044	0	0	0.099	0	0	0	-0.213	0	-0.004	-0.284	0	0	-0.018	-0.067	0.068	0.141	0	0	0	0	0	0	-0.103	0.115	0	0.023	0	0	0.227	0.038	0	0	0	0	0.088	-0.168	0	0	0	0.164	0.026	0	-0.015
22429	0.1854	0.074	0	0	0	0.082	0	0	0.112	0	0	0	-0.068	0	-0.169	-0.211	0	0	-0.047	-0.054	0	0.048	0	0	0	0	0	0	-0.059	0.104	0	0.048	0	0	0.218	0.033	0	0.032	0	-0.05	0.042	-0.081	0	0	0	0.213	0.09	0	-0.026
22461	0.2316	0.125	0	0	0.041	0.053	0	0	0.02	0	0	0	-0.124	0	-0.148	-0.207	0	0	-0.04	-0.103	0	0.065	0	0	0	0	0	0	-0.079	0.106	0	0.019	0	0	0.203	0.004	0	0.153	0	-0.056	0.061	-0.107	0	0	0	0.204	0.048	0	0
23100	0.1045	0.133	0	0	0.1	0	0	0.144	0	0	0	0	-0.054	0	0	-0.287	0	-0.105	0	-0.039	0.074	0	0	0	0	0	-0.183	0	-0.21	0	0.027	0	0	0	0.192	-0.062	0	0.423	0	-0.278	0.013	0	0	0	0	0	0.009	0	0
23201	0.1856	0.134	0	0	0.132	0.008	0	0.033	0	0	0	0	-0.05	0	0	-0.414	0	0	-0.029	-0.067	0.088	0	0	0	0	0	-0.167	0	-0.13	0.026	0	0	0	0	0.192	0	0	0.537	0	-0.23	0.051	0	0	0	0	0.027	0	0	0
23202	0.199	0.108	0	0	0.117	0	0	0	0	0	0	0	-0.066	0	0	-0.396	0	0	0	-0.011	0.093	0	0	0	0	0	-0.192	0	-0.144	0.005	0	0	0	0	0.168	0	0	0.557	0	-0.272	0.055	0	0	0	0	0.018	0.002	0	0
23203	0.1381	0.121	0	0	0.078	0	0	0.228	0	0	0	0	-0.058	0	0	-0.226	0	-0.114	-0.03	-0.086	0.075	0	0	0	0	0	-0.178	0	-0.19	0	0.024	0	0.031	0	0.215	-0.074	0	0.349	0	-0.286	0	0	0	0	0	0	0.045	0	0
23204	0.1595	0.064	0	0	0.106	0	0	0.062	0.011	0	0	0	-0.065	0	-0.083	-0.242	0	-0.075	0	0	0.111	0	0	0	0	0	-0.186	0	-0.152	0	0	0	0	0	0.156	-0.02	0	0.403	0	-0.291	0.052	0	0	0	0	0.008	0.031	0	0
23205	0.1236	0.178	0	0	0.118	0	0	0.132	0	0	0	0	-0.005	0	0	-0.351	0	-0.069	-0.023	-0.104	0.044	0	0	0	0	0	-0.2	0	-0.232	0	0.04	0	0	0	0.194	-0.023	0	0.561	0	-0.243	0	0	0	0	0	0	0	0	0
23206	0.136	0.091	0	0	0.109	0	0	0.126	0	0	0	0	-0.082	0	0	-0.275	0	-0.091	0	-0.004	0.114	0	0	0	0	0	-0.182	0	-0.165	0	0	0	0.013	0	0.173	-0.036	0	0.39	0	-0.306	0.038	0	0	0	0	0	0.036	0	0
23207	0.1938	0.117	0	0	0.122	0.011	0	0.005	0	0	0	0	-0.054	0	0	-0.407	0	0	-0.012	-0.04	0.087	0	0	0	0	0	-0.172	0	-0.132	0.023	0	0	0	0	0.181	0	0	0.541	0	-0.246	0.053	0	0	0	0	0.039	0	0	0
23208	0.1289	0.168	0	0	0.073	0	0	0.238	0	0	0	0	-0.046	0	0	-0.211	0	-0.139	-0.027	-0.098	0.029	0	0	0	0	0	-0.177	0	-0.228	0	0.047	0	0	0	0.221	-0.096	0	0.367	0	-0.257	0	0	0	0	0	0	0.016	0	0
23209	0.2123	0.164	0	0	0.12	0	0	0.111	0	0	0	0	-0.003	0	0	-0.373	0	-0.043	-0.023	-0.091	0.061	0	0	0	0	0	-0.2	0	-0.211	0	0.033	0	0	0	0.188	-0.004	0	0.584	0	-0.243	0.004	0	0	0	0	0	0	0	0
23210	0.2381	0.132	0	0	0.107	0	0	0.079	0	0	0	0	-0.037	0	0	-0.357	0	-0.07	0	-0.045	0.074	0	0	0	0	0	-0.199	0	-0.205	0	0.028	0	0	0	0.185	-0.018	0	0.532	0	-0.261	0.027	0	0	0	0	0	0	0	0
23211	0.2263	0.035	0	0	0.094	0	0	0	0	0	0	0	-0.056	0	-0.172	-0.207	0	-0.008	0	0	0.093	0	0	0	0	0	-0.188	0	-0.126	0.007	0	0	0	0	0.155	0	0	0.395	0	-0.266	0.06	0	0	0	0	0.069	0.029	0	0
23212	0.2203	0.131	0	0	0.111	0	0	0.066	0	0	0	0	-0.032	0	0	-0.379	0	-0.038	-0.003	-0.047	0.072	0	0	0	0	0	-0.197	0	-0.19	0	0.026	0	0	0	0.182	0	0	0.569	0	-0.262	0.03	0	0	0	0	0	0	0	0
23213	0.3462	0.147	0	0	0.12	0	0	0.103	0	0	0	0	-0.003	0	0	-0.394	0	-0.006	-0.03	-0.093	0.066	0	0	0	0	0	-0.204	0	-0.187	0	0.024	0	0	0	0.182	0	0	0.59	0	-0.249	0.016	0	0	0	0	0	0	0	0
23214	0.1762	0.123	0	0	0.123	0	0	0.071	0	0	0	0	-0.032	0	0	-0.415	0	0	-0.021	-0.06	0.076	0	0	0	0	0	-0.204	0	-0.147	0	0.006	0	0	0	0.178	0	0	0.583	0	-0.254	0.043	0	0	0	0	0	0	0	0
23215	0.2068	0.072	0	0	0.105	0	0	0.152	0	0	0	0	-0.087	0	0	-0.255	0	-0.102	0	-0.016	0.101	0	0	0	0	0	-0.184	0	-0.148	0	0	0	0.016	0	0.18	-0.027	0	0.366	0	-0.312	0.033	0	0	0	0	0	0.058	0	0
23216	0.1645	0.196	0	0	0.114	0	0	0.168	0	0	0	0	0	0	0	-0.332	0	-0.08	-0.036	-0.132	0.029	0	0	-0.008	0	0	-0.187	0	-0.243	0	0.043	0	0	0	0.199	-0.039	0	0.545	0	-0.242	0	0	0	0	0	0	0	0	0
23217	0.1484	0.094	0	0	0.096	0	0	0.197	0	0	0	0	-0.071	0	0	-0.257	0	-0.106	-0.01	-0.06	0.11	0	0	0	0	0	-0.179	0	-0.169	0	0	0	0.045	0	0.201	-0.05	0	0.364	0	-0.307	0.008	0	0	0	0	0	0.057	0	0
23219	0.2249	0.092	0	0	0.108	0	0	0.157	0	0	0	0	-0.078	0	0	-0.267	0	-0.101	0	-0.029	0.114	0	0	0	0	0	-0.18	0	-0.167	0	0	0	0.036	0	0.186	-0.044	0	0.377	0	-0.31	0.026	0	0	0	0	0	0.043	0	0
23220	0.16	0.147	0	0	0.074	0	0	0.239	0	0	0	0	-0.055	0	0	-0.208	0	-0.125	-0.031	-0.095	0.049	0	0	0	0	0	-0.177	0	-0.211	0	0.042	0	0.003	0	0.219	-0.09	0	0.347	0	-0.267	0	0	0	0	0	0	0.03	0	0
23221	0.1847	0.06	0	0	0.088	0.035	0	0	0	0	0	0	-0.072	0	-0.136	-0.247	0	0	-0.02	-0.059	0.065	0	0	0	0	0	-0.117	0	-0.11	0.069	0	0	0	0	0.185	0	0	0.361	0	-0.226	0.067	0	0	0	0	0.139	0.032	0	0
23222	0.1445	0.16	0	0	0.106	0	0	0.136	0	0	0	0	-0.029	0	0	-0.319	0	-0.112	0	-0.071	0.049	0	0	0	0	0	-0.192	0	-0.239	0	0.037	0	0	0	0.199	-0.05	0	0.495	0	-0.252	0.001	0	0	0	0	0	0	0	0
23223	0.1994	0.145	0	0	0.11	0	0	0.107	0	0	0	0	-0.032	0	0	-0.339	0	-0.099	0	-0.058	0.058	0	0	0	0	0	-0.191	0	-0.222	0	0.035	0	0	0	0.193	-0.034	0	0.513	0	-0.256	0.014	0	0	0	0	0	0	0	0
23224	0.0415	0.178	0	0	0.106	0	0	0.155	0	0	0	0	-0.013	0	0	-0.322	0	-0.103	-0.013	-0.102	0.042	0	0	0	0	0	-0.195	0	-0.252	0	0.04	0	0	0	0.201	-0.05	0	0.516	0	-0.247	0	0	0	0	0	0	0	0	0
23225	0.1843	0.127	0	0	0.106	0	0	0.066	0	0	0	0	-0.041	0	0	-0.363	0	-0.061	0	-0.038	0.077	0	0	0	0	0	-0.199	0	-0.194	0	0.025	0	0	0	0.181	-0.009	0	0.541	0	-0.264	0.033	0	0	0	0	0	0	0	0
23226	0.1282	0.105	0	0	0.109	0	0	0.11	0	0	0	0	-0.08	0	0	-0.295	0	-0.088	0	0	0.12	0	0	0	0	0	-0.184	0	-0.172	0	0.005	0	0	0	0.169	-0.036	0	0.409	0	-0.297	0.039	0	0	0	0	0	0.023	0	0
23227	0.2487	0.151	0	0	0.114	0	0	0.099	0	0	0	0	-0.017	0	0	-0.365	0	-0.062	-0.007	-0.069	0.062	0	0	0	0	0	-0.199	0	-0.213	0	0.032	0	0	0	0.189	-0.012	0	0.563	0	-0.249	0.014	0	0	0	0	0	0	0	0
23228	0.098	0.114	0	0	0.091	0	0	0.188	0	0	0	0	-0.069	0	0	-0.249	0	-0.111	-0.003	-0.052	0.092	0	0	0	0	0	-0.179	0	-0.185	0	0.011	0	0.045	0	0.2	-0.065	0	0.367	0	-0.301	0.005	0	0	0	0	0	0.037	0	0
23229	0.1978	0.122	0	0	0.109	0	0	0.09	0	0	0	0	-0.048	0	0	-0.341	0	-0.083	0	-0.036	0.081	0	0	0	0	0	-0.188	0	-0.203	0	0.025	0	0	0	0.182	-0.029	0	0.493	0	-0.273	0.033	0	0	0	0	0	0.001	0	0
23230	0.1426	0.106	0	0	0.11	0	0	0.093	0	0	0	0	-0.076	0	0	-0.327	0	-0.076	0	0	0.115	0	0	0	0	0	-0.183	0	-0.186	0	0.014	0	0	0	0.171	-0.03	0	0.442	0	-0.293	0.043	0	0	0	0	0	0.011	0	0
23231	0.2762	0.168	0	0	0.129	0	0	0.168	0	0	0	0	0	0	0	-0.408	0	0	-0.071	-0.127	0.075	0	0	0	0	0	-0.194	0	-0.151	0	0.008	0	0	0	0.184	0	0	0.558	0	-0.226	0.011	0	0	0	0	0	0	0	0
23232	0.1893	0.179	0	0	0.067	0	0	0.26	0	0	0	0	-0.045	0	0	-0.194	0	-0.146	-0.036	-0.114	0.025	0	0	0	0	0	-0.178	0	-0.233	0	0.047	0	0	0	0.227	-0.104	0	0.356	0	-0.253	0	0	0	0	0	0	0.017	0	0
23233	0.1775	0.129	0	0	0.087	0	0	0.193	0	0	0	0	-0.055	0	0	-0.248	0	-0.111	-0.01	-0.063	0.069	0	0	0	0	0	-0.177	0	-0.205	0	0.032	0	0.02	0	0.204	-0.076	0	0.377	0	-0.287	0	0	0	0	0	0	0.021	0	0
23234	0.1476	0.122	0	0	0.091	0	0	0.183	0	0	0	0	-0.065	0	0	-0.248	0	-0.108	-0.002	-0.055	0.087	0	0	0	0	0	-0.178	0	-0.192	0	0.021	0	0.038	0	0.2	-0.068	0	0.372	0	-0.296	0.004	0	0	0	0	0	0.028	0	0
23235	0.1488	0.184	0	0	0.081	0	0	0.227	0	0	0	0	-0.029	0	0	-0.248	0	-0.14	-0.023	-0.114	0.029	0	0	0	0	0	-0.185	0	-0.25	0	0.046	0	0	0	0.216	-0.09	0	0.419	0	-0.253	0	0	0	0	0	0	0	0	0
23236	0.2154	0.1	0	0	0.112	0	0	0.068	0	0	0	0	-0.068	0	0	-0.351	0	-0.058	0	-0.017	0.121	0	0	0	0	0	-0.186	0	-0.179	0	0.014	0	0	0	0.168	-0.015	0	0.477	0	-0.283	0.045	0	0	0	0	0	0.006	0	0
23237	0.1783	0.145	0	0	0.081	0	0	0.213	0	0	0	0	-0.05	0	0	-0.231	0	-0.124	-0.02	-0.077	0.046	0	0	0	0	0	-0.177	0	-0.217	0	0.044	0	0	0	0.212	-0.087	0	0.373	0	-0.27	0	0	0	0	0	0	0.018	0	0
23302	0.1607	0.104	0	0	0.11	0	0	0.081	0	0	0	0	-0.067	0	0	-0.342	0	-0.072	0	-0.018	0.109	0	0	0	0	0	-0.184	0	-0.188	0	0.018	0	0	0	0.173	-0.025	0	0.468	0	-0.284	0.044	0	0	0	0	0	0.006	0	0
23304	0.2429	0.107	0	0	0.111	0	0	0.099	0	0	0	0	-0.077	0	0	-0.314	0	-0.08	0	0	0.122	0	0	0	0	0	-0.183	0	-0.176	0	0.01	0	0	0	0.168	-0.032	0	0.426	0	-0.291	0.043	0	0	0	0	0	0.015	0	0
23342	0.1708	0.11	0	0	0.1	0	0	0.164	0	0	0	0	-0.071	0	0	-0.266	0	-0.105	0	-0.04	0.103	0	0	0	0	0	-0.179	0	-0.184	0	0.01	0	0.046	0	0.191	-0.06	0	0.381	0	-0.304	0.018	0	0	0	0	0	0.029	0	0
23361	0.1796	0.087	0	0	0.102	0	0	0.176	0	0	0	0	-0.075	0	0	-0.261	0	-0.105	0	-0.042	0.112	0	0	0	0	0	-0.177	0	-0.163	0	0	0	0.039	0	0.196	-0.043	0	0.368	0	-0.31	0.018	0	0	0	0	0	0.052	0	0
23362	0.1307	0.082	0	0	0.1	0	0	0.178	0	0	0	0	-0.079	0	0	-0.256	0	-0.107	0	-0.04	0.107	0	0	0	0	0	-0.181	0	-0.157	0	0	0	0.034	0	0.194	-0.036	0	0.367	0	-0.309	0.019	0	0	0	0	0	0.059	0	0
23424	0.139	0.144	0	0	0.085	0	0	0.202	0	0	0	0	-0.048	0	0	-0.242	0	-0.121	-0.015	-0.07	0.048	0	0	0	0	0	-0.179	0	-0.218	0	0.044	0	0	0	0.209	-0.085	0	0.382	0	-0.271	0	0	0	0	0	0	0.014	0	0
23425	0.1295	0.17	0	0	0.081	0	0	0.216	0	0	0	0	-0.04	0	0	-0.238	0	-0.137	-0.02	-0.093	0.03	0	0	0	0	0	-0.181	0	-0.233	0	0.048	0	0	0	0.214	-0.089	0	0.398	0	-0.26	0	0	0	0	0	0	0.007	0	0
23427	0.3215	0.173	0	0	0.088	0	0	0.199	0	0	0	0	-0.03	0	0	-0.267	0	-0.132	-0.014	-0.097	0.036	0	0	0	0	0	-0.185	0	-0.245	0	0.046	0	0	0	0.21	-0.081	0	0.437	0	-0.256	0	0	0	0	0	0	0	0	0
23441	0.1093	0.174	0	0	0.115	0	0	0.13	0	0	0	0	-0.009	0	0	-0.344	0	-0.084	-0.014	-0.096	0.046	0	0	0	0	0	-0.199	0	-0.238	0	0.04	0	0	0	0.196	-0.032	0	0.547	0	-0.244	0	0	0	0	0	0	0	0	0
23442	0.136	0.152	0	0	0.112	0	0	0.108	0	0	0	0	-0.019	0	0	-0.349	0	-0.084	0	-0.067	0.058	0	0	0	0	0	-0.198	0	-0.226	0	0.034	0	0	0	0.192	-0.028	0	0.541	0	-0.252	0.009	0	0	0	0	0	0	0	0
23445	0.1378	0.213	0	0	0.125	0	0	0.213	0	0	0	0	0	0	0	-0.346	0	-0.014	-0.073	-0.168	0.045	0	0	-0.019	0	0	-0.18	0	-0.209	0	0.034	0	0	0	0.192	-0.002	0	0.548	0	-0.241	0	0	0	0	0	0	0	0	0
23446	0.1039	0.211	0	0	0.124	0	0	0.199	0	0	0	0	0	0	0	-0.341	0	-0.033	-0.062	-0.162	0.04	0	0	-0.015	0	0	-0.182	0	-0.223	0	0.039	0	0	0	0.192	-0.014	0	0.552	0	-0.243	0	0	0	0	0	0	0	0	0
23447	0.1598	0.193	0	0	0.122	0	0	0.158	0	0	0	0	0	0	0	-0.349	0	-0.052	-0.041	-0.132	0.041	0	0	-0.007	0	0	-0.192	0	-0.232	0	0.041	0	0	0	0.191	-0.018	0	0.565	0	-0.243	0	0	0	0	0	0	0	0	0
23501	0.2186	0.119	0	0	0.116	0	0	0.07	0	0	0	0	-0.027	0	0	-0.408	0	0	-0.018	-0.057	0.066	0	0	0	0	0	-0.204	0	-0.159	0	0.012	0	0	0	0.178	0	0	0.586	0	-0.262	0.039	0	0	0	0	0	0	0	0
23561	0.2115	0.014	0	0	0.066	0.036	0	0	0	0	0	0	-0.062	0	-0.227	-0.156	0	0	-0.026	-0.037	0.048	0	0	0	0	0	-0.104	0	-0.099	0.067	0	0	0	0	0.174	0	0	0.294	0	-0.219	0.063	0	0	0	0	0.147	0.051	0	0
23562	0.0529	0.04	0	0	0.049	0.049	0	0	0	0	0	0	-0.082	0	-0.198	-0.183	0	0	-0.038	-0.06	0.014	0	0	0	0	0	-0.02	0	-0.087	0.108	0	0	0	0	0.19	0	0	0.251	0	-0.185	0.057	0	0	0	0	0.183	0.058	0	0
23563	0.2636	0.031	0	0	0.028	0.058	0	0	0	0	0	0	-0.067	0	-0.215	-0.182	0	0	-0.045	-0.052	0	0	0	0	0	0	0	0	-0.075	0.116	0	0.005	0	0	0.189	0	0	0.199	0	-0.172	0.049	0	0	0	0	0.169	0.07	0	0
24201	0.0809	0.341	0	0	0.063	0	0	0.515	0	0	0	0.089	0	0	0	-0.195	0	-0.11	-0.215	-0.425	0	0	0	-0.081	0	0	-0.006	0	-0.187	0	0	0	0	0	0.211	-0.088	0	0.466	0	-0.263	0	0	0	0	0	0	0	0	-0.012
24202	0.0776	0.259	0	0	0.062	0	0	0.328	0	0	0	0	-0.018	0	0	-0.201	0	-0.141	-0.076	-0.207	0.011	0	0	-0.025	0	0	-0.148	0	-0.272	0	0.023	0	0	0	0.231	-0.113	0	0.423	0	-0.258	0	0	0	0	0	0	0	0	0
24203	0.0822	0.259	0	0	0.136	0	0	0.479	0	0	0	0.119	0	0	0	-0.303	0	-0.032	-0.195	-0.312	0	0	0	-0.057	0	0	-0.101	0	-0.171	0	0	0	0	0	0.17	-0.018	0	0.486	0	-0.25	0	0	0	0	0	0	0	0	0
24204	0.0755	0.337	0	0	0.074	0	0	0.598	0	0	0	0.171	0	0	0	-0.196	0	-0.094	-0.253	-0.48	0	0	0	-0.078	0	0	0	0	-0.157	0	0	0	0	0	0.185	-0.066	0	0.497	0	-0.253	0	0	0	0	0	0	0	0	-0.029
24205	0.0936	0.216	0	0	0.064	0	0	0.285	0	0	0	0	-0.031	0	0	-0.202	0	-0.153	-0.044	-0.152	0.028	0	0	0	0	0	-0.183	0	-0.258	0	0.039	0	0	0	0.231	-0.109	0	0.388	0	-0.252	0	0	0	0	0	0	0	0	0
24207	0.0949	0.284	0	0	0.063	0	0	0.364	0	0	0	0	-0.007	0	0	-0.201	0	-0.128	-0.114	-0.26	0	0	0	-0.038	0	0	-0.109	0	-0.263	0	0.02	0	0	0	0.228	-0.104	0	0.447	0	-0.263	0	0	0	0	0	0	0	0	0
24208	0.0626	0.378	0	0	0.026	0	0	0.629	0	0	0	0.115	-0.062	0	0	-0.131	0	-0.145	-0.246	-0.501	0	0	0	-0.051	0	0	0	0	-0.154	0	0	0	0	0	0.21	-0.104	0.03	0.363	0	-0.293	0	0	0	0	0	0	0	0	-0.058
24209	0.0296	0.327	0	0	0.056	0	0.048	0.732	0	0	0	0.356	-0.06	0	0	-0.176	0	-0.131	-0.267	-0.614	0	0	0	0	0	0	-0.016	0	-0.123	0	0	0	0	0	0.075	-0.096	0.542	0.134	0	-0.114	0	-0.186	0	0	0	0	0	0	-0.077
24210	0.1533	0.331	0	0	0.051	0	0	0.419	0	0	0	0	-0.023	0	0	-0.153	0	-0.138	-0.145	-0.321	0	0	0	-0.053	0	0	-0.054	0	-0.248	0	0.001	0	0	0	0.237	-0.109	0	0.419	0	-0.272	0	0	0	0	0	0	0	0	0
24211	0.1136	0.236	0	0	0.143	0	0	0.425	0	0	0	0.106	0	0	0	-0.327	0	-0.006	-0.173	-0.264	0	0	0	-0.042	0	0	-0.141	0	-0.168	0	0	0	0	0	0.173	0	0	0.491	0	-0.24	0	0	0	0	0	0	0	0	0
24212	0.0814	0.337	0	0	0.032	0	0.046	0.787	0	0	0	0.359	-0.145	0	0	-0.097	-0.056	-0.163	-0.231	-0.615	0	0	0	0	0	0	-0.001	0	-0.123	0	0	0	0	0	0.018	-0.111	0.674	0	0	-0.037	0	-0.276	0	0	0	0	0	0	-0.099
24214	0.2417	0.244	0	0	0.044	0	0	0.345	0	0	0	0	-0.046	0	0	-0.116	0	-0.165	-0.071	-0.184	0.008	0	0	0	0	0	-0.165	0	-0.244	0	0.032	0	0	0	0.255	-0.122	0	0.327	0	-0.249	0	0	0	0	0	0	0.011	0	0
24215	0.091	0.245	0	0	0.144	0	0	0.493	0	0	0	0.148	0	0	0	-0.319	0	-0.014	-0.201	-0.309	0	0	0	-0.046	0	0	-0.126	0	-0.156	0	0	0	0	0	0.165	-0.005	0	0.492	0	-0.24	0	0	0	0	0	0	0	0	0
24216	0.1162	0.382	0	0	0.029	0	0	0.559	0	0	0	0.044	-0.054	0	0	-0.123	0	-0.151	-0.218	-0.456	0	0	0	-0.049	0	0	0	0	-0.186	0	0	0	0	0	0.235	-0.115	0	0.366	0	-0.297	0	0	0	0	0	0	0	0	-0.033
24303	0.2811	0.195	0	0	0.08	0	0	0.239	0	0	0	0	-0.026	0	0	-0.245	0	-0.142	-0.027	-0.126	0.033	0	0	0	0	0	-0.186	0	-0.256	0	0.044	0	0	0	0.218	-0.093	0	0.424	0	-0.252	0	0	0	0	0	0	0	0	0
24324	0.184	0.236	0	0	0.056	0	0	0.313	0	0	0	0	-0.026	0	0	-0.183	0	-0.158	-0.058	-0.175	0.025	0	0	-0.006	0	0	-0.174	0	-0.263	0	0.029	0	0	0	0.238	-0.118	0	0.386	0	-0.249	0	0	0	0	0	0	0	0	0
24341	0.1268	0.284	0	0	0.048	0	0	0.355	0	0	0	0	-0.039	0	0	-0.134	0	-0.158	-0.079	-0.215	0.003	0	0	-0.023	0	0	-0.135	0	-0.263	0	0.016	0	0	0	0.245	-0.128	0	0.371	0	-0.263	0	0	0	0	0	0	0	0	0
24343	0.2816	0.229	0	0	0.07	0	0	0.288	0	0	0	0	-0.024	0	0	-0.223	0	-0.145	-0.045	-0.162	0.034	0	0	-0.01	0	0	-0.178	0	-0.267	0	0.033	0	0	0	0.226	-0.105	0	0.42	0	-0.253	0	0	0	0	0	0	0	0	0
24344	0.2182	0.224	0	0	0.074	0	0	0.279	0	0	0	0	-0.021	0	0	-0.236	0	-0.138	-0.043	-0.161	0.036	0	0	-0.013	0	0	-0.176	0	-0.267	0	0.033	0	0	0	0.223	-0.1	0	0.433	0	-0.254	0	0	0	0	0	0	0	0	0
24441	0.1324	0.314	0	0	0.107	0	0	0.563	0	0	0	0.158	0	0	0	-0.236	0	-0.074	-0.232	-0.419	0	0	0	-0.072	0	0	-0.036	0	-0.17	0	0	0	0	0	0.173	-0.046	0	0.487	0	-0.255	0	0	0	0	0	0	0	0	-0.018
24442	0.1519	0.277	0	0	0.119	0	0	0.474	0	0	0	0.106	0	0	0	-0.277	0	-0.054	-0.193	-0.328	0	0	0	-0.063	0	0	-0.08	0	-0.185	0	0	0	0	0	0.176	-0.04	0	0.486	0	-0.253	0	0	0	0	0	0	0	0	0
24443	0.0759	0.333	0	0	0.067	0	0	0.676	0	0	0	0.255	0	0	0	-0.173	0	-0.098	-0.289	-0.573	0	0	0	-0.047	0	0	0	0	-0.131	0	0	0	0	0	0.16	-0.074	0.011	0.573	0	-0.242	0	-0.009	0	0	0	0	0	0	-0.049
24461	0.113	0.283	0	0	0.125	0	0	0.511	0	0	0	0.132	0	0	0	-0.274	0	-0.049	-0.212	-0.355	0	0	0	-0.066	0	0	-0.069	0	-0.172	0	0	0	0	0	0.171	-0.031	0	0.485	0	-0.253	0	0	0	0	0	0	0	0	0
24470	0.1533	0.288	0	0	0.123	0	0	0.58	0	0	0	0.177	0	0	0	-0.254	0	-0.066	-0.233	-0.401	0	0	0	-0.055	0	0	-0.068	0	-0.156	0	0	0	0	0	0.162	-0.026	0	0.496	0	-0.253	0	0	0	0	0	0	0	0	-0.006
24471	0.0941	0.304	0	0	0.092	0	0	0.634	0	0	0	0.241	0	0	0	-0.197	0	-0.067	-0.275	-0.515	0	0	0	-0.043	0	0	-0.035	0	-0.145	0	0	0	0	0	0.151	-0.052	0	0.562	0	-0.242	0	0	0	0	0	0	0	0	-0.03
24472	0.0788	0.28	0	0	0.122	0	0	0.6	0	0	0	0.205	0	0	0	-0.263	0	-0.062	-0.245	-0.425	0	0	0	-0.05	0	0	-0.069	0	-0.147	0	0	0	0	0	0.155	-0.03	0	0.524	0	-0.244	0	0	0	0	0	0	0	0	-0.005
24543	0.0425	0.322	0	0	0.06	0	0.018	0.7	0	0	0	0.326	-0.01	0	0	-0.179	0	-0.112	-0.283	-0.598	0	0	0	-0.017	0	0	-0.01	0	-0.125	0	0	0	0	0	0.125	-0.081	0.222	0.442	0	-0.178	0	-0.093	0	0	0	0	0	0	-0.058
24561	0.1353	0.312	0	0	0.036	0	0.066	0.816	0	0	0	0.341	-0.167	0	0	-0.084	-0.113	-0.175	-0.208	-0.604	0	0	0	0	0	0	0	0	-0.128	0	0	0	0	0	0	-0.117	0.605	0.007	0	0	0	-0.295	0	0	0	0.017	0	0	-0.111
24562	0.1332	0.315	0	0	0.04	0	0.087	0.843	0	0	0	0.332	-0.178	0	0	-0.059	-0.138	-0.189	-0.195	-0.59	0	0	0	0	0	0	0	0	-0.131	0	0	0	0	0	0	-0.122	0.167	0.386	0	0	0	-0.288	0	0	0	0.054	0	0	-0.119
25201	0.0557	0.365	0	0	0.042	0	0	0.574	0	0	0	0	-0.111	0	0	0	0	-0.245	-0.165	-0.384	0	0	0	-0.004	0	0	0	0	-0.191	0	0	0	0	0	0.281	-0.094	0	0.075	0	-0.344	0	0	0.1	0	0	0	0	0	-0.043
25202	0.0752	0.306	0	0	0.042	0	0	0.456	0	0	0.001	0	-0.07	0	0	0	0	-0.199	-0.122	-0.268	0	0	0	-0.007	0	0	-0.078	0	-0.218	0	0.012	0	0	0	0.288	-0.112	0	0.224	0	-0.268	0	0	0	0	0	0	0.003	0	-0.022
25203	0.0995	0.228	0	0	0.003	0	0	0.471	0	0	0.03	0	-0.052	0	0	-0.014	0	-0.157	-0.139	-0.21	0	0	0	0	0	0	-0.122	0	-0.189	0	0.013	0	0	0	0.286	-0.074	0	0.187	0	-0.225	0	0	0.043	0	0	0	0.015	0	-0.013
25204	0.1163	0.349	0	0	0.057	0	0	0.519	0	0	0	0	-0.092	0	0	0	0	-0.227	-0.145	-0.339	0	0	0	-0.025	0	0	0	0	-0.201	0	0	0	0	0	0.286	-0.115	0	0.196	0	-0.304	0	0	0.006	0	0	0	0	0	-0.033
25206	0.0939	0.38	0	0	0.04	0	0	0.577	0	0	0	0	-0.118	0	0	0	0	-0.24	-0.17	-0.406	0	0	0	0	0	0	0	0	-0.188	-0.007	0	0	0	0	0.278	-0.103	0	0.133	0	-0.355	0	0	0.061	0	0	0	0	0	-0.044
25207	0.1016	0.364	0	0	0.048	0	0	0.561	0	0	0	0	-0.109	0	0	0	0	-0.243	-0.16	-0.383	0	0	0	-0.005	0	0	0	0	-0.195	0	0	0	0	0	0.281	-0.104	0	0.126	0	-0.339	0	0	0.062	0	0	0	0	0	-0.039
25208	0.085	0.381	0	0	0.044	0	0	0.561	0	0	0	0	-0.12	0	0	0	0	-0.234	-0.168	-0.406	0	0	0	-0.005	0	0	0	0	-0.195	-0.005	0	0	0	0	0.275	-0.12	0	0.212	0	-0.345	0	0	0	0	0	0	0	0	-0.036
25209	0.0975	0.378	0	0	0.043	0	0	0.508	0	0	0	0	-0.075	0	0	-0.067	0	-0.183	-0.171	-0.392	0	0	0	-0.035	0	0	0	0	-0.213	0	0	0	0	0	0.263	-0.129	0	0.308	0	-0.309	0	0	0	0	0	0	0	0	-0.019
25210	0.1022	0.361	0	0	0.054	0	0	0.542	0	0	0	0	-0.103	0	0	0	0	-0.238	-0.153	-0.372	0	0	0	-0.011	0	0	0	0	-0.2	0	0	0	0	0	0.283	-0.115	0	0.173	0	-0.327	0	0	0.027	0	0	0	0	0	-0.034
25211	0.098	0.382	0	0	0.048	0	0	0.531	0	0	0	0	-0.103	0	0	-0.013	0	-0.222	-0.16	-0.389	0	0	0	-0.014	0	0	0	0	-0.208	0	0	0	0	0	0.275	-0.128	0	0.244	0	-0.328	0	0	0	0	0	0	0	0	-0.028
25212	0.1125	0.286	0	0	0.019	0	0	0.553	0	0	0	0	-0.062	0	0	0	0	-0.219	-0.158	-0.296	0	0	0	-0.021	0	0	0	0	-0.183	0	0	0	0	0	0.293	-0.068	0	0.011	0	-0.269	0	0	0.146	0	0	0	0	0	-0.041
25213	0.1521	0.341	0	0	0.053	0	0	0.415	0	0	0	0	-0.068	0	0	-0.044	0	-0.182	-0.112	-0.278	0	0	0	-0.022	0	0	-0.067	0	-0.235	0	0.009	0	0	0	0.274	-0.128	0	0.295	0	-0.278	0	0	0	0	0	0	0	0	-0.007
25214	0.0945	0.227	0	0	0.022	0	0	0.412	0	0	0.004	0	-0.047	0	0	-0.04	0	-0.163	-0.112	-0.202	0	0	0	0	0	0	-0.143	0	-0.216	0	0.03	0	0	0	0.282	-0.102	0	0.247	0	-0.235	0	0	0	0	0	0	0.016	0	0
25383	0.1687	0.354	0	0	0.055	0	0	0.447	0	0	0	0	-0.059	0	0	-0.066	0	-0.186	-0.134	-0.318	0	0	0	-0.037	0	0	-0.027	0	-0.231	0	0	0	0	0	0.269	-0.131	0	0.323	0	-0.29	0	0	0	0	0	0	0	0	-0.005
25384	0.208	0.372	0	0	0.06	0	0	0.507	0	0	0	0	-0.093	0	0	-0.002	0	-0.218	-0.144	-0.362	0	0	0	-0.02	0	0	0	0	-0.216	0	0	0	0	0	0.28	-0.129	0	0.239	0	-0.317	0	0	0	0	0	0	0	0	-0.026
25425	0.2257	0.336	0	0	0.053	0	0	0.435	0	0	0	0	-0.076	0	0	-0.009	0	-0.192	-0.113	-0.272	0	0	0	-0.013	0	0	-0.07	0	-0.23	0	0.011	0	0	0	0.283	-0.12	0	0.256	0	-0.277	0	0	0	0	0	0	0.002	0	-0.015
25441	0.1031	0.329	0	0	0.051	0	0	0.442	0	0	0	0	-0.076	0	0	0	0	-0.195	-0.115	-0.268	0	0	0	-0.01	0	0	-0.072	0	-0.226	0	0.012	0	0	0	0.285	-0.117	0	0.242	0	-0.274	0	0	0	0	0	0	0.004	0	-0.018
25442	0.1161	0.321	0	0	0.048	0	0	0.427	0	0	0	0	-0.071	0	0	-0.008	0	-0.19	-0.111	-0.257	0	0	0	-0.007	0	0	-0.088	0	-0.229	0	0.016	0	0	0	0.284	-0.118	0	0.254	0	-0.269	0	0	0	0	0	0	0.005	0	-0.014
25443	0.2105	0.298	0	0	0.037	0	0	0.388	0	0	0	0	-0.063	0	0	-0.035	0	-0.181	-0.095	-0.23	0	0	0	-0.002	0	0	-0.123	0	-0.23	0	0.023	0	0	0	0.276	-0.122	0	0.283	0	-0.257	0	0	0	0	0	0	0.008	0	0
26100	0.0536	0.377	0	0	0.016	0	0	0.634	0	0	0	0	-0.123	0	0	0	0	-0.262	-0.19	-0.368	0	0	0	0	0	0	0	0	-0.174	-0.004	0	0	0	0	0.266	-0.056	0	0	0	-0.374	0	0	0.164	0	0	0	0	0	-0.053
26201	0.1257	0.443	0	0	0	0	0	0.554	0	0	0	0	-0.075	0	0	0	0	-0.275	-0.303	-0.353	0	0	0	-0.005	0	0	0	0	-0.184	-0.006	0	0	0	0	0.207	0	0	0	0	-0.313	0	0	0.236	0	0	0	0	0	0
26202	0.0962	0.396	0	0	0	0	0	0.556	0	0	0	0	-0.057	0	0	0	0	-0.294	-0.258	-0.306	0	0	0	-0.035	0	0	0	0	-0.189	0	0	0	0	0	0.226	0	0	0	-0.011	-0.259	0	0	0.273	0	0	0	0	0	0
26203	0.1194	0.395	0	0	0	0	0	0.589	0	0	0	0	-0.075	0	0	0	0	-0.292	-0.251	-0.315	0	0	0	-0.017	0	0	0	0	-0.183	0	0	0	0	0	0.232	0	0	0	-0.015	-0.304	0	0	0.254	0	0	0	0	0	-0.007
26204	0.0459	0.398	0	0	0.012	0	0	0.667	0	0	0	0	-0.165	0	0	0	0	-0.226	-0.197	-0.416	0	0	0	0	0	0	0	0	-0.15	-0.03	0	0	0	0	0.258	-0.086	0	0.062	0	-0.384	0	0	0.09	0	0	0	0	0	-0.057
26205	0.1788	0.431	0	0	0	0	0	0.508	0	0	0	0	-0.048	0	0	0	0	-0.276	-0.298	-0.323	0	0	0	-0.042	0	0	0	0	-0.198	-0.003	0	0	0	0	0.195	0	0	0	0	-0.253	0	0	0.296	0	0	0	0	0	0
26206	0.1045	0.383	0	0	0	0	0	0.706	0	0	0	0	-0.152	0	0	0	0	-0.28	-0.211	-0.331	0	0	0	0	0	0	0	0	-0.161	-0.015	0	0	0	0	0.238	-0.048	0	0	0	-0.408	0	0	0.152	0	0	0	0	0	-0.058
26207	0.0414	0.397	0	0	0.002	0	0	0.692	0	0	0	0	-0.174	0	0	0	0	-0.218	-0.207	-0.422	0	0	0	0	0	0	0	0	-0.137	-0.033	0	0	0	0	0.248	-0.085	0	0.073	0	-0.386	0	0	0.078	0	0	0	0	0	-0.061
26208	0.0457	0.384	0	0	0	0	0	0.689	0	0	0	0	-0.17	0	0	0	0	-0.248	-0.195	-0.368	0	0	0	0	0	0	0	0	-0.154	-0.025	0	0	0	0	0.253	-0.068	0	0	0	-0.394	0	0	0.129	0	0	0	0	0	-0.059
26209	0.0581	0.381	0	0	0	0	0	0.702	0	0	0	0	-0.176	0	0	0	0	-0.248	-0.197	-0.362	0	0	0	0	0	0	0	0	-0.15	-0.027	0	0	0	0	0.249	-0.067	0	0	0	-0.397	0	0	0.123	0	0	0	0	0	-0.06
26210	0.0458	0.384	0	0	0	0	0	0.712	0	0	0	0	-0.182	0	0	0	0	-0.232	-0.203	-0.384	0	0	0	0	0	0	0	0	-0.139	-0.031	0	0	0	0	0.245	-0.073	0	0	0	-0.395	0	0	0.116	0	0	0	0	0	-0.063
26211	0.0746	0.386	0	0	0	0	0	0.715	0	0	0	0.008	-0.175	0	0	0	0	-0.216	-0.212	-0.417	0	0	0	0	0	0	0	0	-0.128	-0.032	0	0	0	0	0.238	-0.083	0	0.067	0	-0.387	0	0	0.077	0	0	0	0	0	-0.065
26212	0.2753	0.489	0	0	0	0	0	0.457	0	0	0	0	-0.047	0	0	0	0	-0.253	-0.326	-0.349	0	0	0	-0.053	0	0	0	0	-0.198	-0.011	0	0	0	0	0.186	0	0	0	0	-0.257	0	0	0.296	0	0	0	0	0	0
26213	0.177	0.358	0	0	0	0	0	0.64	0	0	0	0	-0.098	0	0	0	0	-0.272	-0.214	-0.333	0	0	0	-0.008	0	0	0	0	-0.167	0	0	0	0	0	0.248	-0.003	0	0	0	-0.356	0	0	0.201	0	0	0	0	0	-0.047
26214	0.1215	0.406	0	0	0	0	0	0.701	0	0	0	0.034	-0.167	0	0	0	0	-0.203	-0.225	-0.447	0	0	0	0	0	0	0	0.006	-0.125	-0.031	0	0	0	0	0.23	-0.096	0.096	0.074	0	-0.369	0	0	0.027	0	0	0	0	0	-0.066
26303	0.0978	0.381	0	0	0	0	0	0.706	0	0	0	0	-0.181	0	0	0	0	-0.244	-0.198	-0.365	0	0	0	0	0	0	0	0	-0.146	-0.03	0	0	0	0	0.247	-0.069	0	0	0	-0.397	0	0	0.12	0	0	0	0	0	-0.062
26322	0.0323	0.389	0	0	0	0	0	0.696	0	0	0	0	-0.178	0	0	0	0	-0.231	-0.2	-0.392	0	0	0	0	0	0	0	0	-0.143	-0.031	0	0	0	0	0.25	-0.076	0	0.007	0	-0.391	0	0	0.116	0	0	0	0	0	-0.061
26343	0.0407	0.404	0	0	0.003	0	0	0.692	0	0	0	0.007	-0.17	0	0	0	0	-0.211	-0.215	-0.441	0	0	0	0	0	0	0	0	-0.133	-0.032	0	0	0	0	0.243	-0.091	0	0.119	0	-0.38	0	0	0.052	0	0	0	0	0	-0.063
26344	0.1921	0.411	0	0	0.017	0	0	0.654	0	0	0	0	-0.162	0	0	-0.001	0	-0.21	-0.205	-0.449	0	0	0	0	0	0	0	0	-0.146	-0.032	0	0	0	0	0.255	-0.098	0	0.149	0	-0.377	0	0	0.039	0	0	0	0	0	-0.056
26364	0.0581	0.41	0	0	0.014	0	0	0.644	0	0	0	0.027	-0.134	0	0	-0.042	0	-0.19	-0.227	-0.471	0	0	0	-0.006	0	0	0	0	-0.143	-0.023	0	0	0	0	0.242	-0.108	0	0.259	0	-0.357	0	0	0	0	0	0	0	0	-0.06
26365	0.1226	0.414	0	0	0.017	0	0	0.643	0	0	0	0.004	-0.146	0	0	-0.022	0	-0.2	-0.215	-0.465	0	0	0	0	0	0	0	0	-0.146	-0.026	0	0	0	0	0.251	-0.106	0	0.22	0	-0.369	0	0	0.008	0	0	0	0	0	-0.058
26366	0.0688	0.386	0	0	0	0	0	0.719	0	0	0	0.03	-0.176	0	0	0	0	-0.209	-0.22	-0.432	0	0	0	0	0	0	0	0.009	-0.12	-0.03	0	0	0	0	0.227	-0.09	0.033	0.083	0	-0.379	0	0	0.052	0	0	0	0	0	-0.068
26367	0.1091	0.407	0	0	0.018	0	0	0.623	0	0	0	0.028	-0.112	0	0	-0.064	0	-0.182	-0.226	-0.475	0	0	0	-0.017	0	0	0	0	-0.153	-0.017	0	0	0	0	0.244	-0.113	0	0.284	0	-0.346	0	0	0	0	0	0	0	0	-0.056
26407	0.2514	0.385	0	0	0	0	0	0.633	0	0	0	0	-0.095	0	0	0	0	-0.287	-0.242	-0.328	0	0	0	0	0	0	0	0	-0.179	-0.002	0	0	0	0	0.236	0	0	0	0	-0.364	0	0	0.22	0	0	0	0	0	-0.035
26463	0.3263	0.432	0	0	0	0	0	0.485	0	0	0	0	-0.042	0	0	0	0	-0.255	-0.287	-0.307	0	0	0	-0.06	0	0	0	0	-0.194	0	0	0	0	0	0.206	0	0	0	0	-0.226	0	0	0.303	0	0	0	0	0	0
26465	0.2648	0.465	0	0	0	0	0	0.499	0	0	0	0	-0.055	0	0	0	0	-0.273	-0.311	-0.348	0	0	0	-0.045	0	0	0	0	-0.193	-0.016	0	0	0	0	0.19	0	0	0	0	-0.277	0	0	0.285	0	0	0	0	0	0
27100	0.013	0.348	0	0	0	0	0	0.783	0	0	0	0.044	-0.197	0	0	0	0	-0.229	-0.227	-0.375	0	0	0	0	0	0	0	0	-0.115	-0.011	0	0	0	0	0.178	-0.07	0.06	0.01	0	-0.416	0	-0.025	0.08	0	0	0	0	0	-0.062
27140	0.0378	0.338	0	0	0	0	0	0.796	0	0	0	0.095	-0.2	0	0	0	0	-0.212	-0.233	-0.405	0	0	0	0	0	0	0	0	-0.11	0	0	0	0	0	0.143	-0.087	0.21	0	0	-0.354	0	-0.057	0.029	0	-0.041	0	0	0	-0.052
27202	0.027	0.341	0	0	0	0	0	0.817	0	0	0	0.124	-0.194	0	0	0	0	-0.204	-0.232	-0.421	0	0	0	0	0	0	0	0	-0.108	0	0	0	0	-0.024	0.12	-0.09	0.303	0	0	-0.273	0	-0.133	0	0	-0.072	0	0	0	-0.035
27203	0.007	0.356	0	0	0	0	0	0.775	0	0	0	0.001	-0.187	0	0	0	0	-0.253	-0.219	-0.335	0	0	0	0	0	0	0	0	-0.131	-0.013	0	0	0	0	0.199	-0.057	0	0	0	-0.446	0	0	0.11	0	0	0	0	0	-0.066
27204	0.0391	0.363	0	0	0	0	0	0.77	0	0	0	0	-0.179	0	0	0	0	-0.268	-0.219	-0.32	0	0	0	0	0	0	0	0	-0.141	-0.013	0	0	0	0	0.205	-0.051	0	0	0	-0.449	0	0	0.122	0	0	0	0	0	-0.066
27205	0.013	0.357	0	0	0	0	0	0.77	0	0	0	0.004	-0.189	0	0	0	0	-0.252	-0.216	-0.337	0	0	0	0	0	0	0	0	-0.129	-0.016	0	0	0	0	0.205	-0.061	0	0	0	-0.441	0	0	0.106	0	0	0	0	0	-0.068
27206	0.0201	0.334	0	0	0	0	0	0.807	0	0	0	0.091	-0.191	0	0	0	0	-0.213	-0.233	-0.405	0	0	0	0	0	0	0	0	-0.113	0	0	0	0	-0.002	0.136	-0.078	0.222	0	0	-0.321	0	-0.098	0.026	0	-0.05	0	0	0	-0.039
27207	0.0253	0.373	0	0	0	0	0	0.733	0	0	0	0	-0.182	0	0	0	0	-0.257	-0.205	-0.343	0	0	0	0	0	0	0	0	-0.142	-0.026	0	0	0	0	0.233	-0.063	0	0	0	-0.417	0	0	0.117	0	0	0	0	0	-0.065
27208	0.0585	0.347	0	0	0	0	0	0.823	0	0	0	0.131	-0.194	0	0	0	0	-0.197	-0.229	-0.423	0	0	0	0	0	0	0	0	-0.108	0	0	0	0	-0.043	0.115	-0.089	0.317	0	0	-0.244	0	-0.169	0	0	-0.071	0	0	0	-0.032
27209	0.0051	0.357	0	0	0	0	0	0.767	0	0	0	0.024	-0.192	0	0	0	0	-0.237	-0.219	-0.363	0	0	0	0	0	0	0	0	-0.119	-0.018	0	0	0	0	0.202	-0.07	0.02	0.01	0	-0.429	0	0	0.09	0	0	0	0	0	-0.069
27210	0.0246	0.375	0	0	0	0	0	0.732	0	0	0	0.002	-0.184	0	0	0	0	-0.23	-0.21	-0.383	0	0	0	0	0	0	0	0	-0.129	-0.029	0	0	0	0	0.232	-0.074	0	0.016	0	-0.404	0	0	0.1	0	0	0	0	0	-0.066
27211	0.0414	0.366	0	0	0	0	0	0.753	0	0	0	0	-0.184	0	0	0	0	-0.265	-0.21	-0.327	0	0	0	0	0	0	0	0	-0.14	-0.021	0	0	0	0	0.221	-0.06	0	0	0	-0.433	0	0	0.113	0	0	0	0	0	-0.069
27212	0.013	0.352	0	0	0	0	0	0.768	0	0	0	0.074	-0.205	0	0	0	0	-0.211	-0.229	-0.406	0	0	0	0	0	0	0	0.006	-0.103	-0.015	0	0	0	0	0.173	-0.088	0.145	0	0	-0.398	0	-0.015	0.048	0	0	0	0	0	-0.07
27213	0.0567	0.353	0	0	0	0	0	0.827	0	0	0	0.131	-0.191	0	0	0	0	-0.186	-0.225	-0.419	0	0	0	0	0	0	0	0	-0.109	0	0	0	0	-0.068	0.109	-0.084	0.324	0	0	-0.21	0	-0.218	0	0	-0.064	0	0	0	-0.028
27214	0.0186	0.348	0	0	0	0	0	0.785	0	0	0	0.125	-0.212	0	0	0	0	-0.204	-0.239	-0.424	0	0	0	0	0	0	0	0	-0.101	-0.004	0	0	0	0	0.135	-0.104	0.279	0	0	-0.347	0	-0.002	0.004	0	-0.082	0	0	0	-0.061
27215	0.0202	0.363	0	0	0	0	0	0.755	0	0	0	0.019	-0.19	0	0	0	0	-0.234	-0.216	-0.373	0	0	0	0	0	0	0	0	-0.121	-0.023	0	0	0	0	0.214	-0.073	0.011	0.016	0	-0.418	0	0	0.092	0	0	0	0	0	-0.069
27216	0.0369	0.353	0	0	0	0	0	0.794	0	0	0	0.157	-0.196	0	0	0	0	-0.204	-0.24	-0.446	0	0	0	0	0	0	0	0	-0.102	0	0	0	0	0	0.113	-0.113	0.351	0	0	-0.289	0	-0.095	0	0	-0.057	0	0	0	-0.051
27217	0.0091	0.344	0	0	0	0	0	0.783	0	0	0	0.083	-0.205	0	0	0	0	-0.212	-0.231	-0.401	0	0	0	0	0	0	0	0	-0.106	-0.008	0	0	0	0	0.158	-0.087	0.167	0	0	-0.383	0	-0.036	0.044	0	-0.016	0	0	0	-0.062
27218	0.0242	0.359	0	0	0	0	0	0.76	0	0	0	0.039	-0.193	0	0	0	0	-0.224	-0.222	-0.39	0	0	0	0	0	0	0	0.003	-0.112	-0.021	0	0	0	0	0.201	-0.078	0.047	0.025	0	-0.414	0	0	0.07	0	0	0	0	0	-0.071
27219	0.0617	0.34	0	0	0	0	0	0.81	0	0	0	0.131	-0.195	0	0	0	0	-0.208	-0.234	-0.429	0	0	0	0	0	0	0	0	-0.107	0	0	0	0	-0.002	0.121	-0.095	0.309	0	0	-0.288	0	-0.106	0	0	-0.07	0	0	0	-0.041
27220	0.0702	0.363	0	0	0	0	0	0.767	0	0	0	0	-0.184	0	0	0	0	-0.276	-0.213	-0.304	0	0	0	0	0	0	0	0	-0.144	-0.017	0	0	0	0	0.212	-0.055	0	0	0	-0.448	0	0	0.117	0	0	0	0	0	-0.07
27221	0.0454	0.354	0	0	0	0	0	0.763	0	0	0	0.094	-0.211	0	0	0	0	-0.202	-0.233	-0.421	0	0	0	0	0	0	0	0.013	-0.099	-0.014	0	0	0	0	0.163	-0.097	0.195	0	0	-0.381	0	-0.006	0.032	0	-0.013	0	0	0	-0.072
27222	0.0196	0.348	0	0	0	0	0	0.776	0	0	0	0.103	-0.212	0	0	0	0	-0.204	-0.235	-0.415	0	0	0	0	0	0	0	0.004	-0.101	-0.009	0	0	0	0	0.152	-0.097	0.213	0	0	-0.373	0	-0.004	0.028	0	-0.043	0	0	0	-0.066
27223	0.0083	0.357	0	0	0	0	0	0.765	0	0	0	0.029	-0.192	0	0	0	0	-0.232	-0.22	-0.373	0	0	0	0	0	0	0	0	-0.117	-0.02	0	0	0	0	0.202	-0.073	0.04	0.005	0	-0.424	0	0	0.081	0	0	0	0	0	-0.069
27224	0.0401	0.36	0	0	0	0	0	0.764	0	0	0	0.011	-0.19	0	0	0	0	-0.245	-0.216	-0.351	0	0	0	0	0	0	0	0	-0.125	-0.02	0	0	0	0	0.21	-0.066	0	0.002	0	-0.431	0	0	0.103	0	0	0	0	0	-0.069
27225	0.0067	0.335	0	0	0	0	0	0.802	0	0	0	0.086	-0.194	0	0	0	0	-0.214	-0.233	-0.402	0	0	0	0	0	0	0	0	-0.113	0	0	0	0	0	0.141	-0.078	0.203	0	0	-0.339	0	-0.082	0.032	0	-0.041	0	0	0	-0.044
27226	0.0077	0.348	0	0	0	0	0	0.773	0	0	0	0.092	-0.209	0	0	0	0	-0.206	-0.232	-0.411	0	0	0	0	0	0	0	0.004	-0.102	-0.011	0	0	0	0	0.159	-0.093	0.186	0	0	-0.383	0	-0.014	0.036	0	-0.022	0	0	0	-0.067
27227	0.0171	0.355	0	0	0	0	0	0.768	0	0	0	0.054	-0.199	0	0	0	0	-0.22	-0.225	-0.396	0	0	0	0	0	0	0	0.003	-0.108	-0.018	0	0	0	0	0.188	-0.081	0.098	0	0	-0.415	0	0	0.061	0	0	0	0	0	-0.07
27228	0.0521	0.357	0	0	0	0	0	0.831	0	0	0	0.132	-0.187	0	0	0	0	-0.175	-0.22	-0.415	0	0	0	0	0	0	0	0	-0.109	0	0	0	0	-0.088	0.104	-0.073	0.334	0	0	-0.177	0	-0.276	0	0	-0.045	0	0	0	-0.025
27229	0.0566	0.364	0	0	0	0	0	0.75	0	0	0	0.034	-0.189	0	0	0	0	-0.222	-0.22	-0.396	0	0	0	0	0	0	0	0.006	-0.114	-0.024	0	0	0	0	0.209	-0.08	0.041	0.03	0	-0.405	0	0	0.07	0	0	0	0	0	-0.07
27230	0.0469	0.371	0	0	0	0	0	0.74	0	0	0	0.02	-0.186	0	0	0	0	-0.224	-0.215	-0.396	0	0	0	0	0	0	0	0.002	-0.121	-0.027	0	0	0	0	0.221	-0.079	0.037	0.013	0	-0.403	0	0	0.081	0	0	0	0	0	-0.068
27231	0.0186	0.341	0	0	0	0	0	0.792	0	0	0	0.116	-0.206	0	0	0	0	-0.207	-0.237	-0.418	0	0	0	0	0	0	0	0	-0.104	-0.001	0	0	0	0	0.136	-0.099	0.261	0	0	-0.346	0	-0.032	0.009	0	-0.066	0	0	0	-0.055
27232	0.04	0.358	0	0	0	0	0	0.831	0	0	0	0.124	-0.177	0	0	0	0	-0.162	-0.219	-0.411	0	0	0	0	0	0	0	0	-0.109	0	0	0	0	-0.101	0.1	-0.057	0.333	0	0	-0.134	0	-0.341	0	0	-0.022	0	0	0	-0.02
27301	0.0563	0.377	0	0	0	0	0	0.716	0	0	0	0	-0.181	0	0	0	0	-0.25	-0.201	-0.354	0	0	0	0	0	0	0	0	-0.145	-0.029	0	0	0	0	0.242	-0.066	0	0	0	-0.403	0	0	0.118	0	0	0	0	0	-0.062
27321	0.0417	0.377	0	0	0	0	0	0.747	0	0	0	0	-0.171	0	0	0	0	-0.282	-0.215	-0.316	0	0	0	0	0	0	0	0	-0.151	-0.017	0	0	0	0	0.221	-0.051	0	0	0	-0.434	0	0	0.134	0	0	0	0	0	-0.066
27322	0.2318	0.385	0	0	0	0	0	0.731	0	0	0	0	-0.143	0	0	0	0	-0.289	-0.229	-0.326	0	0	0	0	0	0	0	0	-0.162	-0.012	0	0	0	0	0.22	-0.039	0	0	0	-0.425	0	0	0.168	0	0	0	0	0	-0.06
27341	0.0318	0.335	0	0	0	0	0	0.809	0	0	0	0.095	-0.191	0	0	0	0	-0.21	-0.233	-0.406	0	0	0	0	0	0	0	0	-0.112	0	0	0	0	-0.01	0.132	-0.079	0.236	0	0	-0.309	0	-0.107	0.02	0	-0.056	0	0	0	-0.037
27361	0.0588	0.349	0	0	0	0	0	0.825	0	0	0	0.13	-0.193	0	0	0	0	-0.192	-0.227	-0.421	0	0	0	0	0	0	0	0	-0.108	0	0	0	0	-0.055	0.112	-0.086	0.319	0	0	-0.226	0	-0.19	0	0	-0.073	0	0	0	-0.029
27362	0.1097	0.347	0	0	0	0	0	0.817	0	0	0	0.087	-0.176	0	0	0	0	-0.185	-0.233	-0.393	0	0	0	0	0	0	0	0	-0.111	0	0	0	0	-0.083	0.118	-0.057	0.269	0	0	-0.205	0	-0.199	0.005	0	-0.08	0	0	0	-0.017
27366	0.0396	0.356	0	0	0	0	0	0.829	0	0	0	0.111	-0.157	0	0	0	0	-0.141	-0.22	-0.409	0	0	0	0	0	0	0	0	-0.109	0	0	0	0	-0.11	0.096	-0.031	0.332	0	0	-0.059	0	-0.425	0	0	0	0	0	0	-0.014
27381	0.0714	0.356	0	0	0	0	0	0.766	0	0	0	0.121	-0.218	0	0	0	0	-0.197	-0.239	-0.431	0	0	0	0	0	0	0	0.011	-0.097	-0.01	0	0	0	0	0.145	-0.106	0.255	0	0	-0.349	0	0	0.017	0	-0.052	0	0	0	-0.071
27382	0.0935	0.36	0	0	0	0	0	0.772	0	0	0	0.135	-0.222	0	0	0	0	-0.2	-0.241	-0.43	0	0	0	0	0	0	0	0.008	-0.098	-0.008	0	0	0	0	0.135	-0.109	0.286	0	0	-0.338	0	0	0.009	0	-0.071	0	0	0	-0.068
27383	0.0178	0.368	0	0	0	0	0	0.78	0	0	0	0.156	-0.212	0	0	0	0	-0.201	-0.245	-0.453	0	0	0	0	0	0	0	0	-0.098	-0.002	0	0	0	0	0.126	-0.113	0.337	0	0	-0.309	0	-0.023	0	0	-0.07	0	0	0	-0.065
28100	0.0458	0.363	0	0	0	0	0	0.776	0	0	0	0	-0.142	0	0	0	0	-0.2	-0.263	-0.389	0	0	0	0	0	0	0	0	-0.134	0	0	0	0	0	0.173	0	0	0.047	0	-0.335	0	-0.062	0.104	0	0	0	0	0	-0.01
28201	0.0634	0.335	0	0	0	0	0	0.647	0	0	0	0	0	0	0	0	0	-0.023	-0.387	-0.458	0	0	0	0	0	0	0	0	-0.144	0	0	0	0	-0.073	0.161	0.026	0	0.147	0	-0.108	0.026	-0.252	0	0	0	0	0	0	0
28202	0.011	0.353	0	0	0	0	0	0.783	0	0	0	0.01	-0.185	0	0	0	0	-0.242	-0.228	-0.353	0	0	0	0	0	0	0	0	-0.127	-0.006	0	0	0	0	0.186	-0.051	0	0.019	0	-0.441	0	0	0.108	0	0	0	0	0	-0.057
28203	0.015	0.352	0	0	0	0	0	0.764	0	0	0	0	-0.117	0	0	0	0	-0.133	-0.292	-0.404	0	0	0	0	0	0	0	0	-0.131	0	0	0	0	-0.045	0.15	0	0	0.15	0	-0.173	0	-0.242	0.016	0	0	0	0	0	0
28204	0.0243	0.362	0	0	0	0	0	0.778	0	0	0	0	-0.166	0	0	0	0	-0.243	-0.237	-0.357	0	0	0	0	0	0	0	0	-0.137	-0.001	0	0	0	0	0.188	-0.03	0	0	0	-0.429	0	0	0.132	0	0	0	0	0	-0.046
28205	0.1315	0.345	-0.008	0	0	0	0	0.774	0	0	0	0	-0.095	0	0	0	0	-0.063	-0.261	-0.349	0.012	0	0	0	0	0	0	0	-0.113	0	0	0	0	-0.153	0.108	0	0	0.309	0	0	0	-0.471	0	0	0	0	0	0	0
28206	0.0086	0.359	0	0	0	0	0	0.782	0	0	0	0	-0.168	0	0	0	0	-0.233	-0.239	-0.365	0	0	0	0	0	0	0	0	-0.132	0	0	0	0	0	0.181	-0.028	0	0.012	0	-0.422	0	-0.001	0.122	0	0	0	0	0	-0.042
28207	0.0104	0.358	0	0	0	0	0	0.778	0	0	0	0	-0.18	0	0	0	0	-0.253	-0.225	-0.339	0	0	0	0	0	0	0	0	-0.134	-0.008	0	0	0	0	0.194	-0.048	0	0	0	-0.445	0	0	0.12	0	0	0	0	0	-0.059
28208	0.123	0.35	0	0	0	0	0	0.6	0	0	0	0	0	0	0	0	0	0	-0.385	-0.459	0.01	0	0	0	0	0	0	0	-0.134	0	0	0	0	-0.076	0.156	0.095	0	0.22	0	0	0.049	-0.425	0	0	0	0	0	0	0
28209	0.1794	0.522	0	0	0	0	0	0.435	0	0	0	0	-0.031	0	0	0	0	-0.219	-0.364	-0.397	0	0	0	-0.017	0	0	0	0	-0.191	-0.006	0	0	0	-0.028	0.189	0.04	0	0.082	0	-0.274	0	0	0.207	0	0	0	0	0	0
28210	0.0411	0.343	0	0	0	0	0	0.725	0	0	0	0	-0.087	0	0	0	0	-0.1	-0.325	-0.416	0	0	0	0	0	0	0	0	-0.138	0	0	0	0	-0.054	0.156	0	0	0.124	0	-0.181	0.016	-0.21	0.012	0	0	0	0	0	0
28212	0.0829	0.367	0	0	0	0	0	0.608	0	0	0	0	0	0	0	0	0	0	-0.376	-0.443	0.021	0	0	0	0	0	0	0	-0.131	0	0	0	0	-0.094	0.153	0.116	0	0.284	0	0	0.051	-0.465	0	0	0	0	0	0	0
28213	0.1162	0.375	0	0	0	0	0	0.69	0	0	0	0	-0.081	0	0	0	0	-0.178	-0.311	-0.383	0	0	0	0	0	0	0	0	-0.152	0	0	0	0	0	0.189	0	0	0	0	-0.338	0	0	0.135	0	0	0	0	0	0
28214	0.0527	0.373	0	0	0	0	0	0.765	0	0	0	0	-0.158	0	0	0	0	-0.262	-0.234	-0.342	0	0	0	0	0	0	0	0	-0.145	-0.007	0	0	0	0	0.2	-0.033	0	0	0	-0.432	0	0	0.14	0	0	0	0	0	-0.053
28215	0.0742	0.371	0	0	0	0	0	0.754	0	0	0	0	-0.13	0	0	0	0	-0.188	-0.282	-0.39	0	0	0	0	0	0	0	0	-0.14	0	0	0	0	0	0.182	0	0	0.02	0	-0.34	0	-0.03	0.114	0	0	0	0	0	0
28216	0.0326	0.339	0	0	0	0	0	0.71	0	0	0	0	-0.067	0	0	0	0	-0.067	-0.339	-0.425	0	0	0	0	0	0	0	0	-0.138	0	0	0	0	-0.076	0.149	0	0	0.147	0	-0.12	0.021	-0.283	0	0	0	0	0	0	0
28217	0.0355	0.372	0	0	0	0	0	0.761	0	0	0	0	-0.168	0	0	0	0	-0.277	-0.223	-0.32	0	0	0	0	0	0	0	0	-0.148	-0.012	0	0	0	0	0.209	-0.046	0	0	0	-0.443	0	0	0.136	0	0	0	0	0	-0.063
28218	0.1285	0.357	0	0	0	0	0	0.732	0	0	0	0	-0.104	0	0	0	0	-0.149	-0.307	-0.404	0	0	0	0	0	0	0	0	-0.142	0	0	0	0	-0.007	0.175	0	0	0.048	0	-0.282	0.002	-0.08	0.081	0	0	0	0	0	0
28219	0.0759	0.382	0	0	0	0	0	0.74	0	0	0	0	-0.126	0	0	0	0	-0.248	-0.257	-0.354	0	0	0	0	0	0	0	0	-0.158	-0.001	0	0	0	0	0.205	0	0	0	0	-0.391	0	0	0.153	0	0	0	0	0	-0.037
28220	0.125	0.351	0	0	0	0	0	0.693	0	0	0	0	-0.058	0	0	0	0	-0.11	-0.337	-0.423	0	0	0	0	0	0	0	0	-0.145	0	0	0	0	-0.025	0.171	0	0	0.072	0	-0.255	0.01	-0.095	0.059	0	0	0	0	0	0
28221	0.1201	0.391	0	0	0	0	0	0.697	0	0	0	0	-0.106	0	0	0	0	-0.262	-0.262	-0.344	0	0	0	0	0	0	0	0	-0.175	-0.001	0	0	0	0	0.215	0	0	0	0	-0.372	0	0	0.169	0	0	0	0	0	-0.03
28222	0.22	0.483	0	0	0	0	0	0.487	0	0	0	0	0	0	0	0	0	-0.168	-0.4	-0.422	0	0	0	0	0	0	0	0	-0.169	0	0	0	0	-0.049	0.2	0.064	0	0.197	0	-0.253	0	0	0.051	0	0	0	0	0	0
28223	0.1712	0.415	0	0	0	0	0	0.604	0	0	0	0	-0.069	0	0	0	0	-0.223	-0.307	-0.369	0	0	0	0	0	0	0	0	-0.17	0	0	0	0	0	0.203	0	0	0	0	-0.323	0	0	0.188	0	0	0	0	0	0
28224	0.1696	0.318	-0.04	0	0	0	0	0.773	0	0	0	0	-0.08	0	0	0	0	-0.021	-0.263	-0.294	0.042	0	0	0	0	0	0	0	-0.112	0	0	0	0	-0.203	0.092	0	0	0.338	0	0	0.016	-0.461	0	0	0	0	0	0	0
28225	0.1773	0.437	0	0	0	0	0	0.55	0	0	0	0	-0.019	0	0	0	0	-0.196	-0.367	-0.413	0	0	0	0	0	0	0	0	-0.164	0	0	0	0	-0.025	0.182	0.006	0	0.082	0	-0.282	0	0	0.117	0	0	0	0	0	0
28226	0.0981	0.352	0	0	0	0	0	0.778	0	0	0	0	-0.107	0	0	0	0	-0.108	-0.273	-0.399	0	0	0	0	0	0	0	0	-0.119	0	0	0	0	-0.089	0.129	0	0	0.23	0	-0.009	0	-0.43	0	0	0	0	0	0	0
28227	0.2811	0.447	0	0	0	0	0	0.532	0	0	0	0	0	0	0	0	0	-0.055	-0.397	-0.453	0	0	0	0	0	0	0	0	-0.141	0	0	0	0	-0.059	0.196	0.095	0	0.201	0	-0.199	0	-0.056	0	0	0	0	0	0	0
28228	0.2098	0.373	0	0	0	0	0	0.726	0	0	0	0	-0.109	0	0	0	0	-0.182	-0.3	-0.384	0	0	0	0	0	0	0	0	-0.147	0	0	0	0	0	0.187	0	0	0	0	-0.354	0	0	0.128	0	0	0	0	0	0
28229	0.1331	0.352	0	0	0	0	0	0.604	0	0	0	0	0	0	0	0	0	0	-0.396	-0.467	0	0	0	0	0	0	0	0	-0.136	0	0	0	0	-0.066	0.159	0.077	0	0.184	0	0	0.033	-0.386	0	0	0	0	0	0	0
28301	0.1362	0.392	0	0	0	0	0	0.741	0	0	0	0	-0.138	0	0	0	0	-0.288	-0.236	-0.33	0	0	0	0	0	0	0	0	-0.159	-0.009	0	0	0	0	0.213	-0.034	0	0	0	-0.425	0	0	0.161	0	0	0	0	0	-0.057
28365	0.2036	0.377	0	0	0	0	0	0.641	0	0	0	0	-0.04	0	0	0	0	-0.16	-0.335	-0.397	0	0	0	0	0	0	0	0	-0.151	0	0	0	0	0	0.185	0	0	0	0	-0.307	0	0	0.137	0	0	0	0	0	0
28381	0.0606	0.353	0	0	0	0	0	0.749	0	0	0	0	-0.112	0	0	0	0	-0.128	-0.303	-0.406	0	0	0	0	0	0	0	0	-0.135	0	0	0	0	-0.039	0.157	0	0	0.113	0	-0.206	0.005	-0.189	0.031	0	0	0	0	0	0
28382	0.0607	0.347	0	0	0	0	0	0.743	0	0	0	0	-0.1	0	0	0	0	-0.103	-0.311	-0.406	0	0	0	0	0	0	0	0	-0.133	0	0	0	0	-0.063	0.146	0	0	0.153	0	-0.142	0.009	-0.271	0	0	0	0	0	0	0
28442	0.2364	0.361	0	0	0	0	0	0.642	0	0	0	0	-0.016	0	0	0	0	-0.093	-0.368	-0.436	0	0	0	0	0	0	0	0	-0.149	0	0	0	0	-0.039	0.172	0.003	0	0.098	0	-0.242	0	-0.081	0.047	0	0	0	0	0	0
28443	0.0964	0.347	0	0	0	0	0	0.651	0	0	0	0	-0.014	0	0	0	0	-0.065	-0.372	-0.445	0	0	0	0	0	0	0	0	-0.147	0	0	0	0	-0.056	0.167	0.004	0	0.124	0	-0.201	0.014	-0.143	0.015	0	0	0	0	0	0
28446	0.2556	0.396	0	0	0	0	0	0.598	0	0	0	0	-0.003	0	0	0	0	-0.126	-0.375	-0.436	0	0	0	0	0	0	0	0	-0.152	0	0	0	0	-0.02	0.182	0.022	0	0.105	0	-0.276	0	0	0.06	0	0	0	0	0	0
28464	0.1322	0.324	0	0	0	0	0	0.643	0	0	0	0	0	0	0	0	0	0	-0.388	-0.457	0	0	0	0	0	0	0	0	-0.141	0	0	0	0	-0.078	0.152	0.043	0	0.171	0	0	0.036	-0.39	0	0	0	0	0	0	0
28481	0.169	0.384	0	0	0	0	0	0.577	0	0	0	0	0	0	0	0	0	0	-0.377	-0.462	0.015	0	0	0	0	0	0	0	-0.126	0	0	0	0	-0.076	0.171	0.14	0	0.262	0	0	0.035	-0.435	0	0	0	0	0	0	0
28501	0.1295	0.428	0	0	0	0	0	0.552	0	0	0	0	0	0	0	0	0	0	-0.376	-0.472	0	0	0	0	0	0	0	0	-0.125	0	0	0	0	-0.07	0.198	0.149	0	0.216	0	0	0.011	-0.347	0	0	0	0	0	0	0
28585	0.2275	0.555	0	0	0	0	0	0.423	0	0	0	0	0	0	0	0	0	-0.184	-0.395	-0.406	0	0	0	-0.008	0	0	0	0	-0.187	0	0	0	0	-0.026	0.218	0.113	0	0.216	0	-0.245	0	0	0.093	0	0	0.001	0	0	0
28586	0.2663	0.579	0	0	0	0	0	0.421	0	0	0	0	0	0	0	0	0	-0.177	-0.405	-0.414	0	0	0.014	0	0	0	0	0	-0.182	0	0	0	0	-0.01	0.233	0.14	0	0.24	0	-0.238	0	0	0.065	0	0	0.031	0	0	0
29201	0.0208	0.4	0	0	0	0	0	0.689	0	0	0	0.073	-0.16	0	0	-0.022	0	-0.188	-0.235	-0.472	0	0	0	-0.003	0	0	0	0.008	-0.119	-0.023	0	0	0	0	0.209	-0.104	0.246	0.005	0	-0.34	0	0	0	0	0	0	0	0	-0.073
29202	0.0191	0.378	0	0	0	0	0	0.739	0	0	0	0.135	-0.21	0	0	0	0	-0.186	-0.247	-0.469	0	0	0	0	0	0	0	0.022	-0.092	-0.012	0	0	0	0	0.147	-0.113	0.303	0	0	-0.313	0	-0.002	0.004	0	-0.029	0	0	0	-0.08
29203	0.0313	0.374	0	0	0	0	0	0.732	0	0	0	0.083	-0.191	0	0	0	0	-0.193	-0.232	-0.452	0	0	0	0	0	0	0	0.022	-0.101	-0.023	0	0	0	0	0.189	-0.1	0.205	0	0	-0.355	0	0	0.013	0	0	0	0	0	-0.078
29204	0.1051	0.397	0	0	0	0	0	0.706	0	0	0	0.112	-0.18	0	0	0	0	-0.182	-0.241	-0.482	0	0	0	0	0	0	0	0.019	-0.105	-0.018	0	0	0	0	0.182	-0.106	0.284	0	0	-0.316	0	0	0	0	0	0	0	0	-0.082
29205	0.0229	0.392	0	0	0	0	0	0.725	0	0	0	0.144	-0.205	0	0	0	0	-0.18	-0.251	-0.49	0	0	0	0	0	0	0	0.027	-0.09	-0.011	0	0	0	0	0.145	-0.114	0.331	0	0	-0.278	0	-0.019	0	0	-0.018	0	0	0	-0.084
29206	0.0504	0.408	0	0	0	0	0	0.711	0	0	0	0.147	-0.184	0	0	0	0	-0.175	-0.253	-0.507	0	0	0	0	0	0	0	0.021	-0.103	-0.009	0	0	0	0	0.161	-0.11	0.346	0	0	-0.291	0	0	0	0	0	0	0	0	-0.081
29207	0.0799	0.426	0	0	0	0	0	0.805	0	0	0	0.275	-0.184	0	0	0	0	-0.198	-0.251	-0.549	0	0	0	0	0	0	0	0	-0.106	0	0	0	0	0	0.101	-0.106	0.484	0	0	-0.183	0	-0.173	0	0	0	0.032	0	0	-0.077
29208	0.0207	0.388	0	0	0	0	0	0.763	0	0	0	0.17	-0.207	0	0	0	0	-0.193	-0.25	-0.481	0	0	0	0	0	0	0	0.01	-0.095	-0.004	0	0	0	0	0.128	-0.115	0.365	0	0	-0.284	0	-0.037	0	0	-0.034	0	0	0	-0.075
29209	0.0442	0.369	0	0	0	0	0	0.743	0	0	0	0.047	-0.188	0	0	0	0	-0.212	-0.222	-0.418	0	0	0	0	0	0	0	0.013	-0.11	-0.025	0	0	0	0	0.205	-0.086	0.107	0.002	0	-0.39	0	0	0.053	0	0	0	0	0	-0.072
29210	0.0251	0.361	0	0	0	0	0	0.752	0	0	0	0.112	-0.213	0	0	0	0	-0.193	-0.238	-0.441	0	0	0	0	0	0	0	0.018	-0.095	-0.013	0	0	0	0	0.156	-0.106	0.24	0	0	-0.356	0	0	0.02	0	-0.022	0	0	0	-0.075
29211	0.0607	0.37	0	0	0	0	0	0.754	0	0	0	0.137	-0.215	0	0	0	0	-0.191	-0.246	-0.455	0	0	0	0	0	0	0	0.017	-0.094	-0.01	0	0	0	0	0.141	-0.112	0.3	0	0	-0.323	0	0	0.005	0	-0.047	0	0	0	-0.075
29212	0.0572	0.395	0	0	0.003	0	0	0.689	0	0	0	0.159	-0.128	0	0	-0.063	0	-0.158	-0.261	-0.527	0	0	0	-0.012	0	0	0	0.001	-0.126	-0.001	0	0	0	0	0.175	-0.104	0.393	0	0	-0.284	0	0	0	0	0	0	0	0	-0.073
29322	0.2422	0.397	0	0	0.012	0	0	0.639	0	0	0	0.084	-0.112	0	0	-0.084	0	-0.169	-0.241	-0.487	0	0	0	-0.03	0	0	0	0	-0.143	-0.013	0	0	0	0	0.212	-0.107	0.211	0.115	0	-0.318	0	0	0	0	0	0	0	0	-0.065
29342	0.0495	0.36	0	0	0	0	0	0.752	0	0	0	0.076	-0.203	0	0	0	0	-0.205	-0.228	-0.425	0	0	0	0	0	0	0	0.017	-0.101	-0.019	0	0	0	0	0.181	-0.093	0.162	0	0	-0.386	0	0	0.034	0	0	0	0	0	-0.075
29343	0.038	0.359	0	0	0	0	0	0.752	0	0	0	0.088	-0.207	0	0	0	0	-0.2	-0.232	-0.429	0	0	0	0	0	0	0	0.019	-0.098	-0.017	0	0	0	0	0.172	-0.097	0.186	0	0	-0.382	0	0	0.031	0	0	0	0	0	-0.075
29344	0.0825	0.364	0	0	0	0	0	0.743	0	0	0	0.088	-0.201	0	0	0	0	-0.195	-0.231	-0.443	0	0	0	0	0	0	0	0.023	-0.098	-0.02	0	0	0	0	0.179	-0.099	0.197	0	0	-0.366	0	0	0.022	0	0	0	0	0	-0.078
29345	0.1708	0.366	0	0	0	0	0	0.737	0	0	0	0.095	-0.197	0	0	0	0	-0.187	-0.235	-0.455	0	0	0	0	0	0	0	0.026	-0.096	-0.02	0	0	0	0	0.179	-0.102	0.218	0	0	-0.352	0	0	0.015	0	0	0	0	0	-0.079
29361	0.0485	0.373	0	0	0	0	0	0.731	0	0	0	0.103	-0.197	0	0	0	0	-0.185	-0.238	-0.463	0	0	0	0	0	0	0	0.023	-0.096	-0.02	0	0	0	0	0.175	-0.105	0.241	0	0	-0.342	0	0	0.01	0	0	0	0	0	-0.081
29362	0.0382	0.376	0	0	0	0	0	0.73	0	0	0	0.11	-0.199	0	0	0	0	-0.183	-0.24	-0.467	0	0	0	0	0	0	0	0.022	-0.095	-0.018	0	0	0	0	0.17	-0.107	0.256	0	0	-0.337	0	0	0.008	0	0	0	0	0	-0.081
29363	0.0554	0.383	0	0	0	0	0	0.724	0	0	0	0.121	-0.199	0	0	0	0	-0.182	-0.244	-0.477	0	0	0	0	0	0	0	0.023	-0.094	-0.015	0	0	0	0	0.164	-0.109	0.287	0	0	-0.323	0	0	0.001	0	0	0	0	0	-0.083
29385	0.2503	0.366	0	0	0.03	0	0	0.662	0	0	0	0.164	-0.057	0	0	-0.129	0	-0.133	-0.264	-0.527	0	0	0	-0.049	0	0	0	0	-0.145	0	0	0	0	0	0.193	-0.094	0.132	0.309	0	-0.275	0	0	0	0	0	0	0	0	-0.06
29386	0.2679	0.36	0	0	0.039	0	0	0.663	0	0	0	0.182	-0.038	0	0	-0.139	0	-0.119	-0.274	-0.541	0	0	0	-0.053	0	0	0	0	-0.144	0	0	0	0	0	0.187	-0.089	0.052	0.426	0	-0.266	0	0	0	0	0	0	0	0	-0.056
29401	0.0333	0.405	0	0	0	0	0	0.744	0	0	0	0.18	-0.196	0	0	0	0	-0.185	-0.256	-0.505	0	0	0	0	0	0	0	0.019	-0.096	-0.004	0	0	0	0	0.133	-0.115	0.386	0	0	-0.262	0	-0.05	0	0	0	0	0	0	-0.082
29402	0.1205	0.41	0	0	0	0	0	0.731	0	0	0	0.172	-0.191	0	0	0	0	-0.181	-0.257	-0.513	0	0	0	0	0	0	0	0.023	-0.097	-0.005	0	0	0	0	0.138	-0.115	0.38	0	0	-0.262	0	-0.035	0	0	0	0	0	0	-0.082
29424	0.0327	0.365	0	0	0	0	0	0.743	0	0	0	0.107	-0.209	0	0	0	0	-0.19	-0.238	-0.447	0	0	0	0	0	0	0	0.022	-0.094	-0.015	0	0	0	0	0.163	-0.106	0.233	0	0	-0.357	0	-0.003	0.019	0	-0.002	0	0	0	-0.078
29425	0.0196	0.361	0	0	0	0	0	0.748	0	0	0	0.097	-0.209	0	0	0	0	-0.196	-0.234	-0.436	0	0	0	0	0	0	0	0.021	-0.096	-0.016	0	0	0	0	0.167	-0.101	0.207	0	0	-0.373	0	0	0.026	0	0	0	0	0	-0.076
29426	0.0401	0.373	0	0	0	0	0	0.735	0	0	0	0.116	-0.207	0	0	0	0	-0.185	-0.241	-0.462	0	0	0	0	0	0	0	0.023	-0.093	-0.015	0	0	0	0	0.16	-0.109	0.263	0	0	-0.339	0	-0.005	0.011	0	0	0	0	0	-0.081
29427	0.0154	0.366	0	0	0	0	0	0.74	0	0	0	0.102	-0.205	0	0	0	0	-0.189	-0.237	-0.451	0	0	0	0	0	0	0	0.023	-0.095	-0.017	0	0	0	0	0.169	-0.104	0.227	0	0	-0.356	0	0	0.018	0	0	0	0	0	-0.079
29441	0.1188	0.427	0	0	0	0	0	0.74	0	0	0	0.221	-0.174	0	0	0	0	-0.172	-0.266	-0.541	0	0	0	0	0	0	0	0.014	-0.107	0	0	0	0	0	0.135	-0.107	0.424	0	0	-0.239	0	-0.047	0	0	0	0.026	0	0	-0.075
29442	0.0703	0.412	0	0	0	0	0	0.755	0	0	0	0.203	-0.191	0	0	0	0	-0.186	-0.258	-0.514	0	0	0	0	0	0	0	0.013	-0.1	-0.001	0	0	0	0	0.129	-0.113	0.405	0	0	-0.25	0	-0.062	0	0	0	0.012	0	0	-0.078
29443	0.0673	0.425	0	0	0	0	0	0.775	0	0	0	0.248	-0.183	0	0	0	0	-0.191	-0.26	-0.536	0	0	0	0	0	0	0	0.001	-0.104	0	0	0	0	0	0.121	-0.109	0.437	0	0	-0.224	0	-0.097	0	0	0	0.036	0	0	-0.076
29444	0.2855	0.436	0	0	0	0	0	0.775	0	0	0	0.276	-0.172	0	0	0	0	-0.186	-0.27	-0.558	0	0	0	0	0	0	0	0	-0.108	0	0	0	0	0	0.12	-0.103	0.463	0	0	-0.212	0	-0.098	0	0	0	0.046	0	0	-0.075
29446	0.282	0.438	0	0	0	0	0	0.792	0	0	0	0.318	-0.169	0	0	0	0	-0.185	-0.262	-0.574	0	0	0	0	0	0	0	0	-0.112	0	0	0	0	0	0.101	-0.099	0.509	0	0	-0.174	0	-0.156	0	0	0	0.049	0	0	-0.077
29447	0.3539	0.418	0	0	0	0	0	0.828	0	0	0	0.294	-0.186	0	0	0	0	-0.191	-0.227	-0.564	0	0	0	0	0	0	0	0	-0.109	0	0	0	0	0	0.069	-0.091	0.535	0	0	-0.102	0	-0.308	0	0	0	0.031	0	0	-0.07
29449	0.2751	0.41	0	0	0	0	0	0.827	0	0	0	0.371	-0.197	0	0	0	0	-0.175	-0.225	-0.595	0	0	0	0	0	0	0	0	-0.114	0	0	0	0	0	0.03	-0.093	0.543	0	0	-0.047	0	-0.341	0	0	0	0.093	0	0	-0.081
29450	0.3195	0.398	0	0	0	0	0	0.789	0	0	0	0.382	-0.164	0	0	-0.032	0	-0.166	-0.251	-0.615	0	0	0	0	0	0	0	0	-0.118	0	0	0	0	0	0.052	-0.101	0.651	0	0	-0.091	0	-0.25	0	0	0	0.017	0	0	-0.085
29451	0.0613	0.392	0	0	0.01	0	0	0.766	0	0	0	0.368	-0.128	0	0	-0.061	0	-0.16	-0.267	-0.61	0	0	0	0	0	0	0	0	-0.119	0	0	0	0	0	0.086	-0.095	0.636	0	0	-0.14	0	-0.18	0	0	0	0	0	0	-0.076
29452	0.1167	0.406	0	0	0.009	0	0	0.746	0	0	0	0.281	-0.118	0	0	-0.061	0	-0.162	-0.285	-0.59	0	0	0	0	0	0	0	0	-0.12	0	0	0	0	0	0.125	-0.093	0.549	0	0	-0.203	0	-0.098	0	0	0	0	0	0	-0.069
29453	0.0995	0.393	0	0	0.013	0	0	0.712	0	0	0	0.217	-0.11	0	0	-0.077	0	-0.154	-0.28	-0.563	0	0	0	-0.002	0	0	0	0	-0.124	0	0	0	0	0	0.145	-0.098	0.485	0	0	-0.24	0	-0.047	0	0	0	0	0	0	-0.068
30201	0.0137	0.363	0	0	0	0	0	0.838	0	0	0	0.141	-0.162	0	0	0	0	-0.133	-0.21	-0.432	0	0	0	0	0	0	0	0	-0.108	0	0	0	0	-0.105	0.084	-0.038	0.367	0	0	-0.039	0	-0.453	0	0	0	0	0	0	-0.021
30202	0.0363	0.367	0	0	0	0	0	0.844	0	0	0	0.175	-0.161	0	0	0	0	-0.109	-0.197	-0.468	0.027	0	0	0	0	0	0	0	-0.107	0	0	0	0	-0.099	0.064	-0.027	0.426	0	0	0	0	-0.498	0	0	0	0	0	0	-0.027
30203	0.0482	0.39	0	0	0	0	0	0.809	0	0	0	0.204	-0.197	0	0	0	0	-0.206	-0.236	-0.494	0	0	0	0	0	0	0	0	-0.103	0	0	0	0	0	0.107	-0.109	0.426	0	0	-0.222	0	-0.181	0	0	-0.003	0	0	0	-0.062
30204	0.0153	0.347	0	0	0	0	0	0.839	0	0	0	0.168	-0.155	0	0	0	0	-0.071	-0.183	-0.445	0.081	0	0	0	0	0	0	0	-0.106	0	0	0	0	-0.128	0.052	0	0.438	0	0	0	0.001	-0.51	0	0	0	0	0	0	-0.029
30205	0.0355	0.331	0	0	0	0	0	0.808	0	0	0	0.218	-0.165	0	0	0	0	-0.019	-0.152	-0.457	0.142	0	0	0	0	0	-0.009	0	-0.097	0	0	0	0	-0.158	0.012	0	0.421	0.124	0	0	0.043	-0.499	0	0	0	0	0	0	-0.044
30206	0.1359	0.383	0	0	0	0	0	0.847	0	0	0	0.329	-0.213	0	0	0	0	-0.139	-0.212	-0.592	0	0	0	0	0	0	0	0	-0.107	0	0	0	0	0	0	-0.056	0.252	0.242	0	0	0	-0.393	0	0	0	0.115	0	0	-0.077
30207	0.0684	0.349	0	0	0.006	0	0.059	0.862	0	0	0	0.344	-0.211	0	0	0	-0.102	-0.19	-0.197	-0.592	0	0	0	0	0	0	0	0	-0.126	0	0	0	0	0	0	-0.11	0	0.503	0	0	0	-0.298	0	0	0	0.095	0	0	-0.118
30208	0.1071	0.386	0	0	0	0	0	0.84	0	0	0	0.183	-0.195	0	0	0	0	-0.175	-0.213	-0.477	0	0	0	0	0	0	0	0	-0.107	0	0	0	0	-0.05	0.087	-0.081	0.418	0	-0.01	-0.136	0	-0.338	0	0	0	0	0	0	-0.039
30209	0.096	0.373	0	0	0	0	0	0.837	0	0	0	0.157	-0.187	0	0	0	0	-0.16	-0.205	-0.438	0	0	0	0	0	0	0	0	-0.109	0	0	0	0	-0.09	0.09	-0.072	0.378	0	-0.007	-0.143	0	-0.35	0	0	-0.012	0	0	0	-0.031
30304	0.0678	0.397	0	0	0	0	0	0.845	0	0	0	0.211	-0.185	0	0	0	0	-0.152	-0.208	-0.517	0	0	0	0	0	0	0	0	-0.105	0	0	0	0	-0.043	0.065	-0.064	0.477	0	-0.011	-0.058	0	-0.414	0	0	0	0	0	0	-0.038
30341	0.0827	0.4	0	0	0	0	0	0.835	0	0	0	0.216	-0.193	0	0	0	0	-0.195	-0.22	-0.512	0	0	0	0	0	0	0	0	-0.106	0	0	0	0	-0.016	0.09	-0.092	0.461	0	0	-0.146	0	-0.292	0	0	0	0	0	0	-0.057
30343	0.1484	0.4	0	0	0	0	0	0.825	0	0	0	0.222	-0.192	0	0	0	0	-0.207	-0.227	-0.514	0	0	0	0	0	0	0	0	-0.105	0	0	0	0	0	0.1	-0.101	0.461	0	0	-0.172	0	-0.243	0	0	0	0	0	0	-0.061
30344	0.1043	0.415	0	0	0	0	0	0.824	0	0	0	0.25	-0.188	0	0	0	0	-0.207	-0.225	-0.536	0	0	0	0	0	0	0	0	-0.106	0	0	0	0	0	0.09	-0.097	0.513	0	0	-0.143	0	-0.265	0	0	0	0	0	0	-0.066
30361	0.0555	0.353	0	0	0	0	0	0.837	0	0	0	0.19	-0.164	0	0	0	0	-0.065	-0.172	-0.469	0.107	0	0	0	0	0	0	0	-0.103	0	0	0	0	-0.125	0.042	0	0.47	0	0	0	0.004	-0.516	0	0	0	0	0	0	-0.037
30362	0.2049	0.349	0	0	0	0	0	0.827	0	0	0	0.204	-0.167	0	0	0	0	-0.05	-0.163	-0.478	0.136	0	0	0	0	0	0	0	-0.101	0	0	0	0	-0.135	0.031	0	0.484	0.016	0	0	0.016	-0.517	0	0	0	0	0	0	-0.04
30366	0.1155	0.389	0	0	0	0	0	0.847	0	0	0	0.228	-0.175	0	0	0	0	-0.127	-0.201	-0.542	0.013	0	0	0	0	0	0	0	-0.104	0	0	0	0	-0.046	0.048	-0.043	0.511	0	-0.007	0	0	-0.483	0	0	0	0	0	0	-0.038
30381	0.1125	0.314	0	0	0	0	0	0.801	0	0	0	0.202	-0.162	0	0	0	0	-0.008	-0.15	-0.427	0.135	0	0	0	0	0	-0.009	0	-0.096	0	0	0	0	-0.179	0.017	0	0.333	0.209	0	0	0.053	-0.514	0	0	0	0	0	0	-0.039
30382	0.2015	0.325	0	0	0	0	0	0.804	0	0	0	0.195	-0.167	0	0	0	0	-0.018	-0.152	-0.43	0.139	0	0	0	0	0	-0.002	0	-0.097	0	0	0	0	-0.173	0.026	0	0.281	0.244	0	0	0.047	-0.521	0	0	0	0	0	0	-0.036
30383	0.1093	0.328	0	0	0	0	0	0.807	0	0	0	0.183	-0.168	0	0	0	0	-0.028	-0.159	-0.433	0.13	0	0	0	0	0	0	0	-0.098	0	0	0	0	-0.165	0.028	0	0.38	0.109	0	0	0.038	-0.525	0	0	0	0	0	0	-0.032
30390	0.2937	0.363	0	0	0	0	0	0.815	0	0	0	0.252	-0.172	0	0	0	0	-0.041	-0.162	-0.503	0.134	0	0	0	0	0	-0.011	0	-0.099	0	0	0	0	-0.117	0.005	0	0.432	0.094	0	0	0.027	-0.469	0	0	0	0.036	0	0	-0.048
30391	0.2591	0.379	0	0	0	0	0	0.82	0	0	0	0.275	-0.182	0	0	0	0	-0.061	-0.171	-0.527	0.113	0	0	0	0	0	-0.014	0	-0.101	0	0	0	0	-0.088	0	-0.003	0.382	0.133	0	0	0.02	-0.444	0	0	0	0.063	0	0	-0.051
30392	0.2667	0.386	0	0	0	0	0	0.831	0	0	0	0.256	-0.175	0	0	0	0	-0.087	-0.188	-0.54	0.075	0	0	0	0	0	0	0	-0.102	0	0	0	0	-0.07	0.021	-0.019	0.531	0.011	0	0	0	-0.48	0	0	0	0.019	0	0	-0.051
30401	0.1497	0.39	0	0	0	0	0.052	0.82	0	0	0	0.292	-0.19	0	0	0	0	-0.104	-0.181	-0.527	0.065	0	0	0	0	0	-0.026	0	-0.104	0	0	0	0	-0.014	0	-0.013	0	0.595	-0.052	0	0.051	-0.365	0	0	0	0.062	-0.031	0	-0.074
30404	0.2076	0.384	0	0	0	0	0.02	0.835	0	0	0	0.292	-0.188	0	0	0	0	-0.093	-0.183	-0.558	0.073	0	0	0	0	0	-0.021	0	-0.104	0	0	0	0	-0.021	0	-0.01	0	0.551	-0.039	0	0.035	-0.39	0	0	0	0.083	-0.008	0	-0.061
30406	0.2358	0.402	0	0	0	0	0.076	0.824	0	0	0	0.302	-0.203	0	0	0	0	-0.131	-0.186	-0.508	0.042	0	0	0	0	0	-0.017	0	-0.115	0	0	0	0	0	0	-0.033	0	0.58	-0.042	0	0.044	-0.322	0	0	0	0.059	-0.059	0	-0.095
30421	0.166	0.338	0	0	0.014	0	0.105	0.873	0	0	0	0.325	-0.186	0	0	-0.049	-0.086	-0.207	-0.175	-0.571	0.063	0	0	0	0	0	-0.001	0	-0.134	0	0	0	0	0	0	-0.109	0	0.464	0	0	0.017	-0.272	0	0	0	0.085	-0.024	0	-0.121
30422	0.2246	0.317	0	0	0.028	0	0.159	0.868	0	0	0	0.315	-0.148	0	0	-0.11	-0.102	-0.205	-0.166	-0.562	0.078	0	0	0	0	0	-0.013	0	-0.14	0	0	0	0	0	0	-0.117	0	0.485	0	0	0.008	-0.256	0	0	0	0.068	-0.024	0	-0.124
30424	0.0911	0.394	0	0	0	0	0.086	0.85	0	0	0	0.319	-0.208	0	0	-0.002	-0.031	-0.172	-0.189	-0.529	0.051	0	0	0	0	0	-0.007	0	-0.131	0	0	0	0	0	0	-0.074	0	0.483	0	0	0.014	-0.279	0	0	0	0.087	-0.055	0	-0.104
30427	0.3135	0.369	0	0	0.008	0	0.01	0.801	0	0	0	0.376	-0.172	0	0	-0.045	-0.027	-0.168	-0.238	-0.612	0	0	0	0	0	0	0	0	-0.121	0	0	0	0	0	0.024	-0.106	0.652	0	0	-0.05	0	-0.281	0	0	0	0.022	0	0	-0.094
30428	0.1577	0.37	0	0	0	0	0.123	0.848	0	0	0	0.312	-0.187	0	0	-0.053	-0.032	-0.158	-0.167	-0.49	0.09	0	0	0	0	0	-0.023	0	-0.137	0	0	0	0	0	0	-0.074	0	0.483	0	0	0.017	-0.266	0	0	0	0.079	-0.063	0	-0.108
31201	0.0888	0.547	0	0	0	0	0	0.46	0	0	0	0	0	0	0	0	0	-0.002	-0.41	-0.473	0	0	0.03	-0.001	0	0	0	0	-0.139	0	0	0	0	-0.025	0.236	0.215	0	0.224	0	-0.233	0	0	0	0	0	0.103	0	0	0
31202	0.049	0.565	0	0	0	0	-0.255	0.517	0	0	0	0	0	0	0	0.043	0	0	-0.282	-0.388	0	0	0	-0.101	0	0	0	0.181	-0.097	0	0	0	0	0	0.226	0.26	0	0.235	0	-0.212	0	0	0.463	0	0	0.069	0	0	-0.002
31203	0.129	0.548	0	0	0	0	-0.121	0.52	0	0	0	0	0	0	0	0.024	0	0	-0.337	-0.491	0	0	0	-0.071	0	0	0	0.021	-0.12	0	0	0	0	0	0.224	0.294	0	0.175	0	-0.248	0	0	0.233	0	0	0.12	0	0	-0.001
31204	0.0917	0.593	0	0	0	0	-0.247	0.495	0	0	0	0	0	0	0	0.041	0	0	-0.289	-0.349	0	0	0	-0.103	0	0	0	0.223	-0.085	0	0	0	0	0	0.211	0.226	0	0.258	0	-0.179	-0.005	0	0.445	0	0	0.089	0	0	0
31302	0.1539	0.587	0	0	0	0	0	0.433	0	0	0	0	0	0	0	0	0	-0.151	-0.404	-0.428	0	0	0.019	0	0	0	0	0	-0.169	0	0	0	0	0	0.242	0.168	0	0.278	0	-0.238	0	0	0.028	0	0	0.052	0	0	0
31325	0.2656	0.505	0	0	0	0	0	0.461	0	0	0	0	0	0	0	0	0	-0.083	-0.403	-0.463	0	0	0	0	0	0	0	0	-0.149	0	0	0	0	-0.051	0.215	0.134	0	0.28	0	-0.239	0	0	0	0	0	0.007	0	0	0
31328	0.1736	0.52	0	0	0	0	0	0.474	0	0	0	0	0	0	0	0	0	0	-0.394	-0.465	0	0	0	-0.01	0	0	0	0	-0.126	0	0	0	0	-0.07	0.229	0.193	0	0.238	0	-0.233	0	-0.02	0	0	0	0.044	0	0	0
31329	0.253	0.538	0	0	0	0	0	0.44	0	0	0	0	0	0	0	0	0	-0.052	-0.408	-0.46	0	0	0.006	0	0	0	0	0	-0.145	0	0	0	0	-0.052	0.228	0.169	0	0.261	0	-0.234	0	0	0	0	0	0.051	0	0	0
31364	0.2566	0.535	0	0	0	0	-0.032	0.515	0	0	0	0	0	0	0	0.003	0	0	-0.355	-0.501	0	0	0	-0.047	0	0	0	0	-0.122	0	0	0	0	0	0.231	0.283	0	0.177	0	-0.234	0	0	0.106	0	0	0.127	0	0	0
31370	0.2632	0.562	0	0	0	0	-0.041	0.495	0	0	0	0	0	0	0	0	0	0	-0.377	-0.506	0	0	0	-0.046	0	0	0	0	-0.132	0	0	0	0	0	0.23	0.269	0	0.153	0	-0.266	0	0	0.131	0	0	0.143	0	0	0
31371	0.2153	0.567	0	0	0	0	-0.175	0.505	0	0	0	0	0	0	0	0.028	0	0	-0.332	-0.485	0	0	0	-0.083	0	0	0	0.074	-0.117	0	0	0	0	0	0.219	0.289	0	0.151	0	-0.266	0	0	0.346	0	0	0.117	0	0	0
31372	0.2583	0.563	0	0	0	0	-0.108	0.504	0	0	0	0	0	0	0	0.002	0	0	-0.353	-0.506	0	0	0	-0.068	0	0	0	0.011	-0.126	0	0	0	0	0	0.223	0.287	0	0.15	0	-0.284	0	0	0.234	0	0	0.146	0	0	0
31384	0.3207	0.563	0	0	0	0	-0.254	0.521	0	0	0	0	0	0	0	0.039	0	0	-0.287	-0.397	0	0	0	-0.1	0	0	0	0.172	-0.099	0	0	0	0	0	0.226	0.262	0	0.228	0	-0.221	0	0	0.457	0	0	0.072	0	0	0
31386	0.1783	0.57	0	0	0	0	-0.228	0.515	0	0	0	0	0	0	0	0.046	0	0	-0.309	-0.452	0	0	0	-0.099	0	0	0	0.119	-0.111	0	0	0	0	0	0.221	0.28	0	0.196	0	-0.257	0	0	0.411	0	0	0.089	0	0	0
31389	0.1887	0.558	0	0	0	0	-0.237	0.502	0	0	0	0	0	0	0	0.068	0	0	-0.242	-0.376	0	0	0	-0.093	0	0	0	0.201	-0.096	0	0	0	0	0	0.237	0.283	0	0.269	0	-0.182	0	0	0.487	0	0	0.045	0	0	-0.016
31390	0.2621	0.541	0	0	0	0	-0.234	0.5	0	0	0	0	0	0	0	0.066	0	0	-0.265	-0.413	0	0	0	-0.093	0	0	0	0.157	-0.102	0	0	0	0	0	0.235	0.298	0	0.235	0	-0.201	0	0	0.449	0	0	0.067	0	0	-0.014
31401	0.1576	0.585	0	0	0	0	-0.189	0.458	0	0	0	0	0	0	0	0.116	0	0	-0.207	-0.384	0	0	0	-0.079	0	0	0	0.255	-0.078	0	0	0	0	0	0.238	0.294	0	0.411	0	-0.074	0	0	0.501	0	0	0.003	0	0	-0.06
31402	0.3256	0.546	0	0	0	0	-0.196	0.489	0	0	0	0	0	0	0	0.099	0	0	-0.243	-0.417	0	0	0	-0.088	0	0	0	0.178	-0.096	0	0	0	0	0	0.241	0.317	0	0.299	0	-0.14	0	0	0.43	0	0	0.047	0	0	-0.037
31403	0.3099	0.525	0	0	0	0	-0.22	0.501	0	0	0	0	0	0	0	0.076	0	0	-0.271	-0.446	0	0	0	-0.094	0	0	0	0.122	-0.105	0	0	0	0	0	0.236	0.315	0	0.236	0	-0.197	0	0	0.382	0	0	0.075	0	0	-0.017
32201	0.0458	0.629	0	0	0	0	-0.224	0.464	0	0	0	0	0	0	0	0.091	0	0	-0.266	-0.34	0	0	0	-0.117	0	0	0	0.292	-0.071	0	0	0	0	0	0.209	0.212	0	0.366	0	-0.058	-0.007	0	0.435	0	0	0.049	0	0	-0.003
32202	0.0497	0.714	0	0	0	0	-0.315	0.228	0.012	0	0	0	0	0	0	0.002	-0.057	0	-0.387	0	0	0	0	-0.485	0	0	0	0.225	-0.022	0	-0.116	0	0	-0.08	0.1	0	0	0.998	0	0	0	0	0.271	0	0	0	0.072	0	-0.092
32203	0.0165	0.687	0	0	0	0	-0.178	0.356	0	0	0	-0.046	0	0	0	0.13	0	0	-0.265	-0.244	0	0	0	-0.14	0	0	0	0.36	-0.054	0	-0.023	0	0	0	0.205	0.133	0	0.636	0	0	0	0	0.342	0	0	0	0	0	-0.015
32204	0.0475	0.552	0	0	0	0	-0.241	0.218	0	0	0	0	0	0	0	0	-0.271	0.053	-0.378	0	-0.039	0	0	-0.552	0	0	0	0.104	-0.002	0	-0.126	0	0	-0.047	0.055	0	0	0.939	0	0	0	0	0.362	0	0	0	0.173	0	-0.138
32205	0.0682	0.744	0	0	0	0	-0.208	0.274	0	0	0	-0.131	0	0	0	0.091	0	0	-0.319	-0.092	0	0	0	-0.229	0	0	0	0.333	-0.039	0	-0.068	0	0	-0.015	0.164	0.029	0	0.909	0	0	0	0	0.215	0	0	0	0	0	-0.029
32206	0.1499	0.583	0	0	0	0	-0.23	0.487	0	0	0	0	0	0	0	0.085	0	0	-0.227	-0.353	0	0	0	-0.118	0	0	0	0.265	-0.08	0	0	0	0	0	0.227	0.253	0	0.357	0	-0.102	0	0	0.474	0	0	0.013	0	0	-0.014
32207	0.0471	0.773	0	0	0	0	-0.3	0.209	0.027	0	0	-0.076	0	0	0	0.036	0	0	-0.37	0	0	0	0	-0.377	0	0	0	0.291	-0.031	0	-0.095	0	0	-0.085	0.134	0	0	0.965	0	0	0	0	0.23	0	0	0	0	0	-0.063
32209	0.1648	0.669	0	0	0	0	-0.167	0.377	0	0	0	-0.099	0	0	0	0.157	0	0	-0.233	-0.262	0	0	0	-0.117	0	0	0	0.358	-0.057	0	-0.01	0	0	0	0.228	0.169	0	0.574	0	0	0	0	0.378	0	0	0	0	0	-0.03
32343	0.3046	0.627	0	0	0	0	-0.171	0.396	0	0	0	-0.117	0	0	0	0.138	0	0	-0.216	-0.309	0	0	0	-0.098	0	0	0	0.321	-0.063	0	0	0	0	0	0.229	0.231	0	0.535	0	0	0	0	0.423	0	0	0	0	0	-0.056
32386	0.3309	0.704	0	0	0	0	-0.162	0.307	0	0	0	-0.143	0	0	0	0.124	0	0	-0.278	-0.174	0	0	0	-0.148	0	0	0	0.348	-0.048	0	-0.042	0	0	-0.028	0.199	0.108	0	0.799	0	0	0	0	0.262	0	0	0	0	0	-0.055
32441	0.3036	0.755	0	0	0	0	-0.243	0.236	0.026	0	0	-0.114	0	0	0	0.075	0	0	-0.342	-0.01	0	0	0	-0.289	0	0	0	0.317	-0.035	0	-0.082	0	0	-0.114	0.148	0	0	0.935	0	0	0	0	0.21	0	0	0	0	0	-0.047
32448	0.3159	0.736	0	0	0	0	-0.191	0.282	0	0	0	-0.131	0	0	0	0.103	0	0	-0.311	-0.095	0	0	0	-0.208	0	0	0	0.336	-0.042	0	-0.064	0	0	-0.068	0.173	0.051	0	0.896	0	0	0	0	0.208	0	0	0	0	0	-0.049
32449	0.3244	0.752	0	0	0	0	-0.253	0.199	0.047	0	0	-0.097	0	0	0	0.092	0	0	-0.344	0	0	0	0	-0.315	0	0	0	0.316	-0.032	0	-0.093	0	0	-0.16	0.149	0	0	0.938	0	0	0	0	0.205	0	0	0	0	0	-0.076
32501	0.1642	0.448	0	0	0	0	-0.22	0.153	0	0	0	0	0	0	0	0.012	-0.43	0.133	-0.357	0	-0.068	0	0	-0.545	0	0	0	0	0	0	-0.122	0	0	-0.054	0.034	-0.036	0	0.772	0	0	0	0	0.444	0	0	0	0.238	0	-0.157
32505	0.316	0.459	0	0	0	0	-0.202	0.161	0	0	0	0	0	0	0	0.01	-0.4	0.112	-0.346	0	-0.057	0	0	-0.492	0	0	-0.001	0	0	0	-0.151	0	0	-0.074	0.018	-0.064	0	0.866	0	0	0	0	0.486	0	0	0	0.221	0	-0.156
32525	0.3455	0.651	0	0	0	0	-0.266	0.482	0	0	0	0	0	0	0	0	0	0	-0.46	-0.5	0	0	0	-0.06	0	0	0	0.125	-0.086	0	0	0	0	0	0.201	0.167	0	0.049	0	-0.099	0	0	0.265	0	0	0.387	0	0	0
32526	0.0496	0.654	0	0	0	0	-0.264	0.478	0	0	0	0	0	0	0	0	0	0	-0.471	-0.487	0	0	0	-0.073	0	0	0	0.136	-0.083	0	0	0	0	0	0.193	0.158	0	0.063	0	-0.079	0	0	0.244	0	0	0.395	0	0	0
32527	0.3358	0.647	0	0	0	0	-0.263	0.483	0	0	0	0	0	0	0	0	0	0	-0.446	-0.465	0	0	0	-0.078	0	0	0	0.153	-0.082	0	0	0	0	0	0.191	0.167	0	0.083	0	-0.088	0	0	0.271	0	0	0.368	0	0	0
32528	0.0758	0.659	0	0	0	0	-0.267	0.451	0	0	0	0	0	0	0	0	0	0	-0.455	-0.582	0	0	0	-0.016	0	0	0	0.079	-0.087	0	0	0	0	0	0.233	0.155	0	0	0	-0.124	0	0	0.266	0	0	0.411	0.034	0	0
33100	0.1653	0.388	0	0	0	0	0	0.738	0	0	0	0	0	0	0	0.044	0	0	-0.31	-0.363	0	0	0	-0.003	0	0	-0.038	0	-0.13	0	0	0	0	-0.138	0.175	0.25	0	0.437	0	0	0.018	-0.5	0	0	0	0	0	0	-0.036
33202	0.0269	0.384	-0.065	0	0	0	0	0.769	0.01	0	0	0	0	0	0	0.013	0	0	-0.311	-0.308	0	0	0	0	0	0	-0.106	0	-0.132	0	0	0	0	-0.241	0.167	0.238	0	0.588	0	0	0.01	-0.369	0	0	0	0	0	0	-0.086
33203	0.1306	0.496	0	0	0	0	0	0.557	0	0	0	0	0	0	0	0.014	0	0	-0.322	-0.468	0	0	0	-0.043	0	0	0	0	-0.112	0	0	0	0	-0.047	0.232	0.257	0	0.247	0	-0.021	0	-0.294	0	0	0	0.028	0	0	0
33204	0.0512	0.36	-0.1	0	0	0	0	0.803	0	0	0	0	0	0	0	0	0	0	-0.312	-0.31	0	0	0	0	0	0	-0.073	0	-0.14	0	0	0	0	-0.208	0.138	0.213	0	0.509	0	0	0.032	-0.439	0	0	0	0	0	0	-0.04
33205	0.0799	0.423	0	0	0	0	0	0.655	0.049	0	0	0	0	0	0	0.047	0	0	-0.32	-0.269	0	0	0	0	0	0	-0.153	0.055	-0.11	0	0	0	0	-0.288	0.187	0.225	0	0.751	0	0	0	-0.173	0	0	0	0	0	0	-0.134
33207	0.1415	0.459	0	0	0	0	0	0.598	0.043	0	0	0	0	0	0	0.084	0	0	-0.299	-0.277	0	0	0	0	0	0	-0.118	0.112	-0.104	0	0	0	0	-0.228	0.201	0.257	0	0.671	0	0	0	-0.149	0.082	0	0	0	0	0	-0.129
33208	0.2173	0.428	0	0	0	0	0	0.716	0	0	0	0	0	0	0	0.064	0	0	-0.295	-0.335	0	0	0	-0.003	0	0	-0.095	0.005	-0.125	0	0	0	0	-0.184	0.198	0.275	0	0.53	0	0	0	-0.351	0.036	0	0	0	0	0	-0.088
33209	0.1141	0.51	0	0	0	0	0	0.58	0.017	0	0	0	0	0	0	0.125	0	0	-0.275	-0.333	0	0	0	-0.052	0	0	-0.046	0.117	-0.101	0	0	0	0	-0.13	0.226	0.292	0	0.541	0	0	0	-0.165	0.17	0	0	0	0	0	-0.111
33210	0.1357	0.559	0	0	0	0	-0.111	0.504	0	0	0	0	0	0	0	0.142	0	0	-0.24	-0.409	0	0	0	-0.075	0	0	0	0.157	-0.089	0	0	0	0	-0.062	0.238	0.314	0	0.421	0	0	0	-0.124	0.35	0	0	0	0	0	-0.078
33211	0.1455	0.387	0	0	0	0	0	0.627	0	0	0	0	0	0	0	0	0	0	-0.354	-0.422	0	0	0	0	0	0	0	0	-0.128	0	0	0	0	-0.105	0.172	0.169	0	0.333	0	0	0.034	-0.494	0	0	0	0	0	0	0
33212	0.1542	0.346	0	0	0	0	0	0.722	0	0	0	0	0	0	0	0	0	0	-0.33	-0.381	0	0	0	0	0	0	-0.019	0	-0.132	0	0	0	0	-0.127	0.144	0.189	0	0.384	0	0	0.037	-0.531	0	0	0	0	0	0	0
33213	0.2138	0.438	0	0	0	0	0	0.652	0	0	0	0	0	0	0	0.045	0	0	-0.31	-0.412	0	0	0	-0.012	0	0	0	0	-0.122	0	0	0	0	-0.096	0.19	0.229	0	0.35	0	0	0.003	-0.494	0	0	0	0	0	0	0
33214	0.1586	0.48	0	0	0	0	-0.112	0.573	0	0	0	0	0	0	0	0.086	0	0	-0.28	-0.454	0	0	0	-0.082	0	0	0	0.053	-0.108	0	0	0	0	0	0.233	0.319	0	0.279	0	-0.065	0	-0.173	0.189	0	0	0.056	0	0	-0.023
33215	0.2112	0.468	0	0	0	0	0	0.543	0	0	0	0	0	0	0	0	0	0	-0.343	-0.469	0	0	0	0	0	0	0	0	-0.117	0	0	0	0	-0.074	0.216	0.198	0	0.259	0	0	0	-0.373	0	0	0	0	0	0	0
33216	0.1232	0.409	-0.022	0	0	0	0	0.708	0.037	0	0	0	0	0	0	0.03	0	0	-0.313	-0.29	0	0	0	0	0	0	-0.149	0.02	-0.119	0	0	0	0	-0.273	0.18	0.233	0	0.693	0	0	0	-0.245	0	0	0	0	0	0	-0.125
33346	0.2406	0.415	0	0	0	0	0	0.622	0	0	0	0	0	0	0	0	0	0	-0.333	-0.428	0	0	0	0	0	0	0	0	-0.123	0	0	0	0	-0.095	0.191	0.206	0	0.345	0	0	0.016	-0.499	0	0	0	0	0	0	0
33423	0.2297	0.394	-0.023	0	0	0	0	0.768	0	0	0	0	0	0	0	0.035	0	0	-0.315	-0.344	0	0	0	0	0	0	-0.074	0	-0.136	0	0	0	0	-0.204	0.166	0.243	0	0.544	0	0	0.016	-0.441	0	0	0	0	0	0	-0.066
33445	0.2503	0.414	-0.017	0	0	0	0	0.689	0.041	0	0	0	0	0	0	0.037	0	0	-0.32	-0.279	0	0	0	0	0	0	-0.155	0.03	-0.115	0	0	0	0	-0.285	0.182	0.226	0	0.73	0	0	0	-0.21	0	0	0	0	0	0	-0.129
33461	0.1731	0.432	0	0	0	0	0	0.68	0.024	0	0	0	0	0	0	0.056	0	0	-0.298	-0.302	0	0	0	0	0	0	-0.135	0.047	-0.116	0	0	0	0	-0.238	0.196	0.255	0	0.621	0	0	0	-0.248	0.058	0	0	0	0	0	-0.114
33586	0.1436	0.502	0	0	0	0	-0.204	0.523	0	0	0	0	0	0	0	0.092	0	0	-0.273	-0.466	0	0	0	-0.087	0	0	0	0.111	-0.103	0	0	0	0	0	0.237	0.328	0	0.261	0	-0.146	0	-0.038	0.317	0	0	0.07	0	0	-0.032
33606	0.287	0.504	0	0	0	0	-0.008	0.563	0	0	0	0	0	0	0	0.026	0	0	-0.322	-0.468	0	0	0	-0.058	0	0	0	0	-0.117	0	0	0	0	-0.01	0.238	0.288	0	0.223	0	-0.115	0	-0.151	0.038	0	0	0.07	0	0	0
33622	0.2719	0.479	0	0	0	0	0	0.563	0	0	0	0	0	0	0	0	0	0	-0.328	-0.466	0	0	0	-0.026	0	0	0	0	-0.112	0	0	0	0	-0.065	0.222	0.227	0	0.264	0	0	0	-0.376	0	0	0	0	0	0	0
33623	0.3387	0.493	0	0	0	0	0	0.529	0	0	0	0	0	0	0	0	0	0	-0.351	-0.473	0	0	0	-0.019	0	0	0	0	-0.117	0	0	0	0	-0.067	0.228	0.214	0	0.257	0	-0.06	0	-0.26	0	0	0	0	0	0	0
33643	0.2867	0.492	0	0	0	0	0	0.487	0	0	0	0	0	0	0	0	0	0	-0.392	-0.476	0	0	0	-0.002	0	0	0	0	-0.129	0	0	0	0	-0.077	0.219	0.164	0	0.265	0	-0.183	0	-0.09	0	0	0	0	0	0	0
33663	0.2604	0.471	0	0	0	0	0	0.628	0	0	0	0	0	0	0	0.072	0	0	-0.301	-0.414	0	0	0	-0.041	0	0	0	0	-0.116	0	0	0	0	-0.077	0.205	0.252	0	0.334	0	0	0	-0.425	0	0	0	0	0	0	0
33666	0.2842	0.478	0	0	0	0	0	0.614	0	0	0	0	0	0	0	0.062	0	0	-0.299	-0.423	0	0	0	-0.053	0	0	0	0	-0.114	0	0	0	0	-0.062	0.216	0.265	0	0.322	0	0	0	-0.387	0	0	0	0	0	0	0
33681	0.3049	0.466	0	0	0	0	0	0.66	0	0	0	0	0	0	0	0.091	0	0	-0.287	-0.383	0	0	0	-0.058	0	0	-0.015	0.006	-0.115	0	0	0	0	-0.089	0.213	0.287	0	0.416	0	0	0	-0.349	0.075	0	0	0	0	0	-0.06
34100	0.0548	0.747	0	0	0	-0.061	-0.325	0.081	0.106	0	0	0	0	0	0	0.028	0	0	-0.364	0	0	0	0	-0.429	0	0	-0.057	0.318	-0.015	0	-0.181	0	0	-0.204	0.118	0	0	1.065	0	0	0.018	0	0.247	0	0	0	0	0	-0.116
34202	0.0385	0.684	0	0	0	-0.106	-0.275	0.118	0.089	0	0	0	0	0	0	0.086	0	0	-0.334	-0.076	-0.008	0	0	-0.261	0	0	-0.148	0.333	-0.026	0	-0.161	0	0	-0.254	0.091	0	0	1.197	0	0	0.068	0	0.163	0	0	0	0	0	-0.125
34203	0.0614	0.618	0	0	0	-0.046	-0.158	0.193	0.112	0	0	0	0	0	0	0.113	0	0	-0.343	-0.08	0	0	0	-0.114	0	0	-0.174	0.304	-0.053	0	-0.091	0	0	-0.387	0.138	0.028	0	1.125	0	0	0.049	0	0.051	0	0	0	0	0	-0.14
34204	0.0425	0.553	0	0	0	0	-0.117	0.224	0.128	0	0	0	0	0	0	0.106	0	0	-0.344	-0.099	0	0	0	-0.061	0	0	-0.155	0.281	-0.061	0	-0.044	0	0	-0.372	0.178	0.096	0	1.043	0	0	0.021	0	0.026	0	0	0	0	0	-0.153
34205	0.0271	0.503	0	0	0	0	-0.035	0.334	0.114	0	0	0	0	0	0	0.096	0	0	-0.333	-0.142	0	0	0	-0.007	0	0	-0.153	0.23	-0.075	0	0	0	0	-0.351	0.195	0.156	0	0.955	0	0	0.01	0	0	0	0	0	0	0	-0.155
34207	0.0181	0.469	0	0	0	0	0	0.503	0.076	0	0	0	0	0	0	0.087	0	0	-0.323	-0.228	0	0	0	0	0	0	-0.141	0.154	-0.091	0	0	0	0	-0.307	0.202	0.211	0	0.824	0	0	0	-0.016	0.002	0	0	0	0	0	-0.145
34208	0.0886	0.536	0	0	0	0	-0.043	0.329	0.096	0	0	0	0	0	0	0.113	0	0	-0.303	-0.148	0	0	0	-0.011	0	0	-0.107	0.242	-0.075	0	0	0	0	-0.287	0.224	0.198	0	0.837	0	0	0	0	0.097	0	0	0	0	0	-0.148
34209	0.1969	0.659	0	0	0	0	-0.165	0.222	0.06	0	0	-0.075	0	0	0	0.143	0	0	-0.293	-0.084	0	0	0	-0.117	0	0	-0.058	0.322	-0.051	0	-0.028	0	0	-0.245	0.213	0.114	0	0.855	0	0	0	0	0.171	0	0	0	0	0	-0.12
34210	0.2025	0.599	0	0	0	0	-0.134	0.374	0	0	0	-0.119	0	0	0	0.148	0	0	-0.227	-0.225	0	0	0	-0.077	0	0	0	0.297	-0.061	0	0	0	0	-0.104	0.225	0.233	0	0.66	0	0	0	0	0.297	0	0	0	0	0	-0.105
34211	0.068	0.521	0	0	0	0	-0.248	0.148	0.005	0	0	0	0	0	0	0.01	-0.205	0	-0.339	0	-0.096	0	0	-0.413	0	0	-0.124	0.136	0	0	-0.173	0	0	-0.105	0.037	-0.056	0	1.046	0	0	0.059	0	0.392	0	0	0	0.133	0	-0.128
34212	0.0885	0.693	0	0	0	-0.065	-0.21	0.121	0.133	0	0	0	0	0	0	0.119	0	0	-0.341	-0.057	0	0	0	-0.187	0	0	-0.151	0.339	-0.038	0	-0.114	0	0	-0.36	0.138	0	0	1.099	0	0	0.029	0	0.108	0	0	0	0	0	-0.135
34213	0.0689	0.62	0	0	0	0	-0.259	0.156	0.035	0	0	0	0	0	0	0	-0.182	0	-0.363	0	-0.052	0	0	-0.487	0	0	-0.042	0.171	0	0	-0.177	0	0	-0.094	0.061	-0.006	0	1.061	0	0	0.009	0	0.369	0	0	0	0.099	0	-0.126
34214	0.2604	0.696	0	0	0	0	-0.231	0.13	0.1	0	0	-0.031	0	0	0	0.13	0	0	-0.329	0	0	0	0	-0.235	0	0	-0.08	0.34	-0.035	0	-0.082	0	0	-0.282	0.168	0.02	0	0.97	0	0	0	0	0.151	0	0	0	0	0	-0.118
34215	0.0632	0.627	0	0	0	-0.058	-0.315	0.059	0.044	0	0	0	0	0	0	0.066	-0.039	0	-0.339	-0.032	-0.132	0	0	-0.333	0	0	-0.137	0.284	-0.006	0	-0.18	0	0	-0.126	0.065	0	0	1.179	0	0	0.076	0	0.274	0	0	0	0	0	-0.117
34302	0.0778	0.736	0	0	0	-0.085	-0.305	0.082	0.099	0	0	0	0	0	0	0.059	0	0	-0.342	-0.012	0	0	0	-0.386	0	0	-0.08	0.344	-0.014	0	-0.179	0	0	-0.245	0.111	0	0	1.111	0	0	0.035	0	0.216	0	0	0	0	0	-0.123
34304	0.0726	0.732	0	0	0	-0.092	-0.297	0.076	0.107	0	0	0	0	0	0	0.075	0	0	-0.336	-0.032	0	0	0	-0.358	0	0	-0.103	0.349	-0.017	0	-0.178	0	0	-0.25	0.107	0	0	1.135	0	0	0.043	0	0.197	0	0	0	0	0	-0.131
34307	0.192	0.728	0	0	0	-0.098	-0.291	0.079	0.115	0	0	0	0	0	0	0.098	0	0	-0.332	-0.053	0	0	0	-0.328	0	0	-0.117	0.348	-0.022	0	-0.175	0	0	-0.256	0.106	0	0	1.152	0	0	0.05	0	0.176	0	0	0	0	0	-0.129
34309	0.0398	0.713	0	0	0	-0.086	-0.31	0.069	0.086	0	0	0	0	0	0	0.06	0	0	-0.337	-0.034	-0.015	0	0	-0.364	0	0	-0.113	0.335	-0.014	0	-0.191	0	0	-0.217	0.098	0	0	1.159	0	0	0.056	0	0.224	0	0	0	0	0	-0.126
34368	0.3142	0.722	0	0	0	-0.014	-0.336	0.162	0.056	0	0	0	0	0	0	0	-0.059	0	-0.391	0	0	0	0	-0.51	0	0	0	0.244	-0.013	0	-0.157	0	0	-0.115	0.102	0	0	1.025	0	0	0	0	0.309	0	0	0	0.037	0	-0.11
34369	0.2988	0.767	0	0	0	-0.006	-0.307	0.142	0.079	0	0	-0.015	0	0	0	0.057	0	0	-0.377	0	0	0	0	-0.433	0	0	-0.003	0.292	-0.024	0	-0.134	0	0	-0.159	0.131	0	0	1	0	0	0	0	0.241	0	0	0	0	0	-0.099
34431	0.0891	0.601	0	0	0	-0.079	-0.157	0.25	0.07	0	0	0	0	0	0	0.109	0	0	-0.344	-0.102	0	0	0	-0.103	0	0	-0.19	0.28	-0.055	0	-0.104	0	0	-0.363	0.103	0.002	0	1.192	0	0	0.077	0	0.03	0	0	0	0	0	-0.13
34462	0.1432	0.569	0	0	0	0	-0.127	0.205	0.126	0	0	-0.02	0	0	0	0.103	0	0	-0.328	-0.09	0	0	0	-0.049	0	0.046	-0.078	0.292	-0.06	0	-0.005	0	0	-0.326	0.214	0.132	0	0.943	0	0	0	0	0.084	0	0	0	0	0	-0.15
34545	0.2895	0.541	0	0	0	0	-0.046	0.422	0.044	0	0	0	0	0	0	0.135	0	0	-0.281	-0.232	0	0	0	-0.03	0	0	-0.075	0.222	-0.081	0	0	0	0	-0.194	0.23	0.251	0	0.716	0	0	0	0	0.182	0	0	0	0	0	-0.133
35201	0.0338	0	0	0	0	0	0	0	0	0	0	0	0	0	0	0.138	-0.865	0.148	0	-0.194	0	0	0	-0.153	0	0	0	0	0	0	0	0	0	0	0.064	-0.025	0	0	0	0	0	0	0.716	0	0	0	0.364	0	-0.208
35202	0.0314	0	0	0	0	0	0	0	0	0	0	0	0	0	0	0.147	-0.798	0.163	-0.007	-0.172	0	0	0	-0.131	0	0	-0.016	0	0	0	0	0	0	0	0.035	-0.056	0.135	0	0	0	0	0	0.724	0	0	0	0.412	0	-0.196
35203	0.058	0.189	0	0	0	0	-0.054	0.011	0	0	0	0	0	0	0	0.124	-0.722	0.239	-0.203	-0.01	-0.044	0	0	-0.253	0	0	-0.069	0	0	0	-0.103	0	0	0	0.008	-0.084	0.324	0.21	0	0	0	0	0.648	0	0	0	0.331	0	-0.192
35204	0.0616	0.258	0	0	0	0	-0.101	0.007	0	0	0	0	0	0	0	0.11	-0.704	0.234	-0.235	0	-0.084	0	0	-0.352	0	0	0	0	0	0	-0.087	0	0	0	0.028	-0.037	0	0.512	0	0	0	0	0.622	0	0	0	0.321	0	-0.201
35206	0.0138	0.059	0	0	0	0	-0.025	0.024	0	0	0	0	0	0	0	0.141	-0.773	0.246	-0.16	-0.086	0	0	0	-0.148	0	0	-0.118	0	0	0	-0.077	0	0	0	0	-0.11	0.506	0	0	0	0	0	0.61	0	0	0	0.368	0	-0.19
35207	0.1243	0.213	0	0	0	0	-0.086	0.117	0	0	0	0	0	0	0	0.107	-0.596	0.212	-0.285	-0.092	-0.039	0	0	-0.198	0	0	-0.179	0	0	0	-0.134	0	0	0	0	-0.184	0	0.842	0	0	0.004	0	0.532	0	0	0	0.265	0	-0.162
35208	0.0468	0.417	0	0	0	0	-0.187	0.152	0	0	0	0	0	0	0	0.025	-0.358	0.08	-0.327	0	-0.096	0	0	-0.373	0	0	-0.137	0.035	0	0	-0.172	0	0	-0.076	0.004	-0.111	0	0.981	0	0	0.028	0	0.452	0	0	0	0.19	0	-0.138
35210	0.0814	0.158	0	0	0	0	-0.129	0.139	0	0	0	0	0	0	0	0.074	-0.525	0.16	-0.283	-0.087	-0.096	0	0	-0.188	0	0	-0.19	0	0	0	-0.146	0	0	0	0	-0.162	0	0.903	0	0	0.033	0	0.486	0	0	0	0.257	0	-0.156
35211	0.0627	0.004	0	0	0	0	0	0	0	0	0	0	0	0	0	0.141	-0.892	0.222	-0.061	-0.096	0	0	0	-0.226	0	0	0	0	0	0	0	0	0	0	0.053	-0.037	0.121	0	0	0	0	0	0.712	0	0	0	0.387	0	-0.218
35212	0.0407	0.215	0	0	0	0	-0.199	0.144	0	0	0	0	0	0	0	0.067	-0.384	0.063	-0.292	-0.067	-0.155	0	0	-0.231	0	0	-0.198	0.006	0	0	-0.159	0	0	0	0	-0.119	0	1.015	0	0	0.066	0	0.425	0	0	0	0.21	0	-0.142
35213	0.2286	0	0	0	0	0	0	0	0	0	0	0	0	0	0	0.134	-0.862	0.2	-0.049	-0.133	0	0	0	-0.169	0	0	-0.031	0	0	0	0	0	0	0	0.041	-0.046	0.116	0	0	0	0	0	0.758	0	0	0	0.398	0	-0.214
35215	0.0722	0.257	0	0	0	0	-0.103	0.113	0	0	0	0	0	0	0	0.082	-0.599	0.198	-0.28	-0.037	-0.048	0	0	-0.267	0	0	-0.127	0	0	0	-0.136	0	0	-0.041	0	-0.145	0	0.781	0	0	0	0	0.554	0	0	0	0.275	0	-0.165
35216	0.0413	0	0	0	0	0	0	0	0	0	0	0	0	0	0	0.151	-0.801	0.147	0	-0.184	0	0	0.017	-0.107	0	0	0	0	0	0	0	0	0	0	0.052	-0.04	0.007	0	0	0	0	0	0.754	0	0	0	0.399	0	-0.196
35305	0.075	0.245	0	0	0	0	-0.277	0.132	0	0	0	0	0	0	0	0.11	-0.233	0	-0.295	-0.061	-0.237	0	0	-0.206	0	0	-0.206	0.086	0	0	-0.158	0	0	0	0	-0.053	0	1.136	0	0	0.08	0	0.35	0	0	0	0.132	0	-0.124
35321	0.2911	0.474	0	0	0	0	-0.253	0.128	0.011	0	0	0	0	0	0	0.024	-0.203	0	-0.335	-0.016	-0.126	0	0	-0.377	0	0	-0.161	0.13	0	0	-0.177	0	0	-0.073	0.026	-0.061	0	1.061	0	0	0.08	0	0.383	0	0	0	0.134	0	-0.127
35341	0.0579	0.064	0	0	0	0	-0.181	0.155	0	0	0	0	0	0	0	0.113	-0.455	0.065	-0.251	-0.073	-0.174	0	0	-0.114	0	0	-0.204	0	0	0	-0.137	0	0	0	0	-0.103	0	0.957	0	0	0.051	0	0.435	0	0	0	0.242	0	-0.148
35343	0.0855	0.138	0	0	0	0	-0.152	0.146	0	0	0	0	0	0	0	0.068	-0.485	0.122	-0.283	-0.074	-0.126	0	0	-0.178	0	0	-0.197	0	0	0	-0.145	0	0	0	0	-0.147	0	0.939	0	0	0.049	0	0.465	0	0	0	0.252	0	-0.154
35344	0.07	0.147	0	0	0	0	-0.182	0.147	0	0	0	0	0	0	0	0.082	-0.43	0.078	-0.279	-0.065	-0.152	0	0	-0.175	0	0	-0.203	0	0	0	-0.148	0	0	0	0	-0.125	0	0.983	0	0	0.06	0	0.445	0	0	0	0.232	0	-0.147
35502	0.1117	0.304	0	0	0	0	-0.152	0.044	0	0	0	0	0	0	0	0.092	-0.658	0.221	-0.285	0	-0.104	0	0	-0.423	0	0	0	0	0	0	-0.093	0	0	0	0.025	-0.016	0	0.585	0	0	0	0	0.543	0	0	0	0.311	0	-0.201
36201	0.0082	0.277	-0.05	0	0	0	0	0.832	0	0	0	0	-0.061	0	0	0	0	0	-0.234	-0.155	0.072	0	0	0	0	0	-0.042	0	-0.115	0	0	0	0	-0.27	0.074	0.01	0	0.517	0	0	0.073	-0.364	0	0	0	0	0	0	0
36202	0.0491	0.296	-0.069	0	0	0	0	0.832	0	0	0	0	-0.054	0	0	0	0	0	-0.272	-0.183	0.067	0	0	0	0	0	-0.033	0	-0.121	0	0	0	0	-0.262	0.076	0.008	0	0.43	0	0	0.051	-0.399	0	0	0	0	0	0	0
36203	0.0441	0.269	-0.051	0	0	0	0	0.817	0	0	0	0	-0.079	0	0	0	0	0	-0.213	-0.178	0.06	0	0	0	0	0	-0.036	0	-0.108	0	0	0	0	-0.269	0.069	0	0	0.532	0	0	0.085	-0.378	0	0	0	0	0	0	0
36204	0.0559	0.25	-0.033	0	0	0	0	0.81	0	0	0	0	-0.091	0	0	0	0	0	-0.18	-0.187	0.058	0	0	0	0	0	-0.039	0	-0.101	0	0	0	0	-0.284	0.061	0	0	0.601	0	0	0.105	-0.368	0	0	0	0	0	0	-0.004
36205	0.0437	0.283	-0.062	0	0	0	0	0.839	0.017	0	0	0	-0.037	0	0	0	0	0	-0.227	-0.118	0.052	0	0	0	0	0	-0.068	0	-0.112	0	0	0	0	-0.258	0.082	0.071	0	0.643	0	0	0.066	-0.286	0	0	0	0	0	0	0
36206	0.12	0.299	-0.094	0	0	0	0	0.851	0.017	0	0	0	-0.032	0	0	0	0	0	-0.254	-0.136	0.066	0	0	0	0	0	-0.063	0	-0.117	0	0	0	0	-0.251	0.084	0.081	0	0.579	0	0	0.054	-0.294	0	0	0	0	0	0	0
36207	0.0664	0.259	-0.102	0	0	0	0	0.793	0.066	0	0	0	-0.013	0	0	0	0	0	-0.21	-0.127	0	0	0	0	0	0	-0.086	0	-0.107	0	0	0	0	-0.257	0.082	0.092	0	0.703	0	0	0.068	-0.254	0	0	0	0	0	0	-0.024
36208	0.0596	0.244	-0.13	0	0	0	0	0.631	0.145	0	0	0	0	0	0	0	0	0	-0.179	-0.103	0	0	0	0	0	0	-0.138	0	-0.095	0	-0.018	0	0	-0.324	0.066	0.103	0	0.839	0	0	0.072	-0.177	0	0	0	0.101	0	0	-0.113
36301	0.236	0.253	-0.024	0	0	0	0	0.815	0	0	0	0	-0.067	0	0	0	0	0	-0.194	-0.147	0.046	0	0	0	0	0	-0.049	0	-0.108	0	0	0	0	-0.278	0.079	0.01	0	0.609	0	0	0.097	-0.337	0	0	0	0	0	0	0
36302	0.3314	0.244	0	0	0	0	0	0.819	0	0	0	0	-0.062	0	0	0	0	0	-0.179	-0.144	0.027	0	0	0	0	0	-0.061	0	-0.103	0	0	0	0	-0.266	0.068	0.033	0	0.692	0	0	0.098	-0.314	0	0	0	0	0	0	-0.012
36321	0.3069	0.264	-0.025	0	0	0	0	0.824	0	0	0	0	-0.056	0	0	0	0	0	-0.209	-0.141	0.06	0	0	0	0	0	-0.05	0	-0.112	0	0	0	0	-0.27	0.078	0.026	0	0.605	0	0	0.085	-0.333	0	0	0	0	0	0	0
36341	0.0681	0.287	-0.053	0	0	0	0	0.848	0	0	0	0	-0.046	0	0	0	0	0	-0.241	-0.136	0.082	0	0	0	0	0	-0.057	0	-0.118	0	0	0	0	-0.262	0.077	0.039	0	0.54	0	0	0.066	-0.324	0	0	0	0	0	0	0
36342	0.1327	0.273	-0.01	0	0	0	0	0.832	0	0	0	0	-0.046	0	0	0	0	0	-0.207	-0.127	0.053	0	0	0	0	0	-0.062	0	-0.11	0	0	0	0	-0.265	0.08	0.054	0	0.68	0	0	0.08	-0.301	0	0	0	0	0	0	0
36368	0.1287	0.202	0	0	0	0	0	0.795	0.016	0	0	0	-0.083	0	0	0	0	0	-0.126	-0.143	0	0	0	0	0	0	-0.077	0	-0.089	0	0	0	0	-0.272	0.036	0.042	0	0.78	0	0	0.119	-0.296	0	0	0	0.003	0	0	-0.059
36383	0.0896	0.205	0	0	0	0	0	0.794	0	0	0	0	-0.111	0	0	0	0	0	-0.09	-0.156	0	0	0	0	0	0	-0.079	0	-0.086	0	0	0	0	-0.258	0.026	0.02	0	0.794	0	0	0.143	-0.325	0	0	0	0	0	0	-0.068
36387	0.0464	0.22	0	0	0	0	0	0.801	0	0	0	0	-0.098	0	0	0	0	0	-0.131	-0.175	0.026	0	0	0	0	0	-0.062	0	-0.094	0	0	0	0	-0.28	0.044	0.002	0	0.717	0	0	0.129	-0.345	0	0	0	0	0	0	-0.034
36388	0.1322	0.186	0	0	0	0	0	0.745	0.017	0	0	0	-0.127	0	0	0	0	0	-0.05	-0.139	0	0	0	0	0	0	-0.097	0	-0.08	0	0	0	0	-0.268	0.01	0.036	0	0.809	0	0	0.16	-0.301	0	0	0	0.091	0	0	-0.116
36401	0.2451	0.286	-0.069	0	0	0	0	0.835	0	0	0	0	-0.067	0	0	0	0	0	-0.258	-0.193	0.059	0	0	0	0	0	-0.031	0	-0.115	0	0	0	0	-0.255	0.069	0	0	0.435	0	0	0.059	-0.418	0	0	0	0	0	0	0
36402	0.0774	0.287	-0.064	0	0	0	0	0.834	0	0	0	0	-0.061	0	0	0	0	0	-0.258	-0.172	0.069	0	0	0	0	0	-0.038	0	-0.117	0	0	0	0	-0.261	0.07	0.004	0	0.455	0	0	0.061	-0.395	0	0	0	0	0	0	0
36403	0.0882	0.289	-0.064	0	0	0	0	0.844	0	0	0	0	-0.05	0	0	0	0	0	-0.262	-0.15	0.08	0	0	0	0	0	-0.046	0	-0.121	0	0	0	0	-0.264	0.076	0.023	0	0.476	0	0	0.059	-0.357	0	0	0	0	0	0	0
36404	0.0587	0.298	-0.071	0	0	0	0	0.85	0	0	0	0	-0.043	0	0	0	0	0	-0.266	-0.149	0.087	0	0	0	0	0	-0.051	0	-0.123	0	0	0	0	-0.263	0.076	0.036	0	0.481	0	0	0.055	-0.345	0	0	0	0	0	0	0
36405	0.0823	0.299	-0.072	0	0	0	0	0.857	0	0	0	0	-0.041	0	0	0	0	0	-0.258	-0.139	0.089	0	0	0	0	0	-0.059	0	-0.121	0	0	0	0	-0.26	0.075	0.049	0	0.517	0	0	0.055	-0.322	0	0	0	0	0	0	0
36468	0.0659	0.233	-0.103	0	0	0	0	0.736	0.102	0	0	0	-0.01	0	0	0	0	0	-0.183	-0.12	0	0	0	0	0	0	-0.096	0	-0.102	0	0	0	0	-0.282	0.073	0.093	0	0.778	0	0	0.076	-0.231	0	0	0	0.006	0	0	-0.057
36489	0.1813	0.26	-0.209	0	0	0	0	0.706	0.129	0	0	0	0	0	0	0	0	0	-0.205	-0.097	0	0	0	0	0	0	-0.125	0	-0.106	0	0	0	0	-0.288	0.084	0.116	0	0.773	0	0	0.063	-0.2	0	0	0	0.007	0	0	-0.059
37201	0.0419	0.312	-0.178	0	0	0	0	0.824	0.03	0	0	0	0	0	0	0	0	0	-0.278	-0.201	0	0	0	0	0	0	-0.092	0	-0.125	0	0	0	0	-0.243	0.104	0.151	0	0.57	0	0	0.047	-0.313	0	0	0	0	0	0	-0.002
37202	0.0874	0.32	-0.224	0	0	0	0	0.748	0.113	0	0	0	0	0	0	0	0	0	-0.279	-0.198	0	0	0	0	0	0	-0.116	0	-0.123	0	0	0	0	-0.286	0.122	0.185	0	0.644	0	0	0.037	-0.249	0	0	0	0	0	0	-0.042
37203	0.0512	0.334	-0.201	0	0	0	0	0.782	0.074	0	0	0	0	0	0	0	0	0	-0.288	-0.223	0	0	0	0	0	0	-0.107	0	-0.131	0	0	0	0	-0.269	0.123	0.187	0	0.588	0	0	0.037	-0.31	0	0	0	0	0	0	-0.036
37204	0.2885	0.317	-0.232	0	0	0	0	0.712	0.145	0	0	0	0	0	0	0	0	0	-0.272	-0.185	0	0	0	0	0	0	-0.13	0	-0.116	0	0	0	0	-0.303	0.122	0.182	0	0.691	0	0	0.032	-0.21	0	0	0	0	0	0	-0.055
37205	0.0901	0.301	-0.196	0	0	0	0	0.618	0.168	0	0	0	0	0	0	0	0	0	-0.249	-0.131	0	0	0	0	0	0	-0.152	0	-0.095	0	-0.018	0	0	-0.335	0.097	0.139	0	0.862	0	0	0.038	-0.14	0	0	0	0.005	0	0	-0.105
37206	0.0848	0.311	-0.119	0	0	0	0	0.853	0	0	0	0	-0.005	0	0	0	0	0	-0.285	-0.201	0.011	0	0	0	0	0	-0.068	0	-0.123	0	0	0	0	-0.225	0.094	0.109	0	0.52	0	0	0.042	-0.339	0	0	0	0	0	0	0
37207	0.0976	0.31	-0.085	0	0	0	0	0.859	0	0	0	0	-0.039	0	0	0	0	0	-0.275	-0.168	0.069	0	0	0	0	0	-0.057	0	-0.122	0	0	0	0	-0.254	0.078	0.071	0	0.499	0	0	0.044	-0.333	0	0	0	0	0	0	0
37208	0.1138	0.308	-0.221	0	0	0	0	0.675	0.155	0	0	0	0	0	0	0	0	0	-0.259	-0.16	0	0	0	0	0	0	-0.138	0	-0.106	0	0	0	0	-0.317	0.114	0.165	0	0.779	0	0	0.028	-0.17	0	0	0	0	0	0	-0.075
37322	0.0997	0.33	-0.063	0	0	0	0	0.775	0	0	0	0	0	0	0	0	0	0	-0.317	-0.323	0	0	0	0	0	0	-0.035	0	-0.131	0	0	0	0	-0.165	0.111	0.137	0	0.402	0	0	0.041	-0.461	0	0	0	0	0	0	0
37324	0.0553	0.321	-0.052	0	0	0	0	0.78	0	0	0	0	0	0	0	0	0	0	-0.324	-0.324	0	0	0	0	0	0	-0.028	0	-0.129	0	0	0	0	-0.171	0.106	0.115	0	0.392	0	0	0.044	-0.449	0	0	0	0	0	0	0
37341	0.1979	0.304	-0.153	0	0	0	0	0.836	0.018	0	0	0	0	0	0	0	0	0	-0.274	-0.184	0	0	0	0	0	0	-0.083	0	-0.122	0	0	0	0	-0.235	0.098	0.124	0	0.567	0	0	0.047	-0.319	0	0	0	0	0	0	0
37364	0.0289	0.346	-0.124	0	0	0	0	0.818	0	0	0	0	0	0	0	0	0	0	-0.307	-0.289	0	0	0	0	0	0	-0.078	0	-0.143	0	0	0	0	-0.211	0.126	0.193	0	0.505	0	0	0.036	-0.413	0	0	0	0	0	0	-0.024
37386	0.2804	0.334	-0.211	0	0	0	0	0.754	0.105	0	0	0	0	0	0	0	0	0	-0.285	-0.214	0	0	0	0	0	0	-0.119	0	-0.127	0	0	0	0	-0.283	0.128	0.194	0	0.623	0	0	0.034	-0.289	0	0	0	0	0	0	-0.05
37387	0.1187	0.302	-0.213	0	0	0	0	0.796	0.068	0	0	0	0	0	0	0	0	0	-0.262	-0.176	0	0	0	0	0	0	-0.108	0	-0.121	0	0	0	0	-0.271	0.106	0.165	0	0.627	0	0	0.056	-0.252	0	0	0	0	0	0	-0.015
37403	0.1562	0.306	-0.239	0	0	0	0	0.731	0.125	0	0	0	0	0	0	0	0	0	-0.267	-0.177	0	0	0	0	0	0	-0.118	0	-0.115	0	0	0	0	-0.298	0.117	0.172	0	0.692	0	0	0.035	-0.192	0	0	0	0	0	0	-0.041
37404	0.176	0.327	-0.224	0	0	0	0	0.711	0.135	0	0	0	0	0	0	0	0	0	-0.275	-0.193	0	0	0	0	0	0	-0.14	0	-0.118	0	0	0	0	-0.302	0.127	0.191	0	0.689	0	0	0.027	-0.228	0	0	0	0	-0.003	0	-0.067
37406	0.2203	0.287	-0.226	0	0	0	0	0.752	0.103	0	0	0	0	0	0	0	0	0	-0.243	-0.143	0	0	0	0	0	0	-0.115	0	-0.114	0	0	0	0	-0.286	0.103	0.147	0	0.689	0	0	0.056	-0.212	0	0	0	0	0	0	-0.033
38201	0.0335	0.434	0	0	0	-0.102	-0.23	0.253	0	0	0	0	0	0	0	0.188	0	0	-0.344	-0.066	-0.146	0	0	-0.104	0	0	-0.208	0.261	-0.041	0	-0.138	0	0	-0.067	0	0	0	1.324	0	0	0.123	0	0	0	0	0	0	0	-0.112
38202	0.0384	0.504	0	0	0	-0.094	-0.181	0.313	0.028	0	0	0	0	0	0	0.15	0	0	-0.342	-0.126	-0.027	0	0	-0.071	0	0	-0.2	0.245	-0.05	0	-0.117	0	0	-0.241	0.04	0.009	0	1.252	0	0	0.109	0	0	0	0	0	0	0	-0.133
38203	0.0599	0	0	0	0	-0.068	-0.215	0.062	0	0	0	0	0	0	0	0.012	-0.065	0	-0.238	0	-0.214	0	0	0	0	0	-0.145	0	-0.027	0	-0.122	0	0	0	0	0	0	1.342	-0.046	0	0.043	0	0.012	0	0	0	0.017	0	-0.151
38204	0.0787	0	0	0	0	0	-0.267	0.108	0	0	0	0	0	0	0	0.103	-0.139	0	-0.261	0	-0.288	0	0	-0.061	0	0	-0.188	0.025	-0.026	0	-0.132	0	0	0	0	0	0	1.238	0	0	0.07	0	0.159	0.007	0	0	0.049	0	-0.143
38205	0.0281	0.334	0	0	0	-0.006	-0.094	0.417	0.092	0	0	0	0	0	0	0.131	0	0	-0.284	-0.117	0	0	0	-0.007	0	0	-0.185	0.078	-0.06	0	-0.084	0	0	-0.293	0.047	0.089	0	1.126	0	0	0.116	0	0	0	0	0.061	0	0	-0.183
38206	0.11	0.39	0	0	0	-0.043	-0.188	0.362	0	0	0	0	0	0	0	0.22	0	0	-0.316	-0.111	-0.041	0	0	-0.044	0	0	-0.177	0.169	-0.044	0	-0.122	0	0	-0.176	0.027	0.051	0	1.232	0	0	0.145	0	0	0	0	0	0	0	-0.167
38207	0.0776	0.092	0	0	0	-0.042	-0.32	0.125	0	0	0	0	0	0	0	0.1	-0.01	0	-0.27	0	-0.257	0	0	-0.062	0	0	-0.209	0.124	-0.039	0	-0.127	0	0	0	0	0	0	1.377	0	0	0.107	0	0.039	0.028	0	0	0	0	-0.127
38210	0.1275	0.269	0	0	0	-0.063	-0.321	0.178	0	0	0	0	0	0	0	0.152	0	0	-0.318	0	-0.182	0	0	-0.102	0	0	-0.207	0.225	-0.04	0	-0.157	0	0	0	0	0	0	1.422	0	0	0.13	0	0	0	0	0	0	0	-0.097
38213	0.0489	0.302	-0.067	0	0	0	0	0.487	0.163	0	0	0	0	0	0	0.026	0	0	-0.238	-0.12	0	0	0	0	0	0	-0.172	0	-0.076	0	-0.064	0	0	-0.328	0.059	0.102	0	0.998	0	0	0.078	-0.1	0	0	0	0.094	0	0	-0.167
38214	0.1813	0.008	0	0	0	-0.054	-0.3	0.097	0	0	0	0	0	0	0	0.075	-0.014	0	-0.243	0	-0.281	0	0	-0.008	0	0	-0.2	0.064	-0.041	0	-0.111	0	0	0	0	0	0	1.38	0	0	0.092	0	0	0.062	0	0	0	0	-0.14
38215	0.2195	0.4	0	0	0	-0.085	-0.236	0.272	0	0	0	0	0	0	0	0.212	0	0	-0.334	-0.044	-0.116	0	0	-0.067	0	0	-0.209	0.219	-0.042	0	-0.131	0	0	-0.098	0	0	0	1.33	0	0	0.139	0	0	0	0	0	0	0	-0.131
38356	0.2513	0.455	0	0	0	0	-0.069	0.381	0.064	0	0	0	0	0	0	0.133	0	0	-0.344	-0.169	0	0	0	-0.009	0	0	-0.185	0.208	-0.069	0	-0.046	0	0	-0.393	0.137	0.099	0	1.112	0	0	0.062	0	0	0	0	0	0	0	-0.157
38386	0.2251	0.264	0	0	0	-0.074	-0.249	0.232	0	0	0	0	0	0	0	0.216	0	0	-0.275	-0.001	-0.131	0	0	-0.005	0	0	-0.206	0.158	-0.045	0	-0.116	0	0	-0.071	0	0	0	1.384	0	0	0.164	0	0	0.033	0	0	0	0	-0.159
38401	0.194	0.373	0	0	0	-0.098	-0.275	0.214	0	0	0	0	0	0	0	0.194	0	0	-0.34	-0.029	-0.185	0	0	-0.106	0	0	-0.212	0.28	-0.041	0	-0.144	0	0	0	0	0	0	1.364	0	0	0.132	0	0	0	0	0	0	0	-0.095
38402	0.1475	0.308	0	0	0	-0.068	-0.288	0.196	0	0	0	0	0	0	0	0.178	0	0	-0.316	0	-0.145	0	0	-0.071	0	0	-0.211	0.232	-0.041	0	-0.154	0	0	0	0	0	0	1.429	0	0	0.134	0	0	0	0	0	0	0	-0.103
38422	0.1222	0.188	0	0	0	-0.056	-0.319	0.149	0	0	0	0	0	0	0	0.145	0	0	-0.272	0	-0.181	0	0	-0.045	0	0	-0.208	0.178	-0.042	0	-0.128	0	0	0	0	0	0	1.462	0	0	0.136	0	0	0.002	0	0	0	0	-0.124
38442	0.308	0	0	0	0	0	-0.182	0.132	0	0	0	0	0	0	0	0.099	-0.255	0	-0.224	0	-0.162	0	0	0	0	0	-0.166	0	0	0	-0.14	0	0	0	0	-0.026	0	1.016	0	0	0	0	0.333	0	0	0	0.151	0	-0.152
38484	0.2924	0	0	0	0	-0.106	-0.251	0.065	0	0	0	0	0	0	0	0	0	0	-0.228	0	-0.227	0	0	0	0	0	-0.167	0	-0.036	0	-0.105	0	0	0	0	0	0	1.379	-0.037	0	0.094	0	0	0.063	0	0	0	0	-0.154
38488	0.2743	0	0	0	0	-0.106	-0.265	0.095	0	0	0	0	0	0	0	0.041	0	0	-0.235	0	-0.248	0	0	0	0	0	-0.185	0.024	-0.044	0	-0.106	0	0	0	0	0	0	1.392	0	0	0.118	0	0	0.101	0	0	0	0	-0.149
38506	0.1536	0	0	0	0	-0.088	-0.159	0.062	0	0	0	0	0	0	0	0	-0.082	0	-0.207	0	-0.09	0	0	0	0	0	-0.109	0	-0.014	0	-0.104	0	0	0	0	-0.018	0.488	0.892	-0.144	0	0	0	0	0	0	0	0.034	0	-0.152
39201	0.0241	0.225	0	0	0	-0.014	0	0.37	0.092	0	0	0	0	0	0	0.005	0	0	-0.151	-0.093	0	0	0	0	0	0	-0.179	0	-0.062	0	-0.089	0	0	-0.327	0	0.051	0	1.098	0	0	0.147	-0.046	0	0	0	0.191	0	0	-0.244
39202	0.2351	0.128	0	0	0	0	0	0.607	0.042	0	0	0	-0.103	0	0	0	0	0	0	-0.135	0	0	0	0	0	0	-0.155	0	-0.068	0	0	0	0	-0.329	0	0.036	0	0.863	0	0	0.216	-0.228	0	0	0	0.213	0	0	-0.191
39203	0.1666	0.157	0	0	0	0	0	0.574	0.098	0	0	0	-0.075	0	0	0	0	0	-0.019	-0.103	0	0	0	0	0	0	-0.178	0	-0.082	0	-0.02	0	0	-0.397	0	0.041	0	0.894	0	0	0.156	-0.245	0	0	0	0.255	0	0	-0.194
39204	0.1139	0.198	0	0	0	0	0	0.457	0.083	0	0	0	0	0	0	0	0	0	-0.125	-0.107	0	0	0	0	0	0	-0.17	0	-0.069	0	-0.079	0	0	-0.373	0	0.055	0	1.051	0	0	0.133	-0.104	0	0	0	0.211	0	0	-0.24
39205	0.1292	0.197	0	0	0	-0.028	-0.063	0.302	0.052	0	0	0	0	0	0	0.046	0	0	-0.16	-0.066	0	0	0	0	0	0	-0.183	0	-0.06	0	-0.093	0	0	-0.28	0	0.028	0	1.225	0	0	0.188	0	0	0.01	0	0.08	0	0	-0.229
39206	0.0319	0.168	0	0	0	-0.047	-0.105	0.283	0.009	0	0	0	0	0	0	0.069	0	0	-0.17	-0.042	0	0	0	0	0	0	-0.181	0	-0.058	0	-0.094	0	0	-0.237	0	0	0	1.313	0	0	0.199	0	0	0.029	0	0	0	0	-0.225
39208	0.077	0	0	0	0	-0.113	-0.192	0.057	0	0	0	0	0	0	0	0	0	0	-0.195	0	-0.084	0	0	0	0	0	-0.117	0	-0.023	0	-0.09	-0.016	0	0	0	-0.013	0.032	1.406	-0.146	0	0.064	0	0	0.042	0	0	0	0	-0.166
39209	0.0843	0	0	0	0	-0.082	-0.178	0.066	0	0	0	0	0	0	0	0	0	0	-0.157	0	-0.021	0	0	0	0	0	-0.103	0	-0.022	0	-0.07	0	0	0	0	0	0	1.461	-0.189	0	0.098	0	0	0	0	0	0	0	-0.181
39210	0.0837	0	0	0	0	-0.102	-0.191	0.048	0	0	0	0	0	0	0	0	0	0	-0.194	0	-0.146	0	0	0	0	0	-0.149	0	-0.036	0	-0.085	0	0	0	0	0	0	1.425	-0.096	0	0.123	0	0	0.06	0	0	0	0	-0.177
39211	0.2924	0.158	0	0	0	0	0	0.559	0.067	0	0	0	0	0	0	0	0	0	-0.054	-0.096	0	0	0	0	0	0	-0.184	0	-0.078	0	-0.056	0	0	-0.419	0	0.057	0	0.987	0	0	0.134	-0.182	0	0	0	0.249	0	0	-0.225
39212	0.2148	0.178	0	0	0	0	0	0.587	0.109	0	0	0	-0.027	0	0	0	0	0	-0.082	-0.104	0	0	0	0	0	0	-0.159	0	-0.082	0	-0.033	0	0	-0.386	0.026	0.067	0	0.905	0	0	0.106	-0.192	0	0	0	0.218	-0.001	0	-0.184
39301	0.2581	0.166	0	0	0	0	0	0.673	0.039	0	0	0	-0.135	0	0	0	0	0	-0.023	-0.134	0	0	0	0	0	0	-0.129	0	-0.075	0	0	0	0	-0.306	0	0.028	0	0.825	0	0	0.187	-0.284	0	0	0	0.161	0	0	-0.152
39302	0.2419	0.126	0	0	0	0	0	0.568	0.065	0	0	0	-0.082	0	0	0	0	0	0	-0.122	0	0	0	0	0	0	-0.175	0	-0.069	0	-0.002	0	0	-0.371	0	0.035	0	0.897	0	0	0.209	-0.212	0	0	0	0.229	0	0	-0.203
39303	0.2888	0.127	0	0	0	0	0	0.556	0.072	0	0	0	-0.068	0	0	0	0	0	0	-0.115	0	0	0	0	0	0	-0.18	0	-0.071	0	-0.009	0	0	-0.385	0	0.036	0	0.915	0	0	0.2	-0.205	0	0	0	0.245	0	0	-0.206
39304	0.3008	0.134	0	0	0	0	0	0.563	0.083	0	0	0	-0.076	0	0	0	0	0	0	-0.104	0	0	0	0	0	0	-0.182	0	-0.074	0	-0.007	0	0	-0.386	0	0.038	0	0.901	0	0	0.186	-0.222	0	0	0	0.25	0	0	-0.201
39305	0.3518	0.149	0	0	0	0	0	0.615	0.067	0	0	0	-0.112	0	0	0	0	0	-0.005	-0.121	0	0	0	0	0	0	-0.153	0	-0.074	0	0	0	0	-0.347	0	0.036	0	0.852	0	0	0.186	-0.253	0	0	0	0.217	0	0	-0.175
39306	0.3511	0.17	0	0	0	0	0	0.637	0.08	0	0	0	-0.106	0	0	0	0	0	-0.034	-0.118	0	0	0	0	0	0	-0.142	0	-0.08	0	0	0	0	-0.341	0	0.042	0	0.839	0	0	0.157	-0.271	0	0	0	0.199	0	0	-0.156
39307	0.1771	0.142	0	0	0	0	0	0.547	0.082	0	0	0	0	0	0	0	0	0	-0.026	-0.083	0	0	0	0	0	0	-0.195	0	-0.08	0	-0.05	0	0	-0.428	0	0.051	0	0.984	0	0	0.142	-0.196	0	0	0	0.257	0	0	-0.222
39341	0.3191	0.249	0	0	0	0	0	0.464	0.143	0	0	0	0	0	0	0	0	0	-0.191	-0.12	0	0	0	0	0	0	-0.165	0	-0.072	0	-0.074	0	0	-0.341	0.033	0.084	0	1.027	0	0	0.099	-0.096	0	0	0	0.183	0	0	-0.2
39344	0.1434	0.237	0	0	0	0	0	0.529	0.141	0	0	0	0	0	0	0	0	0	-0.15	-0.121	0	0	0	0	0	0	-0.158	0	-0.08	0	-0.054	0	0	-0.378	0.04	0.086	0	0.967	0	0	0.085	-0.145	0	0	0	0.206	0	0	-0.185
39363	0.3046	0.251	0	0	0	-0.001	-0.042	0.4	0.123	0	0	0	0	0	0	0.048	0	0	-0.193	-0.112	0	0	0	0	0	0	-0.178	0	-0.064	0	-0.09	0	0	-0.31	0.011	0.07	0	1.095	0	0	0.12	-0.063	0	0	0	0.17	0	0	-0.217
39364	0.3541	0.284	0	0	0	-0.003	-0.074	0.401	0.12	0	0	0	0	0	0	0.086	0	0	-0.23	-0.111	0	0	0	0	0	0	-0.19	0.01	-0.062	0	-0.09	0	0	-0.289	0.022	0.076	0	1.094	0	0	0.119	-0.032	0	0	0	0.136	0	0	-0.201
39386	0.1912	0.275	0	0	0	-0.019	-0.134	0.307	0.095	0	0	0	0	0	0	0.131	0	0	-0.228	-0.084	0	0	0	0	0	0	-0.189	0.019	-0.053	0	-0.113	0	0	-0.235	0	0.052	0	1.16	0	0	0.147	0	0	0	0	0.144	0	0	-0.217
39387	0.3197	0.211	0	0	0	-0.046	-0.211	0.273	0	0	0	0	0	0	0	0.184	0	0	-0.236	-0.026	-0.038	0	0	0	0	0	-0.198	0.077	-0.051	0	-0.113	0	0	-0.158	0	0	0	1.358	0	0	0.177	0	0	0.054	0	0	0	0	-0.191
39401	0.2954	0.086	0	0	0	-0.062	-0.157	0.207	0	0	0	0	0	0	0	0.084	0	0	-0.187	0	-0.07	0	0	0	0	0	-0.182	0	-0.055	0	-0.084	0	0	-0.146	0	0	0	1.37	0	0	0.198	0	0	0.081	0	0	0	0	-0.21
39402	0.2696	0.187	0	0	0	-0.043	-0.146	0.28	0.031	0	0	0	0	0	0	0.113	0	0	-0.186	-0.037	0	0	0	0	0	0	-0.189	0	-0.057	0	-0.106	0	0	-0.228	0	0.005	0	1.307	0	0	0.193	0	0	0.032	0	0	0	0	-0.217
39403	0.2387	0.175	0	0	0	-0.035	-0.176	0.277	0.029	0	0	0	0	0	0	0.146	0	0	-0.202	-0.026	0	0	0	0	0	0	-0.196	0.025	-0.054	0	-0.111	0	0	-0.204	0	0.001	0	1.321	0	0	0.184	0	0	0.062	0	0	0	0	-0.207
39405	0.352	0.063	0	0	0	-0.08	-0.236	0.14	0	0	0	0	0	0	0	0.118	0	0	-0.233	0	-0.204	0	0	0	0	0	-0.185	0.062	-0.049	0	-0.102	0	0	0	0	0	0	1.418	0	0	0.162	0	0	0.093	0	0	0	0	-0.168
39410	0.2966	0.181	0	0	0	-0.022	-0.098	0.299	0.064	0	0	0	0	0	0	0.083	0	0	-0.177	-0.072	0	0	0	0	0	0	-0.183	0	-0.057	0	-0.1	0	0	-0.262	0	0.031	0	1.221	0	0	0.176	0	0	0.041	0	0.098	0	0	-0.227
39411	0.3274	0.101	0	0	0	-0.06	-0.204	0.198	0	0	0	0	0	0	0	0.129	0	0	-0.212	0	-0.098	0	0	0	0	0	-0.19	0.032	-0.053	0	-0.099	0	0	-0.103	0	0	0	1.391	0	0	0.19	0	0	0.09	0	0	0	0	-0.192
39412	0.2932	0	0	0	0	-0.081	-0.178	0.12	0	0	0	0	0	0	0	0.058	0	0	-0.202	0	-0.177	0	0	0	0	0	-0.161	0	-0.05	0	-0.083	0	0	-0.006	0	0	0	1.409	-0.024	0	0.168	0	0	0.11	0	0	0	0	-0.198
39424	0.2807	0	0	0	0	-0.084	-0.163	0.064	0	0	0	0	0	0	0	0	0	0	-0.182	0	0	0	0	0	0	0	-0.088	0	-0.012	0	-0.074	0	0	0	0	-0.019	0.957	0.44	-0.197	0	0.035	0	0	0	0	0	0.012	0	-0.166
39427	0.3356	0	0	0	0	-0.089	-0.182	0.052	0	0	0	0	0	0	0	0	0	0	-0.17	0	-0.057	0	0	0	0	0	-0.113	0	-0.024	0	-0.076	-0.007	0	0	0	0	0	1.461	-0.168	0	0.094	0	0	0.014	0	0	0	0	-0.179
39428	0.3031	0	0	0	0	-0.089	-0.132	0.097	0	0	0	0	0	0	0	0	0	0	-0.185	0	-0.133	0	0	0	0	0	-0.141	0	-0.047	0	-0.072	0	0	0	0	0	0	1.403	-0.092	0	0.167	0	0	0.071	0	0	0	0	-0.209
40100	0.0245	0	0	0	0	0.031	0	0	0	0	0	0	0	0	0	0.147	-0.671	0.061	0	-0.304	0	0	0.058	0	0	0	0	-0.019	-0.053	-0.047	0	0	0	0	0.1	0	0	0	0	0	0	0	0.625	0	0	0	0.288	0	-0.215
40130	0.0352	0	0	0	0	0.084	0	0	0	0	0	0	0	0	0	0	-0.367	0.044	0	-0.611	0	0	0	0	0	0	0	-0.1	-0.132	-0.102	0	0	0	0	0.223	0	0	0	0	0	0	0	0.497	0	0	0	0.056	0	-0.232
40202	0.0112	0	0	0	0	0	0	0.076	0	0	0	0	0	0	0	0	-0.03	0.131	0	-0.329	0	0	0	0	0	0	0	-0.025	-0.107	-0.093	0	0	0	0	0.236	0	0	0	0	0	0	0	0.753	0	0	0	0.1	0	-0.173
40203	0.0172	0	0	0	0	0.081	0	0	0	0	0	0	0	0	0	0	-0.192	0.053	0	-0.36	0	0	0	0	0	0	0	-0.056	-0.136	-0.07	0	0	0	0	0.227	0	0	0	0	0	0	0	0.745	0	0	0	0.119	0	-0.2
40204	0.0254	0	0	0	0	0.059	0	0	0	0	0	0	0	0	0	0.084	-0.564	0.017	0	-0.397	0	0	0.035	0	0	0	0	-0.039	-0.087	-0.083	0	0	0	0	0.138	0	0	0	0	0	0	0	0.6	0	0	0	0.224	0	-0.234
40205	0.0231	0	0	0	0	0.083	0	0	0	0	0	0	0	0	0	0	-0.422	0.005	0	-0.479	0	0	0	0	0	0	0	-0.059	-0.123	-0.075	0	0	0	0	0.177	0	0	0	0	0	0	0	0.639	0	0	0	0.169	0	-0.242
40206	0.0067	0	0	0	0	0.075	0	0	0	0	0	0	0	0	0	0.023	-0.434	0	0	-0.4	0	0	0	0	0	0	0	-0.051	-0.105	-0.053	0	0	0	0	0.135	0	0	0	0	0	0	0	0.701	0	0	0	0.249	0	-0.224
40207	0.0428	0	0	0	0	0	0	0.08	0	0	0	0	0	0	0	0	-0.093	0.095	0	-0.388	0	0	0	0	0	0	0	-0.074	-0.12	-0.086	0	0	0	0	0.231	0	0	0	0	0	0	0	0.678	0	0	0	0.07	0	-0.182
40210	0.1392	0	0	0	0	0.025	0	0.025	0	0	0	0	0	0	0	0	-0.137	0.125	0	-0.3	0	0	0	0	0	0	0	0	-0.131	-0.06	0	0	0	0	0.22	0	0	0	0	0	0	0	0.807	0	0	0	0.159	0	-0.17
40211	0.0876	0	0	0	0	0.009	0	0.05	0	0	0	0	0	0	0	0	-0.129	0.102	0	-0.359	0	0	0	0	0	0	0	-0.074	-0.129	-0.08	0	0	0	0	0.233	0	0	0	0	0	0	0	0.726	0	0	0	0.091	0	-0.184
40212	0.0575	0	0	0	0	0	0	0.068	0	0	0	0	0	0	0	0	-0.128	0.087	0	-0.421	0	0	0	0	0	0	0	-0.093	-0.122	-0.087	0	0	0	0	0.227	0	0	0	0	0	0	0	0.654	0	0	0	0.054	0	-0.189
40213	0.0707	0	0	0	0	0.024	0	0	0	0	0	0	0	0	0	0.102	-0.561	0.046	0	-0.298	0	0	0.003	0	0	0	0	-0.046	-0.061	-0.002	0	0	0	0	0.078	-0.008	0	0	0	0	0	0	0.703	0	0	0	0.356	0	-0.193
40214	0.0734	0	0	0	0	0.057	0	0	0	0	0	0	0	0	0	0.099	-0.469	0.038	0	-0.266	0	0	0	0	0	0	0	-0.038	-0.053	0	0	0	0	0	0.085	-0.028	0	0	0	0	0	0	0.739	0	0	0	0.38	0	-0.185
40215	0.0176	0	0	0	0	0.056	0	0	0	0	0	0	0	0	0	0.136	-0.648	0.03	0	-0.373	0	0	0.06	0	0	0	0	-0.029	-0.075	-0.095	0	0	0	0	0.142	0	0	0	0	0	0	0	0.548	0	0	0	0.201	0	-0.239
40216	0.095	0	0	0	0	0.099	0	0	0	0	0	0	0	0	0	0	-0.26	0.008	0	-0.4	0	0	0	0	0	0	0	-0.049	-0.141	-0.079	0	0	0	0	0.218	0	0	0	0	0	0	0	0.703	0	0	0	0.134	0	-0.218
40217	0.0358	0	0	0	0	0.101	0	0	0	0	0	0	0	0	0	0	-0.321	0.007	0	-0.48	0	0	0	0	0	0	0	-0.065	-0.149	-0.075	0	0	0	0	0.216	0	0	0	0	0	0	0	0.653	0	0	0	0.118	0	-0.234
40218	0.0896	0	0	0	0	0.099	0	0	0	0	0	0	0	0	0	0	-0.349	0.024	0	-0.558	0	0	0	0	0	0	0	-0.079	-0.14	-0.09	0	0	0	0	0.224	0	0	0	0	0	0	0	0.586	0	0	0	0.079	0	-0.232
40219	0.1484	0	0	0	0	0.099	0	0	0	0	0	0	0	0	0	0	-0.341	0.018	0	-0.539	0	0	0	0	0	0	0	-0.074	-0.142	-0.086	0	0	0	0	0.222	0	0	0	0	0	0	0	0.605	0	0	0	0.089	0	-0.232
40220	0.1294	0	0	0	0	0.042	0	0	0	0	0	0	0	0	0	0.031	-0.605	0.023	0	-0.46	0	0	0.026	-0.014	0	0	0	-0.054	-0.087	-0.125	0	0	0	0	0.173	0	0	0	0	0	0	0	0.457	0	0	0	0.13	0	-0.267
40221	0.0814	0	0	0	0	0.1	0	0	0	0	0	0	0	0	0	0	-0.349	0.014	0	-0.522	0	0	0	0	0	0	0	-0.071	-0.144	-0.079	0	0	0	0	0.216	0	0	0	0	0	0	0	0.625	0	0	0	0.105	0	-0.242
40223	0.0978	0	0	0	0	0.046	0	0	0	0	0	0	0	0	0	0	-0.512	0.048	0	-0.564	0	0	0.027	0	0	0	0	-0.071	-0.102	-0.126	0	0	0	0	0.192	0	0	0	0	0	0	0	0.471	0	0	0	0.106	0	-0.261
40224	0.0801	0	0	0	0	0.039	0	0	0	0	0	0	0	0	0	0	-0.554	0.041	0	-0.522	0	0	0.037	0	0	0	0	-0.066	-0.094	-0.128	0	0	0	0	0.186	0	0	0	0	0	0	0	0.447	0	0	0	0.113	0	-0.264
40225	0.1992	0	0	0	0	0.079	0	0	0	0	0	0	0	0	0	0	-0.21	0.069	0	-0.325	0	0	0	0	0	0	0	-0.011	-0.127	-0.049	0	0	0	0	0.194	0	0	0	0	0	0	0	0.803	0	0	0	0.201	0	-0.188
40226	0.0374	0	0	0	0	0.055	0	0	0	0	0	0	0	0	0	0	-0.507	0.024	0	-0.489	0	0	0.028	0	0	0	0	-0.055	-0.104	-0.109	0	0	0	0	0.174	0	0	0	0	0	0	0	0.535	0	0	0	0.151	0	-0.252
40227	0.0707	0	0	0	0	0.101	0	0	0	0	0	0	0	0	0	0	-0.357	0	0	-0.411	0	0	0	0	0	0	0	-0.049	-0.126	-0.056	0	0	0	0	0.168	0	0	0	0	0	0	0	0.732	0	0	0	0.207	0	-0.224
40228	0.1153	0	0	0	0	0.117	0	0	0	0	0	0	0	0	0	0	-0.266	0.005	0	-0.362	0	0	0	0	0	0	0	-0.033	-0.136	-0.052	0	0	0	0	0.186	0	0	0	0	0	0	0	0.788	0	0	0	0.194	0	-0.212
40229	0.1395	0	0	0	0	0	0	0.068	0	0	0	0	0	0	0	0	-0.075	0.12	0	-0.337	0	0	0	0	0	0	0	-0.047	-0.122	-0.079	0	0	0	0	0.234	0	0	0	0	0	0	0	0.739	0	0	0	0.103	0	-0.17
40230	0.1705	0	0	0	0	0.057	0	0	0	0	0	0	0	0	0	0	-0.326	0.088	0	-0.654	0	0	0	0	0	0	0	-0.127	-0.133	-0.1	0	0	0	0	0.218	0	0	0	0	0	0	0	0.37	0	0	0	0.019	0	-0.21
40305	0.2699	0	0	0	0	0.094	0	0	0	0	0	0	0	0	0	0	-0.3	0.029	0	-0.522	0	0	0	0	0	0	0	-0.087	-0.139	-0.098	0	0	0	0	0.225	0	0	0	0	0	0	0	0.596	0	0	0	0.078	0	-0.225
40341	0.2062	0	0	0	0	0.094	0	0	0	0	0	0	0	0	0	0	-0.386	0.021	0	-0.558	0	0	0	0	0	0	0	-0.078	-0.138	-0.084	0	0	0	0	0.209	0	0	0	0	0	0	0	0.605	0	0	0	0.103	0	-0.246
40342	0.1798	0	0	0	0	0.075	0	0	0	0	0	0	0	0	0	0	-0.436	0.036	0	-0.565	0	0	0.017	0	0	0	0	-0.075	-0.123	-0.095	0	0	0	0	0.199	0	0	0	0	0	0	0	0.558	0	0	0	0.107	0	-0.25
40343	0.1279	0	0	0	0	0.1	0	0	0	0	0	0	0	0	0	0	-0.396	0.033	0	-0.602	0	0	0.006	0	0	0	0	-0.091	-0.131	-0.098	0	0	0	0	0.216	0	0	0	0	0	0	0	0.558	0	0	0	0.08	0	-0.245
40344	0.1618	0	0	0	0	0.095	0	0	0	0	0	0	0	0	0	0	-0.404	0.03	0	-0.579	0	0	0.015	0	0	0	0	-0.084	-0.131	-0.093	0	0	0	0	0.207	0	0	0	0	0	0	0	0.573	0	0	0	0.093	0	-0.246
40345	0.1077	0	0	0	0	0.049	0	0	0	0	0	0	0	0	0	0	-0.492	0.059	0	-0.602	0	0	0.023	0	0	0	0	-0.08	-0.107	-0.124	0	0	0	0	0.199	0	0	0	0	0	0	0	0.468	0	0	0	0.092	0	-0.259
40348	0.243	0	0	0	0	0.061	0	0	0	0	0	0	0	0	0	0	-0.477	0.048	0	-0.583	0	0	0.018	0	0	0	0	-0.078	-0.114	-0.11	0	0	0	0	0.197	0	0	0	0	0	0	0	0.512	0	0	0	0.1	0	-0.256
40349	0.2037	0	0	0	0	0.086	0	0	0	0	0	0	0	0	0	0	-0.42	0.047	0	-0.607	0	0	0.014	0	0	0	0	-0.089	-0.125	-0.104	0	0	0	0	0.211	0	0	0	0	0	0	0	0.534	0	0	0	0.081	0	-0.25
40381	0.0819	0	0	0	0	0.057	0	0	0	0	0	0	0	0	0	0.159	-0.712	0.031	0	-0.367	0	0	0.056	-0.017	0	0	0	-0.02	-0.061	-0.098	0	0	0	0	0.142	0	0	0	0	0	0	0	0.523	0	0	0	0.187	0	-0.246
40382	0.0391	0	0	0	0	0.056	0	0	0	0	0	0	0	0	0	0.16	-0.687	0.034	0	-0.361	0	0	0.068	0	0	0	0	-0.021	-0.067	-0.096	0	0	0	0	0.14	0	0	0	0	0	0	0	0.538	0	0	0	0.196	0	-0.242
40383	0.1057	0	0	0	0	0.049	0	0	0	0	0	0	0	0	0	0.1	-0.664	0.029	0	-0.411	0	0	0.053	-0.006	0	0	0	-0.039	-0.073	-0.112	0	0	0	0	0.157	0	0	0	0	0	0	0	0.485	0	0	0	0.156	0	-0.258
40384	0.165	0	0	0	0	0.054	0	0	0	0	0	0	0	0	0	0.152	-0.682	0.036	0	-0.377	0	0	0.067	0	0	0	0	-0.028	-0.072	-0.103	0	0	0	0	0.147	0	0	0	0	0	0	0	0.515	0	0	0	0.176	0	-0.248
40401	0.0281	0	0	0	0	0.062	0	0	0	0	0	0	0	0	0	0.035	-0.51	0.013	0	-0.438	0	0	0.019	0	0	0	0	-0.048	-0.101	-0.086	0	0	0	0	0.154	0	0	0	0	0	0	0	0.595	0	0	0	0.198	0	-0.24
40402	0.071	0	0	0	0	0.052	0	0	0	0	0	0	0	0	0	0.089	-0.607	0.03	0	-0.418	0	0	0.046	0	0	0	0	-0.042	-0.086	-0.104	0	0	0	0	0.156	0	0	0	0	0	0	0	0.527	0	0	0	0.18	0	-0.244
40421	0.0556	0	0	0	0	0.094	0	0	0	0	0	0	0	0	0	0	-0.389	0	0	-0.455	0	0	0	0	0	0	0	-0.056	-0.128	-0.067	0	0	0	0	0.178	0	0	0	0	0	0	0	0.678	0	0	0	0.179	0	-0.238
40447	0.1799	0	0	0	0	0.109	0	0	0	0	0	0	0	0	0	0	-0.306	0	0	-0.424	0	0	0	0	0	0	0	-0.054	-0.144	-0.067	0	0	0	0	0.207	0	0	0	0	0	0	0	0.713	0	0	0	0.15	0	-0.226
40448	0.3452	0	0	0	0	0.109	0	0	0	0	0	0	0	0	0	0	-0.284	0.008	0	-0.342	0	0	0	0	0	0	0	-0.031	-0.119	-0.042	0	0	0	0	0.158	0	0	0	0	0	0	0	0.809	0	0	0	0.242	0	-0.2
40503	0.2704	0	0	0	0	0.107	0	0	0	0	0	0	0	0	0	0	-0.246	0.011	0	-0.378	0	0	0	0	0	0	0	-0.04	-0.139	-0.068	0	0	0	0	0.213	0	0	0	0	0	0	0	0.744	0	0	0	0.147	0	-0.213
40522	0.1285	0	0	0	0	0	0	0.062	0	0	0	0	0	0	0	0	-0.136	0.099	0	-0.386	0	0	0	0	0	0	0	-0.085	-0.127	-0.084	0	0	0	0	0.231	0	0	0	0	0	0	0	0.691	0	0	0	0.075	0	-0.187
40544	0.2199	0	0	0	0	0.064	0	0	0	0	0	0	0	0	0	0	-0.159	0.081	0	-0.337	0	0	0	0	0	0	0	-0.056	-0.135	-0.065	0	0	0	0	0.234	0	0	0	0	0	0	0	0.761	0	0	0	0.11	0	-0.19
40601	0.0281	0	0	0	0	0.053	0	0	0	0	0	0	0	0	0	0.062	-0.503	0.012	0	-0.36	0	0	0	0	0	0	0	-0.051	-0.086	-0.041	0	0	0	0	0.112	0	0	0	0	0	0	0	0.684	0	0	0	0.288	0	-0.216
40602	0.1081	0	0	0	0	0.102	0	0	0	0	0	0	0	0	0	0	-0.34	0.001	0	-0.34	0	0	0	0	0	0	0	-0.045	-0.108	-0.04	0	0	0	0	0.133	0	0	0	0	0	0	0	0.797	0	0	0	0.267	0	-0.206
40604	0.0169	0	0	0	0	0.071	0	0	0	0	0	0	0	0	0	0.025	-0.457	0	0	-0.415	0	0	0	0	0	0	0	-0.05	-0.104	-0.061	0	0	0	0	0.14	0	0	0	0	0	0	0	0.673	0	0	0	0.235	0	-0.228
40605	0.0176	0	0	0	0	0.089	0	0	0	0	0	0	0	0	0	0	-0.376	0	0	-0.385	0	0	0	0	0	0	0	-0.049	-0.112	-0.047	0	0	0	0	0.14	0	0	0	0	0	0	0	0.745	0	0	0	0.248	0	-0.218
40608	0.0325	0	0	0	0	0.078	0	0	0	0	0	0	0	0	0	0.03	-0.423	0	0	-0.369	0	0	0	0	0	0	0	-0.051	-0.099	-0.04	0	0	0	0	0.122	0	0	0	0	0	0	0	0.73	0	0	0	0.276	0	-0.215
40609	0.0449	0	0	0	0	0.075	0	0	0	0	0	0	0	0	0	0.037	-0.427	0.005	0	-0.347	0	0	0	0	0	0	0	-0.052	-0.093	-0.03	0	0	0	0	0.115	0	0	0	0	0	0	0	0.742	0	0	0	0.297	0	-0.208
40610	0.0185	0	0	0	0	0.062	0	0	0	0	0	0	0	0	0	0.059	-0.509	0.007	0	-0.398	0	0	0.013	0	0	0	0	-0.047	-0.094	-0.065	0	0	0	0	0.13	0	0	0	0	0	0	0	0.651	0	0	0	0.245	0	-0.227
40621	0.1006	0	0	0	0	0.015	0	0	0	0	0	0	0	0	0	0.128	-0.605	0.066	0	-0.283	0	0	0.024	0	0	0	0	-0.033	-0.054	-0.009	0	0	0	0	0.067	-0.008	0	0	0	0	0	0	0.689	0	0	0	0.356	0	-0.192
40625	0.2667	0	0	0	0	0.057	0	0	0	0	0	0	0	0	0	0.066	-0.473	0.018	0	-0.317	0	0	0	0	0	0	0	-0.053	-0.08	-0.013	0	0	0	0	0.099	-0.005	0	0	0	0	0	0	0.734	0	0	0	0.333	0	-0.2
40642	0.275	0	0	0	0	0.019	0	0	0	0	0	0	0	0	0	0.133	-0.528	0.077	0	-0.226	0	0	0	0	0	0	0	-0.028	-0.028	0	0	0	0	0	0.067	-0.034	0	0	0	0	0	0	0.716	0	0	0	0.421	0	-0.178
40646	0.2441	0	0	0	0	0.048	0	0	0	0	0	0	0	0	0	0.124	-0.474	0.056	0	-0.239	0	0	0	0	0	0	0	-0.029	-0.043	0	0	0	0	0	0.081	-0.031	0	0	0	0	0	0	0.735	0	0	0	0.392	0	-0.176
40647	0.1112	0	0	0	0	0.06	0	0	0	0	0	0	0	0	0	0.082	-0.48	0.025	0	-0.287	0	0	0	0	0	0	0	-0.046	-0.063	0	0	0	0	0	0.081	-0.022	0	0	0	0	0	0	0.738	0	0	0	0.364	0	-0.192
41201	0.0429	0	0	0	0	0.042	0	0	0	0	0	0	0	0	0	0	-0.203	0.066	0	-0.542	0	0	0	0	0	0	0	-0.126	-0.125	-0.098	0	0	0	0	0.226	0	0	0	0	0	0	0	0.543	0	0	0	0.012	0	-0.208
41202	0.159	0	0	0	0	0.002	0	0	0	0	0	0	0	0	0	0	-0.266	0.105	0	-0.715	0	0	0	0	0	0	0	-0.129	-0.142	-0.108	0	0	0	0	0.212	0	0	0	0.017	0	0.011	0	0.248	0	0	0	0	0	-0.216
41203	0.1047	0	0	0	0	0.087	0	0	0	0	0	0	0	0	0	0	-0.234	0.029	0	-0.426	0	0	0	0	0	0	0	-0.073	-0.137	-0.089	0	0	0	0	0.226	0	0	0	0	0	0	0	0.683	0	0	0	0.106	0	-0.212
41204	0.2027	0	0	0	0	0	0	0.082	0	0	0	0	0	0	0	0	-0.188	0.033	0	-0.666	0	0	0	0	0	0	0	-0.113	-0.117	-0.091	0	0	0	0	0.207	0	0	0	0	0	0	0	0.445	0	0	0	0	0	-0.209
41205	0.1759	0	0	0	0	0	0	0.094	0	0	0	0	-0.017	0	0	0	-0.145	0.035	0	-0.791	0	0	0	0	0	0	0	-0.071	-0.142	-0.112	0	0	0	0	0.218	0	0	0	0.047	0	0.055	0	0.204	0	0	0	0	0	-0.222
41206	0.2006	0	0	0	0	0	0	0.145	0	0	0	0	-0.03	0	-0.008	0	-0.102	0.014	0	-0.759	0	0	0	0	0	0	0	-0.077	-0.12	-0.083	0	0	0	0	0.197	0	0	0	0	0	0.013	0	0.399	0	0	0	0	0	-0.189
41207	0.2038	0	0	0	0	0	0	0.167	0	0	0	0	-0.023	0	-0.067	0	-0.041	0	0	-0.684	0	0	0	0	0	0	0	-0.056	-0.111	-0.094	0	0	0	0	0.203	0	0	0	0	0	0	0	0.538	0	0	0	0	0	-0.183
41208	0.2223	0	0	0	0	0	0	0.065	0	0	0	0	0	0	0	0	-0.188	0.055	0	-0.596	0	0	0	0	0	0	0	-0.112	-0.119	-0.093	0	0	0	0	0.216	0	0	0	0	0	0	0	0.508	0	0	0	0	0	-0.209
41209	0.1996	0	0	0	0	0	0	0.174	0	0	0	0	-0.052	0	-0.056	0	-0.038	0.005	0	-0.762	0	0	0	0	0	0	0	-0.059	-0.119	-0.08	0	0	0	0	0.198	0	0	0	0	0	0	0	0.478	0	0	0	0	0	-0.181
41210	0.2453	0	0	0	0	0.066	0	0	0	0	0	0	0	0	0	0	-0.215	0.056	0	-0.487	0	0	0	0	0	0	0	-0.113	-0.126	-0.105	0	0	0	0	0.228	0	0	0	0	0	0	0	0.604	0	0	0	0.043	0	-0.207
41327	0.0993	0	0	0	0	0.075	0	0	0	0	0	0	0	0	0	0	-0.224	0.05	0	-0.471	0	0	0	0	0	0	0	-0.099	-0.128	-0.105	0	0	0	0	0.229	0	0	0	0	0	0	0	0.634	0	0	0	0.064	0	-0.208
41341	0.2268	0	0	0	0	0.091	0	0	0	0	0	0	0	0	0	0	-0.277	0.016	0	-0.446	0	0	0	0	0	0	0	-0.068	-0.143	-0.083	0	0	0	0	0.221	0	0	0	0	0	0	0	0.663	0	0	0	0.118	0	-0.22
41345	0.1359	0	0	0	0	0.074	0	0	0	0	0	0	0	0	0	0	-0.196	0.058	0	-0.435	0	0	0	0	0	0	0	-0.098	-0.127	-0.098	0	0	0	0	0.231	0	0	0	0	0	0	0	0.672	0	0	0	0.07	0	-0.204
41346	0.0909	0	0	0	0	0.077	0	0	0	0	0	0	0	0	0	0	-0.195	0.055	0	-0.423	0	0	0	0	0	0	0	-0.092	-0.128	-0.094	0	0	0	0	0.231	0	0	0	0	0	0	0	0.685	0	0	0	0.08	0	-0.204
41387	0.309	0	0	0	0	0	0	0.008	0	0	0	0	0	0	0	0	-0.278	0.109	0	-0.77	0	0	0	0	0	0	0	-0.119	-0.155	-0.123	0	0	0	0	0.221	0	0	0	0.085	0	0.028	0	0.099	0	0	0	0	0	-0.226
41401	0.275	0	0	0	0	0	0	0.138	0	0	0	0	-0.061	0	0	0	-0.072	0.048	0	-0.835	0	0	0	0	0	0	0	-0.047	-0.138	-0.074	0	0	0	0	0.209	0	0	0	0	0	0.051	0	0.232	0	0	0	0	0	-0.198
41423	0.0696	0	0	0	0	0	0	0.119	0	0	0	0	0	0	-0.011	0	-0.155	0.017	0	-0.663	0	0	0	0	0	0	0	-0.105	-0.112	-0.091	0	0	0	0	0.203	0	0	0	0	0	0	0	0.498	0	0	0	0	0	-0.205
41424	0.2084	0	0	0	0	0	0	0.109	0	0	0	0	0	0	-0.007	0	-0.155	0.023	0	-0.625	0	0	0	0	0	0	0	-0.106	-0.112	-0.089	0	0	0	0	0.208	0	0	0	0	0	0	0	0.521	0	0	0	0	0	-0.205
41425	0.1856	0	0	0	0	0	0	0.129	0	0	0	0	0	0	-0.047	0	-0.117	0	0	-0.66	0	0	0	0	0	0	0	-0.104	-0.108	-0.086	0	0	0	0	0.208	0	0	0	0	0	0	0	0.539	0	0	0	0	0	-0.201
41441	0.2579	0	0	0	0	0	0	0.153	0	0	0	0	-0.004	0	-0.06	0	0	0.025	0	-0.609	0	0	0	0	0	0	0	-0.034	-0.1	-0.094	0	0	0	0	0.211	0	0	0	0	0	0	0	0.591	0	0	0	0	0	-0.183
42201	0.0457	0	0	0	0	0	0	0.145	0	0	0	0	-0.063	0	0	0	0	0.113	0	-0.691	0	0	0	0	0	0	0	0	-0.135	-0.058	0	0	0	0	0.185	0	0	0	0	0	0	0	0.533	0	0	0	0	0	-0.106
42202	0.1301	0	0	0	0	0	0	0.109	0	0	0	0	-0.076	0	0	0	-0.019	0.111	0	-0.879	0	0	0	0	0	0	0	-0.009	-0.153	-0.064	0	0	0	0	0.239	0	0	0	0	0	0.08	0	0.065	0	0	0	0	0	-0.214
42203	0.0554	0	0	0	0	0	0	0.113	0	0	0	0	0	0	-0.008	0	0	0.135	0	-0.383	0	0	0	0	0	0	0	0	-0.087	-0.086	0	0	0	0	0.235	0	0	0	0	0	-0.1	0	0.79	0	0	0	0.047	0	-0.147
42204	0.0637	0	0	0	0	0	0	0.153	0	0	0	0	-0.033	0	-0.01	0	0	0.077	0	-0.616	0	0	0	0	0	0	0	0	-0.101	-0.082	0	0	0	0	0.202	0	0	0	0	0	0	0	0.623	0	0	0	0	0	-0.16
42205	0.0858	0	0	0	0	0	0	0.181	0	0	0	0	-0.064	0	-0.021	0	0	0.05	0	-0.692	0	0	0	0	0	0	0	-0.005	-0.113	-0.081	0	0	0	0	0.191	0	0	0	0	0	0	0	0.521	0	0	0	0	0	-0.161
42207	0.0656	0	0	0	0	0	0	0.047	0	0	0	0	-0.027	0	0	0	-0.05	0.174	0	-0.874	0	0	0	0	0	0	0	-0.017	-0.161	-0.062	0	0	0	0	0.244	0	0	0	0.033	0	0.088	0	0	0	0	0	0	0	-0.23
42208	0.1935	0	0	0	0	0	0	0.08	0	0	0	0	-0.016	0	0	0	-0.132	0.097	0	-0.85	0	0	0	0	0	0	0	-0.049	-0.151	-0.099	0	0	0	0	0.232	0	0	0	0.075	0	0.075	0	0.006	0	0	0	0	0	-0.249
42209	0.2878	0.005	0	0	0	0	-0.199	0.055	0	0	0	0	0	0	0	0.005	-0.783	0.133	0	-0.459	0	0	0	-0.012	0	0	0	-0.099	-0.102	-0.155	0	0	0	0	0.158	0	0	0	0	0	0	0	0	0	0	0	0.001	0	-0.279
42210	0.0582	0	0	0	0	0.008	0	0	0	0	0	0	0	0	0	0	-0.496	0.145	0	-0.696	0	0	0	0	0	0	0	-0.141	-0.153	-0.118	0	0	0	0	0.216	0	0	0	0.038	0	0	0	0	0	0	0	0	0	-0.248
42211	0.0326	0	0	0	0	0	0	0.055	0	0	0.034	0	-0.019	0	0	0	0	0.155	0	-0.755	0	0	0	0	0	0	0	0	-0.201	-0.054	0	0	0	0	0.217	0	0	0	0	0	0	0	0.283	0	0	0	0	0	-0.057
42212	0.1491	0	0	0	0	0	0	0.173	0	0	0	0	-0.088	0	0	0	0	0.103	0	-0.766	0	0	0	0	0	0	0	0	-0.206	-0.067	0	0	0	0	0.198	0	0	0	0	0	0.007	0	0.269	0	0	0	0	0	-0.147
42213	0.1899	0	0	0	0	0	0	0.122	0	0	0	0	0	0	-0.021	0	0	0.113	0	-0.459	0	0	0	0	0	0	0	0	-0.092	-0.085	0	0	0	0	0.225	0	0	0	0	0	-0.065	0	0.74	0	0	0	0.015	0	-0.151
42214	0.1231	0	0	0	0	0	0	0.145	0	0	0	0	0	0	0	0	0	0.133	0	-0.378	0	0	0	0	0	0	0	0	-0.106	-0.057	0	0	0	0	0.228	0	0	0	0	-0.025	-0.179	0	0.77	0	0	0	0.017	0	-0.092
42307	0.1147	0	0	0	0	0	0	0.157	0	0	0	0	-0.075	0	0	0	0	0.102	0	-0.705	0	0	0	0	0	0	0	0	-0.121	-0.062	0	0	0	0	0.182	0	0	0	0	0	0	0	0.539	0	0	0	0	0	-0.123
42308	0.1348	0	0	0	0	0	0	0.161	0	0	0	0	-0.085	0	0	0	0	0.102	0	-0.714	0	0	0	0	0	0	0	0	-0.135	-0.064	0	0	0	0	0.181	0	0	0	0	0	0	0	0.495	0	0	0	0	0	-0.119
42321	0.2768	0	0	0	0	0	0	0.184	0	0	0	0	-0.07	0	-0.049	0	0	0.024	0	-0.776	0	0	0	0	0	0	0	-0.034	-0.127	-0.078	0	0	0	0	0.191	0	0	0	0	0	0	0	0.445	0	0	0	0	0	-0.169
42322	0.1902	0	0	0	0	0	0	0.185	0	0	0	0	-0.081	0	-0.014	0	-0.012	0.037	0	-0.834	0	0	0	0	0	0	0	-0.032	-0.14	-0.067	0	0	0	0	0.191	0	0	0	0	0	0.019	0	0.331	0	0	0	0	0	-0.172
42323	0.3	0	0	0	0	0	0	0.172	0	0	0	0	-0.069	0	-0.012	0	-0.04	0.032	0	-0.836	0	0	0	0	0	0	0	-0.045	-0.131	-0.065	0	0	0	0	0.195	0	0	0	0	0	0.027	0	0.331	0	0	0	0	0	-0.183
42383	0.0358	0	0	0	0	0	0	0.048	0	0	0	0	-0.012	0	0	0	-0.07	0.222	0	-0.826	0	0	0	0	0	0	0	-0.009	-0.182	-0.04	0	0	0	0	0.219	0	0	0	0	0	0.047	0	0	0	0	0	0	0	-0.179
42391	0.2543	0	0	0	0	0	0	0.087	0	0	0	0	-0.054	0	0	0	-0.046	0.134	0	-0.882	0	0	0	0	0	0	0	-0.021	-0.154	-0.068	0	0	0	0	0.242	0	0	0	0.016	0	0.077	0	0	0	0	0	0	0	-0.222
42411	0.0219	0	0	0	0	0	0	0.097	0	0	0	0	-0.046	0	0	0	0	0.182	0	-0.791	0	0	0	0	0	0	0	0	-0.208	-0.06	0	0	0	0	0.219	0	0	0	0	0	0	0	0.08	0	0	0	0	0	-0.135
43201	0.0392	0	0	0	0	0	0	0.055	0	0	0	0	0	0	0	0	0	0.252	0	-0.275	0	0	0	0	0	0	0	0	-0.08	-0.041	0	0	0	0	0.238	0	0	0	0	0	-0.19	0	0.998	0	0	0	0.146	0	-0.099
43202	0.0747	0	0	0	0	0	0	0.157	0	0	0	0	0	0	0	0	0	0.21	0	-0.144	0	0	0	0	0	0	0	0	-0.087	0	0	0	0	0	0.213	0	0	0	0	-0.06	-0.473	0	1.078	0	0	0	0.106	0	0
43203	0.1828	0	0	0	0	0	0	0.391	0	0	0	0	0	0	0	0	0	0.046	0	0	0	0	0.051	0	0	0	0	0.019	-0.072	0	0	0	0	0	0.157	0	0	0	0	0	-0.756	0	1.03	0	0	0	0.045	0	0
43204	0.0742	0	0	0	0	0	0	0.071	0	0	0	0	0	0	0	0	0	0.154	0	-0.312	0	0	0	0	0	0	0	0	-0.095	-0.104	0	0	0	0	0.244	0	0	0	0	0	0	0	0.785	0	0	0	0.107	0	-0.169
43205	0.0713	0	0	0	0	0	0	0.413	0	0	0.013	0	0	0	0	0	0	0.036	0	0	0	0	0.049	0	0	0	0	0	-0.146	0	0	0	0	0	0.153	0	0	0	0	-0.088	-0.709	0	0.884	0	0	0	0.018	0	0
43206	0.0879	0	0	0	0	0	0	0.059	0	0	0	0	0	0	0	0	0	0.192	0	-0.261	0	0	0	0	0	0	0	0	-0.091	-0.094	0	0	0	0	0.251	0	0	0	0	0	-0.065	0	0.854	0	0	0	0.121	0	-0.151
43208	0.2107	0	0	0	0	0	0	0.021	0	0	0	0	0	0	0	0	-0.064	0.188	0	-0.284	0	0	0	0	0	0	0	0	-0.111	-0.076	0	0	0	0	0.239	0	0	0	0	0	0	0	0.885	0	0	0	0.171	0	-0.13
43210	0.1864	0	0	0	0	0	0	0.037	0	0	0	0	0	0	0	0	-0.062	0.214	0	-0.286	0	0	0	0	0	0	0	0	-0.092	-0.053	0	0	0	0	0.232	0	0	0	0	0	-0.048	0	0.949	0	0	0	0.191	0	-0.102
43211	0.2017	0	0	0	0	0	0	0.089	0	0	0	0	0	0	0	0	0	0.227	0	-0.286	0	0	0	0	0	0	0	0	-0.085	-0.02	0	0	0	0	0.243	0	0	0	0	-0.04	-0.301	0	0.994	0	0	0	0.12	0	-0.081
43212	0.1226	0	0	0	0	0	0	0.22	0	0	0	0	0	0	0	0	0	0.132	0	-0.218	0	0	0	0	0	0	0	0	-0.132	0	0	0	0	0	0.208	0	0	0	0	-0.127	-0.454	0	0.916	0	0	0	0.016	0	0
43213	0.1826	0	0	0	0	0	0	0.103	0	0	0	0	0	0	0	0	0	0.235	0	-0.256	0	0	0	0	0	0	0	0	-0.088	0	0	0	0	0	0.235	0	0	0	0	-0.072	-0.356	0	1.035	0	0	0	0.118	0	-0.062
43214	0.2257	0	0	0	0	0	0	0.013	0	0	0	0	0	0	0	0	-0.071	0.22	0	-0.238	0	0	0	0	0	0	0	0	-0.073	0	0	0	0	0	0.215	0	0	0	0	0	-0.103	0	0.958	0	0	0	0.232	0	-0.071
43215	0.1551	0	0	0	0	0	0	0.294	0	0	0.076	0	0	0	0	0	0	0.074	0	-0.172	0	0	0.031	0	0	0	0	0	-0.183	0	0	0	0	0	0.171	0	0	0	0	-0.202	-0.406	0	0.698	0	0	0	0	0	0
43216	0.1266	0	0	0	0	0	0	0.04	0	0	0	0	0	0	0	0	-0.018	0.26	0	-0.273	0	0	0	0	0	0	0	0	-0.089	-0.046	0	0	0	0	0.233	0	0	0	0	0	-0.117	0	0.992	0	0	0	0.164	0	-0.099
43348	0.1609	0	0	0	0	0	0	0.081	0	0	0	0	0	0	0	0	0	0.275	0	-0.143	0	0	0	0	0	0	0	0	-0.07	0	0	0	0	0	0.219	0	0	0	0	-0.01	-0.364	0	1.142	0	0	0	0.165	0	-0.026
43364	0.3029	0	0	0	0	0	0	0.048	0	0	0	0	0	0	0	0	0	0.216	0	-0.265	0	0	0	0	0	0	0	0	-0.088	-0.08	0	0	0	0	0.248	0	0	0	0	0	-0.091	0	0.905	0	0	0	0.138	0	-0.133
43367	0.2622	0	0	0	0	0	0	0.054	0	0	0	0	0	0	0	0	-0.023	0.162	0	-0.297	0	0	0	0	0	0	0	0	-0.107	-0.088	0	0	0	0	0.238	0	0	0	0	0	0	0	0.817	0	0	0	0.127	0	-0.166
43368	0.1185	0	0	0	0	0	0	0.075	0	0	0	0	0	0	0	0	0	0.162	0	-0.306	0	0	0	0	0	0	0	0	-0.091	-0.109	0	0	0	0	0.249	0	0	0	0	0	-0.033	0	0.799	0	0	0	0.101	0	-0.162
43369	0.3017	0	0	0	0	0	0	0.038	0	0	0	0	0	0	0	0	-0.037	0.173	0	-0.286	0	0	0	0	0	0	0	0	-0.108	-0.085	0	0	0	0	0.24	0	0	0	0	0	0	0	0.86	0	0	0	0.142	0	-0.153
43403	0.2112	0	0	0	0	0	0	0.029	0	0	0	0	0	0	0	0	-0.049	0.273	0	-0.256	0	0	0	0	0	-0.011	0	0	-0.087	0	0	0	0	0	0.228	0	0	0	0	0	-0.122	0	1.002	0	0	0	0.191	0	-0.066
43404	0.2435	0	0	0	0	0	0	0.045	0	0	0	0	0	0	0	0	-0.032	0.283	0	-0.256	0	0	0	0	0	-0.003	0	0	-0.085	-0.017	0	0	0	0	0.229	0	0	0	0	0	-0.158	0	1.019	0	0	0	0.168	0	-0.08
43423	0.3324	0	0	0	0	0	0	0.018	0	0	0	0	0	0	0	0	-0.119	0.172	0	-0.255	0	0	0	0	0	0	0	0	-0.081	-0.006	0	0	0	0	0.196	0	0	0	0	0	-0.035	0	0.878	0	0	0	0.257	0	-0.097
43424	0.2787	0	0	0	0	0	0	0.021	0	0	0	0	0	0	0	0	-0.157	0.142	0	-0.277	0	0	0	0	0	0	0	0	-0.087	-0.02	0	0	0	0	0.186	0	0	0	0	0	0	0	0.826	0	0	0	0.274	0	-0.113
43425	0.3337	0	0	0	0	0	0	0.01	0	0	0	0	0	0	0	0	-0.093	0.182	0	-0.209	0	0	0	0	0	0	0	0	-0.059	0	0	0	0	0	0.185	0	0	0	0	0	-0.073	0	0.896	0	0	0	0.262	0	-0.087
43428	0.1708	0	0	0	0	0	0	0	0	0	0	0	0	0	0	0	0	0.243	0	-0.162	0	0	0	0	0	0	0	0	-0.052	0	0	0	0	0	0.213	0	0	0	0	0	-0.173	0	1.004	0	0	0	0.241	0	-0.049
43432	0.3084	0	0	0	0	0	0	0.025	0	0	0	0	0	0	0	0	-0.025	0.301	0	-0.22	0	0	0	0	0	-0.001	0	0	-0.078	0	0	0	0	0	0.227	0	0	0	0	0	-0.186	0	1.041	0	0	0	0.187	0	-0.055
43433	0.2711	0	0	0	0	0	0	0.008	0	0	0	0	0	0	0	0	-0.032	0.284	0	-0.203	0	0	0	0	0	0	0	0	-0.075	0	0	0	0	0	0.227	0	0	0	0	0	-0.168	0	1.033	0	0	0	0.207	0	-0.049
43441	0.2859	0	0	0	0	0	0	0.038	0	0	0	0	0	0	0	0	0	0.308	0	-0.203	0	0	0	0	0	0	0	0	-0.073	0	0	0	0	0	0.222	0	0	0	0	0	-0.271	0	1.08	0	0	0	0.176	0	-0.048
43442	0.2847	0	0	0	0	0	0	0.052	0	0	0	0	0	0	0	0	0	0.281	0	-0.247	0	0	0	0	0	0	0	0	-0.074	-0.01	0	0	0	0	0.227	0	0	0	0	0	-0.258	0	1.047	0	0	0	0.159	0	-0.072
43443	0.2239	0	0	0	0	0	0	0.033	0	0	0	0	0	0	0	0	-0.005	0.304	0	-0.237	0	0	0	0	0	-0.01	0	0	-0.077	0	0	0	0	0	0.224	0	0	0	0	0	-0.219	0	1.054	0	0	0	0.17	0	-0.066
43444	0.2318	0	0	0	0	0	0	0.058	0	0	0	0	0	0	0	0	0	0.288	0	-0.176	0	0	0	0	0	0	0	0	-0.072	0	0	0	0	0	0.221	0	0	0	0	-0.021	-0.324	0	1.09	0	0	0	0.173	0	-0.043
43447	0.3	0	0	0	0	0	0	0.001	0	0	0	0	0	0	0	0	0	0.32	0	-0.127	0	0	0	0	0	0	0	0	-0.065	0	0	0	0	0	0.219	0	0	0	0	0	-0.272	0	1.074	0	0	0	0.191	0	-0.03
43468	0.2394	0	0	0	0	0	0	0.126	0	0	0	0	0	0	0	0	0	0.216	0	-0.23	0	0	0	0	0	0	0	0	-0.09	0	0	0	0	0	0.234	0	0	0	0	-0.085	-0.399	0	1.056	0	0	0	0.109	0	-0.04
43482	0.2312	0	0	0	0	0	0	0.324	0	0	0.018	0	0	0	0	0	0	0.098	0	-0.061	0	0	0.024	0	0	0	0	0	-0.137	0	0	0	0	0	0.187	0	0	0	0	-0.101	-0.65	0	0.928	0	0	0	0.031	0	0
43484	0.249	0	0	0	0	0	0	0.376	0	0	0.023	0	0	0	0	0	0	0.078	0	-0.028	0	0	0.058	0	0	0	0	0	-0.15	0	0	0	0	0	0.171	0	0	0	0	-0.139	-0.664	0	0.876	0	0	0	0.021	0	0
43501	0.0477	0	0	0	0	0	0	0.343	0	0	0	0	0	0	0	0	0	0.085	0	0	0	0	0.054	0	0	0	0	0.035	-0.042	0	0	0	0	0	0.146	0	0	0	-0.013	0	-0.716	0	1.076	0	0	0	0.05	0	0
43505	0.1202	0	0	0	0	0	0	0.272	0	0	0	0	0	0	0	0	0	0.164	0	0	0	0	0.049	0	0	0	0	0.058	-0.018	0	0	0	0	0	0.119	0	0	0	-0.041	0	-0.641	0	1.116	0	0	0	0.06	0	0
43506	0.1561	0	0	0	0	0	0	0.248	0	0	0	0	0	0	0	0	0	0.181	0	0	0	0	0.037	0	0	0	0	0.056	-0.022	0	0	0	0	0	0.117	0	0	0	-0.043	0	-0.616	0	1.123	0	0	0	0.068	0	0
43507	0.0124	0	0	0	0	0	0	0.18	0	0	0	0	0	0	0	0	0	0.212	0	0	0	0	0	0	0	0	0	0.038	-0.046	0	0	0	0	0	0.151	0	0	0	-0.043	0	-0.546	0	1.116	0	0	0	0.1	0	0
43510	0.2435	0	0	0	0	0	0	0.244	0	0	0	0	0	0	0	0	0	0.163	0	0	0	0	0	0	0	0	0	0.007	-0.076	0	0	0	0	0	0.172	0	0	0	-0.012	0	-0.635	0	1.041	0	0	0	0.074	0	0
43511	0.3493	0	0	0	0	0	0	0.172	0	0	0	0	0	0	0	0	0	0.22	0	-0.042	0	0	0	0	0	0	0	0	-0.077	0	0	0	0	0	0.191	0	0	0	-0.007	0	-0.539	0	1.07	0	0	0	0.104	0	0
43512	0.0314	0	0	0	0	0	0	0.25	0	0	0	0	0	0	0	0	0	0.156	0	0	0	0	0	0	0	0	0	0	-0.093	0	0	0	0	0	0.184	0	0	0	0	0	-0.641	0	1.01	0	0	0	0.072	0	0
43513	0.0897	0	0	0	0	0	0	0.325	0	0	0	0	0	0	0	0	0	0.099	0	0	0	0	0.021	0	0	0	0	0	-0.115	0	0	0	0	0	0.186	0	0	0	0	-0.01	-0.697	0	0.965	0	0	0	0.056	0	0
43514	0.0551	0	0	0	0	0	0	0.304	0	0	0	0	0	0	0	0	0	0.125	0	0	0	0	0.052	0	0	0	0	0.046	-0.026	0	0	0	0	0	0.136	0	0	0	-0.027	0	-0.677	0	1.102	0	0	0	0.056	0	0
43531	0.3108	0	0	0	0	0	0	0.208	0	0	0.031	0	0	0	0	0	0	0.108	0	-0.33	0	0	0	0	0	0	0	0	-0.166	-0.002	0	0	0	0	0.186	0	0	0	0	-0.129	-0.274	0	0.711	0	0	0	0	0	-0.002
44201	0.067	0	0	0	0	0	0	0.101	0	0	0	0	0	0	0	0.176	-0.313	0.057	-0.083	-0.208	0	0	0	0	0	0	0	0	-0.002	0	-0.064	0	0	0	0.037	0	0.053	0	0	0	0	0	0.752	0	0	0	0.281	0	-0.132
44202	0.0288	0	0	0	0	0	0	0.083	0	0	0	0	0	0	0	0.183	-0.392	0.063	-0.005	-0.197	0	0	0	0	0	0	0	0	-0.01	0	-0.003	0	0	0	0.065	-0.005	0	0	0	0	0	0	0.743	0	0	0	0.335	0	-0.144
44203	0.1261	0	0	0	0	0.064	0	0	0	0	0	0	0	0	0	0.103	-0.411	0.048	0	-0.245	0	0	0	0	0	0	0	-0.019	-0.056	0	0	0	0	0	0.098	-0.036	0	0	0	0	0	0	0.747	0	0	0	0.358	0	-0.169
44204	0.1885	0	0	0	0	0.038	0	0.008	0	0	0	0	0	0	0	0	-0.202	0.096	0	-0.311	0	0	0	0	0	0	0	0	-0.11	-0.038	0	0	0	0	0.186	-0.005	0	0	0	0	0	0	0.817	0	0	0	0.252	0	-0.141
44205	0.0705	0	0	0	0	0	0	0.041	0	0	0	0	0	0	0	0.023	-0.011	0.077	-0.106	-0.059	0	0	0	0	0	0	0	0	0	0	-0.054	0	0	0	0.067	0	0.073	0	-0.067	0	-0.066	0	0.786	0	0	0	0.216	0	-0.099
44206	0.1417	0	0	0	0	0	0	0.082	0	0	0	0	0	0	0	0.158	-0.225	0.061	-0.121	-0.214	0	0	0	0	0	0	0	0	-0.001	0	-0.078	0	0	0	0.023	0	0.102	0	0	0	0	0	0.747	0	0	0	0.235	0	-0.122
44207	0.09	0	0	0	0	0	0	0.092	0	0	0	0	0	0	0	0.13	-0.212	0.029	-0.133	-0.155	0	0	0	0	0	0	0	0	0	0	-0.081	0	0	0	0	0	0.251	0	-0.024	0	0	0	0.668	0	0	0	0.221	0	-0.127
44208	0.2874	0	0	0	0	0	0	0	0	0	0	0	0	0	0	0	-0.073	0.17	0	-0.176	0	0	0	0	0	0	0	0	-0.042	0	0	0	0	0	0.163	0	0	0	0	0	-0.084	0	0.868	0	0	0	0.266	0	-0.091
44209	0.1285	0	0	0	0	0	0	0.079	0	0	0	0	0	0	0	0.201	-0.586	0.06	0	-0.177	0	0	0	0	0	0	-0.017	0	0	0	-0.036	0	0	0	0.024	-0.043	0.224	0	0	0	0	0	0.616	0	0	0	0.403	0	-0.158
44210	0.2288	0	0	0	0	0	0	0.111	0	0	0	0	0	0	0	0.223	-0.535	0.056	-0.022	-0.185	0	0	0	0	0	0	0	0	0	0	-0.052	0	0	0	0.02	-0.028	0.127	0	0	0	0	0	0.669	0	0	0	0.366	0	-0.158
44211	0.1611	0	0	0	0	0	0	0.064	0	0	0	0	0	0	0	0.161	-0.487	0.064	0	-0.205	0	0	0	0	0	0	0	0	-0.011	0	0	0	0	0	0.054	-0.024	0	0	0	0	0	0	0.72	0	0	0	0.385	0	-0.163
44212	0.2211	0	0	0	0	0	0	0.02	0	0	0	0	0	0	0	0.062	-0.092	0.14	-0.042	-0.171	0	0	0	0	0	0	0	0	-0.021	0	-0.014	0	0	0	0.119	0	0	0	0	0	-0.087	0	0.817	0	0	0	0.254	0	-0.102
44213	0.0226	0	0	0	0	0	0	0.055	0	0	0	0	0	0	0	0.129	-0.295	0.089	0	-0.214	0	0	0	0	0	0	0	0	-0.028	0	0	0	0	0	0.099	0	0	0	0	0	0	0	0.77	0	0	0	0.317	0	-0.129
44214	0.2376	0	0	0	0	0	0	0.147	0	0	0	0	0	0	0	0.215	-0.616	0.065	-0.067	-0.161	0	0	0	0	0	0	-0.081	0	0	0	-0.086	0	0	0	0	-0.05	0.361	0	0	0	0	0	0.571	0	0	0	0.374	0	-0.153
44322	0.3003	0	0	0	0	0	0	0.113	0	0	0	0	0	0	0	0.182	-0.696	0.134	-0.102	-0.143	0	0	0	0	0	0	-0.121	0	0	0	-0.084	0	0	0	0	-0.084	0.516	0	0	0	0	0	0.55	0	0	0	0.383	0	-0.163
44341	0.2075	0	0	0	0	0	0	0.114	0	0	0	0	0	0	0	0.217	-0.488	0.049	-0.028	-0.183	0	0	0	0	0	0	0	0	0	0	-0.052	0	0	0	0.029	-0.021	0.053	0	0	0	0	0	0.699	0	0	0	0.346	0	-0.159
44461	0.3096	0	0	0	0	0	0	0.035	0	0	0	0	0	0	0	0.038	-0.222	0.113	0	-0.242	0	0	0	0	0	0	0	0	-0.061	0	0	0	0	0	0.145	-0.008	0	0	0	0	0	0	0.803	0	0	0	0.308	0	-0.121
44462	0.2985	0	0	0	0	0	0	0.043	0	0	0	0	0	0	0	0.06	-0.313	0.098	0	-0.244	0	0	0	0	0	0	0	0	-0.066	0	0	0	0	0	0.125	-0.025	0	0	0	0	0	0	0.766	0	0	0	0.326	0	-0.138
45201	0.0608	0	0	0	0	-0.057	0	0.434	0	0	0	0	0	0	0	0	0	0	0	0	0.054	0	0.133	0	0	0	0	0.174	0	0	0	0	0	0	0.124	-0.003	0	0	-0.081	0	-0.668	0	0.949	0	0	0	0	0	0
45202	0.0708	0	0	0	0	-0.093	0	0.512	0	0	0	0	0	0	0	0	0	0	0	0	0.024	0	0.109	0	0	0	0	0.186	0	0	0	0	0	0	0.129	0	0	0	-0.008	0	-0.777	0	0.957	0	0	0	0	0	0
45203	0.046	0	0	0	0	0	0	0.028	0	0	0	0	0	0	0	0.02	0	0.129	-0.046	0	0	0	0	0	0	0	0	0.04	-0.004	0	0	0	0	0	0.127	0	0	0	-0.085	0	-0.171	0	0.912	0	0	0	0.194	0	-0.052
45204	0.0642	0	0	0	0	-0.082	0	0.529	0	0	0	0	0	0	0	0	0	0	0	0	0.182	0	0.109	0	0	0	0	0.24	0	0	0	0	0	0	0.135	-0.046	0	0	-0.042	0	-0.768	0	0.913	0	0	0	0	0	0
45205	0.0951	0	0	0	0	0	0	0.402	0	0	0	0	0	0	0	0	0	0	0	0	0	0	0.102	0	0	0	0	0.111	0	0	0	0	0	0	0.111	0	0	0	-0.033	0	-0.726	0	1.076	0	0	0	0.009	0	0
45206	0.0515	0	0	0	0	0	0	0.108	0	0	0	0	0.024	0	0	0	0	0.105	0	0	0	0	0	0	0	0	0	0.096	-0.001	0	0	0	0	0	0.141	0	0	0	-0.128	0	-0.351	0	1.016	0	0	0	0.119	0	-0.001
45207	0.253	0	0	0	0	-0.029	0	0.551	0	0	0	0	0	0	0	0	0	0	0	0	0.267	0	0.095	0	0	0	0	0.242	0	0	0	0	0	0	0.14	-0.059	0	0	-0.021	0	-0.868	0	0.907	0	0	0	0	0	0
45208	0.0788	0	0	0	0	-0.017	0	0.259	0	0	0	0	0.021	0	0	0	0	0.108	0	0	0	0	0.1	0	0	0	0	0.111	0	0	0	0	0	0	0.126	0	0	0	-0.128	0	-0.559	0	1.052	0	0	0	0.056	0	0
45209	0.0791	0	0	0	0	0	0	0.421	0	0	0	0	0	0	0	0	0	0	0	0	0	0	0.075	0	0	0	0	0.07	0	0	0	0	0	0	0.137	0	0	0	-0.005	0	-0.781	0	1.079	0	0	0	0.022	0	0
45341	0.1417	0	0	0	0	-0.114	0	0.543	0	0	0	0	0	0	0	0	0	0	0	0	0.11	0	0.12	0	0	0	0	0.238	0	0	0	0	0	0	0.137	0	0	0	-0.016	0	-0.774	0	0.914	0	0	0	0	0	0
45361	0.2644	0	0	0	0	-0.038	0	0.45	0	0	0	0	0	0	0	0	0	0	0	0	0	0	0.093	0	0	0	0	0.134	0	0	0	0	0	0	0.114	0	0	0	-0.013	0	-0.774	0	1.038	0	0	0	0	0	0
45382	0.302	0	0	0	0	-0.032	0	0.362	0	0	0	0	0.026	0	0	0	0	0.041	0	0	0	0	0.131	0	0	0	0	0.131	0	0	0	0	0	0	0.119	0	0	0	-0.093	0	-0.643	0	0.995	0	0	0	0	0	0
45383	0.2823	0	0	0	0	-0.013	0	0.381	0	0	0	0	0.011	0	0	0	0	0.021	0	0	0	0	0.125	0	0	0	0	0.123	0	0	0	0	0	0	0.116	0	0	0	-0.073	0	-0.674	0	1.015	0	0	0	0	0	0
45401	0.0791	0	0	0	0	-0.072	0	0.273	0	0	0	0	0.052	0	0	0	0	0.098	0	0	0	0	0.118	0	0	0	0	0.122	0	0	0	0	0	0	0.121	-0.012	0	0	-0.149	0	-0.505	0	0.972	0	0	0	0.048	0	0
45402	0.2539	0	0	0	0	-0.083	0	0.317	0	0	0	0	0.051	0	0	0	0	0.098	0	0	0	0	0.132	0	0	0	0	0.135	0	0	0	0	0	0	0.122	-0.007	0	0	-0.14	0	-0.548	0	0.965	0	0	0	0.03	0	0
45403	0.3412	0	0	0	0	0	0	0.25	0	0	0	0	0.007	0	0	0	0	0.143	0	0	0	0	0.063	0	0	0	0	0.081	0	0	0	0	0	0	0.122	0	0	0	-0.086	0	-0.586	0	1.09	0	0	0	0.066	0	0
45404	0.0757	0	0	0	0	-0.012	0	0.2	0	0	0	0	0.027	0	0	0	0	0.115	0	0	0	0	0.078	0	0	0	0	0.104	0	0	0	0	0	0	0.135	0	0	0	-0.164	0	-0.48	0	1.043	0	0	0	0.077	0	0
45405	0.1048	0	0	0	0	-0.052	0	0.234	0	0	0	0	0.043	0	0	0	0	0.095	0	0	0	0	0.095	0	0	0	0	0.108	0	0	0	0	0	0	0.13	-0.002	0	0	-0.157	0	-0.461	0	0.989	0	0	0	0.07	0	0
45406	0.0528	0	0	0	0	-0.019	0	0.182	0	0	0	0	0.037	0	0	0	0	0.082	0	0	0	0	0.057	0	0	0	0	0.108	0	0	0	0	0	0	0.138	0	0	0	-0.15	0	-0.418	0	1.01	0	0	0	0.09	0	0
45421	0.0902	0	0	0	0	0	0	0.074	0	0	0	0	0.002	0	0	0	0	0.107	-0.016	0	0	0	0	0	0	0	0	0.087	0	0	0	0	0	0	0.139	0	0	0	-0.108	0	-0.259	0	0.967	0	0	0	0.156	0	-0.018
45429	0.3453	0	0	0	0	0	0	0.013	0	0	0	0	0.008	0	0	0	0	0.251	0	0	0	0	0	0	0	0	0	0.041	-0.04	0	0	0	0	0	0.183	0	0	0	-0.065	0	-0.32	0	1.041	0	0	0	0.182	0	-0.005
45430	0.3524	0	0	0	0	0	0	0.096	0	0	0	0	0	0	0	0	0	0.249	0	0	0	0	0	0	0	0	0	0.038	-0.044	0	0	0	0	0	0.173	0	0	0	-0.057	0	-0.435	0	1.095	0	0	0	0.143	0	0
45431	0.3267	0	0	0	0	0	0	0.077	0	0	0	0	0.018	0	0	0	0	0.189	0	0	0	0	0	0	0	0	0	0.071	-0.021	0	0	0	0	0	0.157	0	0	0	-0.103	0	-0.369	0	1.059	0	0	0	0.145	0	0
45441	0.197	0	0	0	0	0	0	0	0	0	0	0	0	0	0	0	0	0.247	0	-0.073	0	0	0	0	0	0	0	0.004	-0.041	0	0	0	0	0	0.196	0	0	0	-0.018	0	-0.218	0	0.979	0	0	0	0.233	0	-0.047
45442	0.3049	0	0	0	0	0	0	0	0	0	0	0	0	0	0	0.005	0	0.214	0	0	0	0	0	0	0	0	0	0.023	-0.029	0	0	0	0	0	0.173	0	0	0	-0.053	0	-0.227	0	0.958	0	0	0	0.217	0	-0.039
45443	0.1583	0	0	0	0	0	0	0	0	0	0	0	0	0	0	0	0	0.293	0	-0.052	0	0	0	0	0	0	0	0.008	-0.061	0	0	0	0	0	0.213	0	0	0	-0.023	0	-0.304	0	1.03	0	0	0	0.196	0	-0.019
46201	0.0494	0	0	0	0	0	0	0.654	0	0	0	0	0	0	0	0	0	0	0	0	0.002	0	0.206	0	0	0.014	0	0.139	0	0	0	0	0	0	0.111	0	0	0	0	0	-0.875	0	0.819	0	0	0	0	0	0.148
46203	0.0923	0	0	0	0	-0.024	0	0.601	0	0	0	0	0	0	0	0	0	0	0	0	0.226	0	0.134	0	0	0.036	0	0.199	0	0	0	0	0	0	0.146	-0.037	0	0	0	0	-0.958	0	0.768	0	0	0	0	0	0.137
46204	0.0547	0	0	0	0	0	0	0.732	0	0	0	0	0	0	0	0	0	0	0	0	0.032	0	0.15	0	0	0.125	0	0.146	0	0	0	0	0	0	0.074	-0.075	0	0	0	0	-0.914	0	0.753	0	0	0	0	0	0.214
46206	0.1468	0.009	0	0	0	0	0	0.46	0	0	0.025	0	0	0	0	0	0	0	0	0	0	0	0.038	0	0	0	0	0	-0.139	0	0	0	0	0	0.11	0	0	0	0	-0.103	-0.677	0	0.801	0	0	0	0	0	0.032
46208	0.1227	0	0	0	0	0	0	0.436	0	0	0.002	0	0	0	0	0	0	0	0	0	0	0	0.025	0	0	0	0	0	-0.143	0	0	0	0	0	0.124	0	0	0	0	-0.065	-0.706	0	0.845	0	0	0	0.008	0	0.031
46210	0.0711	0	0	0	0	0	0	0.73	0	0	0	0	0	0	0	0	0	0	0	0	0.179	0	0.121	0	0	0.149	0	0.165	0	0	0	0	0	0	0.087	-0.065	0	0	0	0	-0.992	0	0.73	0	0	0	0	0	0.21
46213	0.0574	0	0	0	0	0	0	0.769	0	0	0	0	0	0	0	0	0	0	-0.002	0	0.321	0	0.077	0	0	0.082	0	0.174	0	0	0	0	0	0	0.049	-0.009	0	0	0	0	-1.122	0	0.4	0	0	0	0	0	0.14
46214	0.1175	0	0	0	0	-0.03	0	0.628	0	0	0	0	0	0	0	0	0	0	0	0	0.153	0	0.173	0	0	0.026	0	0.186	0	0	0	0	0	0	0.148	-0.02	0	0	0	0	-0.917	0	0.79	0	0	0	0	0	0.161
46215	0.2023	0	0	0	0	0	0	0.543	0	0	0	0	0	0	0	0	0	0	0	0	0	0	0.07	0	0	0	0	0.058	-0.091	0	0	0	0	0	0.105	0	0	0	0	0	-0.756	0	0.82	0	0	0	0	0	0.04
46216	0.2542	0	0	0	0	0	0	0.666	0	0	0	0	0	0	0	0	0	0	0	0	0	0	0.185	0	0	0.007	0	0.12	0	0	0	0	0	0	0.087	0	0	0	0	0	-0.851	0	0.794	0	0	0	0	0	0.136
46217	0.2991	0	0	0	0	-0.092	0	0.59	0	0	0	0	0	0	0	0	0	0	0	0	0.106	0	0.134	0	0	0	0	0.21	0	0	0	0	0	0	0.143	-0.005	0	0	0	0	-0.866	0	0.892	0	0	0	0	0	0.067
46218	0.1156	0	0	0	0	-0.074	0	0.545	0	0	0	0	0	0	0	0	0	0	0	0	0	0	0.111	0	0	0	0	0.117	0	0	0	0	0	0	0.136	0	0	0	0	0	-0.836	0	0.939	0	0	0	0	0	0.076
46219	0.1406	0	0	0	0	0	0	0.613	0	0	0	0	0	0	0	0	0	0	0	0	0	0	0.111	0	0	0	0	0.087	-0.064	0	0	0	0	0	0.073	0	0	0	0	0	-0.78	0	0.792	0	0	0	0	0	0.049
46220	0.3109	0	0	0	0	0	0	0.716	0	0	0	0	0	0	0	0	0	0	0	0	0	0	0.18	0	0	0.089	0	0.14	0	0	0	0	0	0	0.072	-0.045	0	0	0	0	-0.88	0	0.781	0	0	0	0	0	0.2
46221	0.2751	0	0	0	0	-0.047	0	0.579	0	0	0	0	0	0	0	0	0	0	0	0	0.218	0	0.11	0	0	0	0	0.241	0	0	0	0	0	0	0.14	-0.047	0	0	0	0	-0.895	0	0.872	0	0	0	0	0	0.056
46222	0.0097	0	0	0	0	0.185	0	0	0.882	0	0	0.929	0	0	0	0	0	-0.347	0.156	0	0	0	1.159	0	0	0	0.276	0.711	0	0	0	0	0	0	0	0	0	0	0	0	0	0	0	0.235	0	0	0	0	0
46223	0.2393	0	0	0	0	0	0	0.726	0	0	0	0	0	0	0	0	0	0	0	0	0.07	0	0.176	0	0	0.137	0	0.165	0	0	0	0	0	0	0.082	-0.072	0	0	0	0	-0.941	0	0.761	0	0	0	0	0	0.212
46224	0.3053	0	0	0	0	0	0	0.464	0	0	0	0	0	0	0	0	0	0	0	0	0	0	0.063	0	0	0	0	0.035	-0.086	0	0	0	0	0	0.15	0	0	0	0	0	-0.793	0	0.968	0	0	0	0.01	0	0
46225	0.1763	0	0	0	0	-0.047	0	0.617	0	0	0	0	0	0	0	0	0	0	0	0	0	0	0.136	0	0	0	0	0.095	-0.009	0	0	0	0	0	0.138	0	0	0	0	0	-0.83	0	0.877	0	0	0	0	0	0.088
46303	0.3543	0	0	0	0	0	0	0.74	0	0	0	0	0	0	0	0	0	0	-0.008	0	0	0	0.083	0	0	0.145	0	0.094	0	0	0	0	0	0	0.045	-0.01	0	0	0	0	-0.853	0	0.523	0	0	0	0	0	0.185
46304	0.3538	0	0	0	0	0.5	0	0.141	0	0	0	0	0	0	0	0.247	0	0	-0.185	0	0	0.699	0.282	0	0	0.042	0	0.285	0	0	0	0	0	0	0	0	0	0	0	0	-0.358	0	0.316	0	0	0	0	0	0.062
46392	0.2898	0	0	0	0	0	0	0.501	0	0	0	0	0	0	0	0	0	0	0	0	0	0	0.06	0	0	0	0	0.044	-0.088	0	0	0	0	0	0.136	0	0	0	0	0	-0.786	0	0.906	0	0	0	0	0	0.037
46404	0.3308	0	0	0	0	0	0	0.388	0	0	0.046	0	0	0	0	0	0	0.021	0	0	0	0	0.05	0	0	0	0	0	-0.163	0	0	0	0	0	0.14	0	0	0	0	-0.257	-0.562	0	0.761	0	0	0	0	0	0
46452	0.2258	0	0	0	0	0	0	0.458	0	0	0	0	0	0	0	0	0	0	0	0	0	0	0.075	0	0	0	0	0.066	-0.016	0	0	0	0	0	0.144	0	0	0	0	0	-0.816	0	1.025	0	0	0	0	0	0.013
46468	0.3265	0	0	0	0	-0.031	0	0.585	0	0	0	0	0	0	0	0	0	0	0	0	0.233	0	0.122	0	0	0.001	0	0.228	0	0	0	0	0	0	0.149	-0.042	0	0	0	0	-0.934	0	0.8	0	0	0	0	0	0.102
46482	0.3413	0	0	0	0	0	0	0.574	0	0	0	0	0	0	0	0	0	0	0	0	0.287	0	0.109	0	0	0.012	0	0.223	0	0	0	0	0	0	0.15	-0.048	0	0	0	0	-0.962	0	0.768	0	0	0	0	0	0.112
46490	0.092	0	0	0	0	0	0	0.654	0	0	0	0	0	0	0	0	0	0	0	0	0.318	0	0.09	0	0	0.065	0	0.197	0	0	0	0	0	0	0.135	-0.06	0	0	0	0	-1.018	0	0.651	0	0	0	0	0	0.161
46491	0.3484	0	0	0	0	0	0	0.708	0	0	0	0	0	0	0	0	0	0	0	0	0.305	0	0.089	0	0	0.097	0	0.183	0	0	0	0	0	0	0.104	-0.051	0	0	0	0	-1.027	0	0.625	0	0	0	0	0	0.179
46492	0.0892	0	0	0	0	0	0	0.598	0	0	0	0	0	0	0	0	0	0	0	0	0.353	0	0.087	0	0	0.024	0	0.213	0	0	0	0	0	0	0.144	-0.058	0	0	0	0	-0.992	0	0.697	0	0	0	0	0	0.136
46501	0.3417	0	0	0	0	0	0	0.804	0	0	0	0	0	0	0	0	0	0	-0.044	0	0.233	0	0.046	0	0	0.086	0	0.149	0	0	0	0	0	0	0	0	0	0	0	0	-1.082	0	0.269	0	0	0	0	0	0.146
46502	0.3448	0	0	0	0	0	0	0.825	0	0	0	0	0	0	0	0	0	0	-0.104	0	0.163	0	0.022	0	0	0.093	0	0.13	0	0	0	0	0	0	0	-0.001	0	0	0	0	-1.029	0	0.201	0	0	0	0	0	0.147
46505	0.3135	0	0	0	0	0	0	0.871	0	0	0	0	0	0	0	0	0	0	-0.21	0	0	0.098	0	0	0	0.151	0	0.076	0	0	0	0	0	0	0	0	0	0	0	0	-0.903	0	0.06	0	0	0	0	0	0.163
46523	0.3385	0	0	0	0.116	0.173	0	0	0.89	0	0	0.975	0	0	0	0	0	-0.341	0.193	0	0	0	1.162	0	0	0	0.314	0.711	0	0	0	0	0	0	0	0	0	0	0	0	0	0	0	0.246	0	0	0	0	0
46524	0.0184	0	0	0	0.469	0.174	0	0	0.891	0	0	1.114	0	0	0	0	0	-0.313	0.25	0	0	0	1.162	0	0	0	0.382	0.675	0	0	0	0	0	0	0	0	0	0	0	0	0	0	0	0.227	0	0	0	0	0
46525	0.0224	0	0	0	0.63	0.173	0	0	0.898	0	0	1.121	0	0	0	0	0	-0.276	0.266	0	0	0	1.202	0	0	0	0.405	0.642	0	0	0	0	0	0	0	0	0	0	0	0	0	0	0	0.181	0	0	0	0	0
46527	0.3522	0	0	0	0	0.239	0	0	0.916	0	0	0.821	0	0	0	0	0	-0.378	0.093	0	0	0	1.171	0	0	0	0.244	0.7	0	0	0	0	0	0	0	0	0	0	0	0	0	0	0	0.152	0	0	0	0	0
46529	0.34	0	0	0	0	0.215	0	0	0.948	0	0	0.886	0	0	0	0	0	-0.333	0	0	0	0	1.241	0	0	0	0.359	0.611	0	0	0	0	0	0	0	0	0	0	0	0	0	0	0	0.033	0	0	0	0	0
46530	0.3392	0	0	0	1.809	0	0	0	0.941	0	0	0.94	-0.082	0	0	0	0	-0.021	0.554	0	0	0	1.236	0	0	0	0.318	0.469	0	0	0	0	0	0	0	0	0.02	0	0	0	0	0	0	0.091	0	0	0	0	0
46531	0.0273	0	0	0	1.868	0	0	0	0.908	0	0	0.946	-0.051	0	0	0	0	-0.04	0.593	0	0	0	1.15	0	0	0	0.268	0.504	0	0	0	0	0	0	0	0	0.146	0	0	0	0	0	0	0.07	0	0	0	0	0
46532	0.3429	0	0	0	2.006	0	0	0	0.84	0	0	0.87	-0.027	0	0	0	0	0	0.59	0	0	0	1.167	0	0	0	0.297	0.443	0	0	0	0	0	0	0	0	0.197	0	0	0	0	0	0	0.041	0	0	0	0	0
46533	0.3529	0	0	0	2.676	0	0	0	0.505	0	0	0	0	0	0	0	0	-0.096	0.676	0	0.006	0	0.494	0	0	0	0	0.65	0	0	0	0	0	0	0	0	1.088	0	0	0	0	0	0	0	0	0	0	0	0
46534	0.3438	0	0	0	2.74	0	0	0	0.432	0	0	0	0	0	0	0	0	-0.12	0.661	0	0.023	0	0.375	0	0	0	0	0.678	0	0	0	0	0	0	0	0	1.274	0	0	0	0	0	0	0	0	0	0	0	0
46535	0.3431	0	0	0	2.89	0	0	0	0.144	0	0	0	0	0	0	0	0	-0.042	0.448	0	0.115	0	0.118	0	0	0	0	0.542	0	0	0	0	0	0	0	0	1.746	0	0	0	0	0	0	0	0	0	0	0	0
47201	0.0039	0	0	0	3.106	0	0	0	0	0	0	0	0	0	0	0	0	0	0	0	0	0	0	0	0	0	0	0	0	0	0	0	0	0	0	-0.059	2.114	0	0	-0.361	0	0	0	0	0	0	0	0	0
47205	0.0111	0	0	0	3.165	0	0	0	0	0	0	0	0	0	0	0	0	0	0	0	0	0	0	0	0	0	0	0	0	0	0	0	0	0	0	-0.085	2.12	0	0	-0.317	0	0	0	0	0	0	0	0	0
47207	0.0041	0	0	0	0	0	0	0	0	0	0	0	0	0	0	0	0	0	-0.115	0	0	0	0	0	0	0	0	0	0	0	0	0	0	0	0	0	0.301	0	0	0	0	0	0	0	0	0.238	0	0	0
47208	0.0025	0	0	0	3.134	0	0	0	0	0	0	0	0	0	0	0	0	0	0	0	0	0	0	0	0	0	0	0	0	0	0	0	0	0	0	-0.07	2.117	0	0	-0.34	0	0	0	0	0	0	0	0	0
47209	0.0082	0	0	0	3.271	0	0	0	0	0	0	0	0	0	0	0	0	0	0	0	0	0	0	0	0	0	0	0	0	0	0	0	0	0	0	-0.111	2.254	0	0	0	0	0	0	0	0	0	0	0	0
47210	0.0026	0	0	0	3.082	0	0	0	0	0	0	0	0	0	0	0	0	0	0	0	0	0	0	0	0	0	0	0	0	0	0	0	0	0	0	-0.057	2.106	0	0	-0.352	0	0	0	0	0	0	0	0	0
47211	0.0046	0	0	0	3.22	0	0	0	0	0	0	0	0	0	0	0	0	0	0	0	0	0	0	0	0	0	0	0	0	0	0	0	0	0	0	-0.123	2.176	0	0	-0.223	0	0	0	0	0	0	0	0	0
47212	0.0045	0	0	0	3.094	0	0	0	0	0	0	0	0	0	0	0	0	0	0	0	0	0	0	0	0	0	0	0	0	0	0	0	0	0	0	-0.056	2.109	0	0	-0.359	0	0	0	0	0	0	0	0	0
47213	0.0002	0	0	0	3.235	0	0	0	0	0	0	0	0	0	0	0	0	0	0	0	0	0	0	0	0	0	0	0	0	0	0	0	0	0	0	-0.149	2.212	0	0	-0.176	0	0	0	0	0	0	0	0	0
47214	0.0035	0	0	0	1.545	0	0	0	0.013	0	0	0	0	0	0	0	0	0	-0.153	0	0	0	0	0	0	0	0	-0.511	0	0	0	0	0	0	0	0	0.986	0	0	0	0	0	0	0	0	0.097	0	0	0
47215	0.0041	0	0	0	3.119	0	0	0	0	0	0	0	0	0	0	0	0	0	0	0	0	0	0	0	0	0	0	0	0	0	0	0	0	0	0	-0.071	2.081	0	0	-0.324	0	0	0	0	0	0	0	0	0
47301	0.0218	0	0	0	3.12	0	0	0	0	0	0	0	0	0	0	0	0	0	0.207	0	0.088	0	0	0	0	0	0	0.166	0	0	0	0	0	0	0	0	2.082	0	0	0	0	0	0	0	0	0	0	0	0
47302	0.0165	0	0	0	3.224	0.008	0	0	0	0	0	0	0	0	0	0	0	0	0.037	0	0	0	0	0	0	0	0	0	0	0	0	0	0	0	0	0	2.059	0	0	0	0	0	0	0	0	0	0	0	0
47303	0.3423	0	0	0	3.204	0	0	0	0	0	0	0	0	0	0	0	0	0	0.045	0	0	0	0	0	0	0	0	0	0	0	0	0	0	0	0	0	2.005	0	0	0	0	0	0	0	0	0	0	0	0
47306	0.0131	0	0	0	3.303	0	0	0	0	0	0	0	0	0	0	0	0	0	0	0	0	0	0	0	0	0	0	0	0	0	0	0	0	0	0	-0.085	2.244	0	0	0	0	0	0	0	0	0	0	0	0
47308	0.0324	0	0	0	3.327	0	0	0	0	0	0	0	0	0	0	0	0	0	0	0	0	0	0	0	0	0	0	0	0	0	0	0	0	0	0	-0.111	2.293	0	0	0	0	0	0	0	0	0	0	0	0
47311	0.2891	0	0	0	3.279	0	0	0	0	0	0	0	0	0	0	0	0	0	0	0	0.014	0	0	0	0	0	0	0	0	0	0	0	0	0	0	-0.18	2.32	0	0	-0.097	0	0	0	0	0	0	0	0	0
47313	0.3225	0	0	0	3.264	0	0	0	0	0	0	0	0	0	0	0	0	0	0	0	0	0	0	0	0	0	0	0	0	0	0	0	0	0	0	-0.188	2.341	0	0	-0.007	0	0	0	0	0	0	0	0	0
47314	0.2948	0	0	0	3.273	0	0	0	0	0	0	0	0	0	0	0	0	0	0	0	0.009	0	0	0	0	0	0	0	0	0	0	0	0	0	0	-0.207	2.328	0	0	-0.064	0	0	0	0	0	0	0	0	0
47315	0.0111	0	0	0	3.314	0	0	0	0	0	0	0	0	0	0	0	0	0	0	0	0	0	0	0	0	0	0	0	0	0	0	0	0	0	0	-0.087	2.272	0	0	0	0	0	0	0	0	0	0	0	0
47324	0.0109	0	0	0	3.22	0	0	0	0	0	0	0	0	0	0	0	0	0	0	0	0	0	0	0	0	0	0	0	0	0	0	0	0	0	0	-0.109	2.224	0	0	-0.217	0	0	0	0	0	0	0	0	0
47325	0.0158	0	0	0	3.21	0	0	0	0	0	0	0	0	0	0	0	0	0	0	0	0	0	0	0	0	0	0	0	0	0	0	0	0	0	0	-0.109	2.184	0	0	-0.236	0	0	0	0	0	0	0	0	0
47326	0.0635	0	0	0	3.19	0	0	0	0	0	0	0	0	0	0	0	0	0	0	0	0	0	0	0	0	0	0	0	0	0	0	0	0	0	0	-0.099	2.146	0	0	-0.279	0	0	0	0	0	0	0	0	0
47327	0.3245	0	0	0	3.217	0	0	0	0	0	0	0	0	0	0	0	0	0	0	0	0	0	0	0	0	0	0	0	0	0	0	0	0	0	0	-0.105	2.13	0	0	-0.268	0	0	0	0	0	0	0	0	0
47328	0.0172	0	0	0	3.179	0	0	0	0	0	0	0	0	0	0	0	0	0	0	0	0	0	0	0	0	0	0	0	0	0	0	0	0	0	0	-0.094	2.115	0	0	-0.298	0	0	0	0	0	0	0	0	0
47329	0.3307	0	0	0	3.142	0	0	0	0	0	0	0	0	0	0	0	0	0	0	0	0	0	0	0	0	0	0	0	0	0	0	0	0	0	0	-0.075	2.1	0	0	-0.328	0	0	0	0	0	0	0	0	0
47348	0.0008	0	0	0	3.126	0	0	0	0	0	0	0	0	0	0	0	0	0	0	0	0	0	0	0	0	0	0	0	0	0	0	0	0	0	0	-0.069	2.088	0	0	-0.332	0	0	0	0	0	0	0	0	0
47350	0.0077	0	0	0	3.114	0	0	0	0	0	0	0	0	0	0	0	0	0	0	0	0	0	0	0	0	0	0	0	0	0	0	0	0	0	0	-0.061	2.092	0	0	-0.347	0	0	0	0	0	0	0	0	0
47353	0.3542	0	0	0	3.036	0	0.124	0	0	0	0	0	0	0	0	0	0	0	0	0	0	0	0	0.107	0	0	0	0	0	0	0	0	0	0	0	-0.046	2.315	0	0	-0.349	0	0	0	0	0	0	0	0	0
47354	0.3516	0	0	0	3.048	0	0.159	0	0	0	0	0	0	0	0	0	0	0	0	-0.011	0	0	0	0.144	0	0	0	0	0	0	0	0	0	0	0	-0.046	2.349	0	0	-0.341	0	0	0	0	0	0	0	0	0
47355	0.3542	0	0	0	3.076	0	0.213	0	0	0	0	0	0	0	0	0	0	0	0	-0.035	0	0	0	0.188	0	0	0	0	0	0	0	0	0	0	0	-0.041	2.456	0	0	-0.265	0	0	0	0	0	0	0	0	0
47356	0.3509	0	0	0	3.1	0	0.244	0	0	0	0	0	0	0	0	0	0	0	0	-0.077	0	0	0	0.255	0	0	0	0	0	0	0	0	0	0	0	-0.07	2.453	0	0	-0.318	0	0	0	0	0	0	0	0	0
47357	0.0077	0	0	0	0	-0.071	0.531	0	0.609	0	0	0	0	0	0	0	0	-0.739	-0.185	0	0.309	0	0	0	0	0	0.291	0	0	0	0	0	0	0	0	0	0	0	0	0	0	0	0	0	0	0	0.386	0	0
47358	0.3508	0	0	0	0	-0.035	0.537	0	0.631	0	0	0	0	0	0	0	0	-0.827	-0.147	0	0.344	0	0	0	0	0	0.264	0	0	0	0	0	0	0	0	0	0	0	0	0	0.026	0	0	0	0	0	0.401	0	0
47359	0.346	0	0	0	3.112	0	0	0	0	0	0	0	0	0	0	0	0	0	0.25	0	0	0	0	0	0	0	0	0.373	0	0	0	0	0	0	0	0	2.16	0	0	0	0	0	0	0	0	0	0	0	0
47360	0.346	0	0	0	3.207	0	0	0	0	0	0	0	0	0	0	0	0	0	0.152	0	0	0	0	0	0	0	0	0.217	0	0	0	0	0	0	0	0	2.219	0	0	0	0	0	0	0	0	0	0	0	0
47361	0.0403	0	0	0	3.252	0	0.477	0	0	0	0	0	0	0	0	0	0	0	0	-0.19	0	0	0	0.465	0	0	0	0	0	0	0	0	0	0	0	-0.105	2.455	0	0	-0.324	0	0	0	0	0	0	0	0	0
47362	0.0024	0	0	0	3.095	0	0	0	0	0	0	0	0	0	0	0	0	0	0	0	0	0	0	0	0	0	0	0	0	0	0	0	0	0	0	-0.061	2.089	0	0	-0.343	0	0	0	0	0	0	0	0	0
47375	0.3522	0	0	0	0.235	0	0	0	0	0	0	0	0	0	0	0	0	0	-0.171	0	0	0	0	0	0	0	0	-0.231	0	0	0	0	0	0	0	0	1.172	0	0	0	0	0	0	0	0	0.208	0	0	0
47381	0.3531	0	0	0	0	0	0	0	0.201	0	0	0	0	0	0	0	0	0	0	0	0	0	0	0	0	0	0	0	0	0	0	0	0	0	0	0	0.228	0	0	0	0	0	0	0	0	0.173	0	0	0
47382	0.353	0	0	0	0	0	0	0	0.421	0	0	0	0	0	0	0	0	0	0	0	0	0	0	0	0	0	0	0	0	0	0	0	0	0	0	0	0.446	0	0	0	0	0	0	0	0	0	0	0	0
[truncated: 43 more columns]
