# Supplementary material for: New algorithm for constructing area-based index with geographical heterogeneities and variable selection: An application to gastric cancer screening
Source: Sci Rep. 2016 May 24;6:26582. doi: 10.1038/srep26582 (PMC4877577; doi:10.1038/srep26582)
Supplement: Supplementary Information [file srep26582-s3.xls]

## Sheet: Sheet1
New algorithm for constructing area-based index with geographical	heterogeneities and variable selection: An application to gastric cancer screening
Daisuke Yoneoka*, Eiko Saito **, Shinji Nakaoka***
Supplemental Table 4: Table that illustrates the deprivation index constructed from other examples.
JCODE	Index by all cancer mortality	Index by Binarized all cancer mortality	Binarized gastric cancer mortality	Binarized colon cancer mortality	Binarized liver cancer mortality	Binarized lung cancer mortality
1100	0.3452	0.347253	0.00220881	0.0375124	0.0246905	0.0661171
1202	0.272459	0.313343	0.0518858	0.0341417	0.0216295	0.0558303
1203	0.301705	0.306147	0.0456259	0.034204	0.0238065	0.0500461
1204	0.303518	0.320965	0.0524678	0.0344418	0.0231913	0.0593211
1205	0.192563	0.328283	0.0011666	0.0327436	0.0206021	0.0532512
1206	0.450385	0.33593	0.0512659	0.0354819	0.0199695	0.0598973
1207	0.449112	0.339416	0.0524836	0.0355761	0.019259	0.0604408
1208	0.47731	0.319331	0.00136457	0.0320851	0.0193762	0.0585547
1209	0.435885	0.205085	0.0513333	0.0344153	0.0162354	0.0252215
1210	0.494276	0.330014	0.0509683	0.0341334	0.0174574	0.0570377
1211	0.530013	0.330653	0.000411766	0.0351465	0.0105999	0.0613604
1212	0.38415	0.313498	0.000918448	0.034597	0.0218966	0.0533558
1213	0.374256	0.34194	0.0522193	0.0337828	0.023254	0.0661685
1214	0.54542	0.340797	0.0518447	0.0377437	0.011711	0.061061
1215	0.326441	0.298921	0.00447778	0.030975	0.0151301	0.0482525
1216	0.39603	0.100557	3.05045e-06	0.027781	0.0122961	0.0302319
1217	0.433064	0.340033	0.00465532	0.0357572	0.0197983	0.0638787
1218	0.243254	0.0440258	0.00154426	0.0116922	0.018589	0.0330654
1219	0.393427	0.232978	0.00225348	0.0217503	0.0145169	0.0367694
1220	0.404738	0.311912	0.00249454	0.025032	0.00634786	0.0477977
1221	0.400301	0.323897	0.0505879	0.0291595	0.0123547	0.0525636
1222	0.471208	0.147384	2.28559e-09	0.0224011	0.0103801	0.0252364
1223	0.627171	0.336858	0.0526841	0.0350705	0.00621348	0.048256
1224	0.318538	0.341401	0.0529228	0.0369944	0.0204611	0.0665786
1225	0.369303	0.330779	0.0479225	0.03474	0.0170716	0.0580276
1226	0.326961	0.336264	0.0499809	0.0380327	0.0218119	0.0647401
1227	0.396707	0.140284	8.95013e-11	0.0135825	0.00654141	0.0488436
1228	0.449002	0.266642	3.08356e-07	0.0259995	0.0112087	0.0458691
1229	0.341555	0.275879	0.0512019	0.0332993	0.0131173	0.0421327
1230	0.350542	0.311082	0.0507839	0.0295987	0.0198012	0.060393
1231	0.356365	0.326117	0.052882	0.0338253	0.0205438	0.0620133
1233	0.275951	0.280206	0.049692	0.0287549	0.0143746	0.0428426
1234	0.388713	0.336534	0.050599	0.0359003	0.021869	0.0617794
1235	0.324626	0.312527	0.00172235	0.0307481	0.0212484	0.0600596
1236	0.124891	0.295691	0.0264669	0.0288068	0.0210487	0.0515081
1303	0.354891	0.327288	0.000118237	0.0167937	0.0208937	0.0518959
1304	0.402499	0.0786665	7.39011e-05	0.0023081	0.000363946	0.0171561
1331	0.206327	0.198494	0.0528585	0.0263089	0.016052	0.0501758
1332	0.420157	0.21419	0.0516304	0.0291162	0.00664044	0.053798
1333	0.32319	0.259322	0.0264669	0.0192885	0.0104626	0.0511443
1334	0.301343	0.0697024	0.000622052	0.0133154	0.00650627	0.0351916
1337	0.258031	0.292641	0.0494375	0.0261409	0.0197673	0.057319
1343	0.281474	0.308902	0.0529338	0.00864382	0.0063674	0.0397913
1345	0.306245	0.133019	0.000558499	0.0222139	0.0106345	0.0439001
1346	0.245884	0.26423	0.0522504	0.0198301	0.0111823	0.0317283
1347	0.306995	0.276106	8.88566e-12	0.0287126	0.00822286	0.0491367
1361	0.0946749	0.112775	1.30292e-06	0.0193003	0.0117918	0.0356548
1362	0.352228	0.130808	0.0264669	0.0137393	0.00815751	0.0429129
1363	0.309082	0.31322	0.0492278	0.00851814	0.00301502	0.0504942
1364	0.268931	0.315967	0.00290459	0.0195687	0.0154809	0.0657124
1367	0.0663613	0.164939	0.000347051	0.00383632	0.0039	0.0344315
1370	0.479993	0.221651	0.000816829	0.0212853	0.00782358	0.040467
1371	0.150394	0.101309	1.89376e-05	0.0101663	0.00833529	0.0394439
1391	0.386188	0.347262	0.000759373	0.0321627	0.00658331	0.053961
1392	0.144437	0.0638147	9.63839e-05	0.0165651	0.00971941	0.0437023
1393	0.0471592	0.0291243	1.63398e-08	0.00118103	0.000352076	0.0156996
1394	0.330066	0.111825	0.000390341	0.011095	0.00564539	0.048389
1395	0.251266	0.232949	0.00040325	0.0168748	0.00600734	0.0538933
1396	0.615031	0.34637	0.00123463	0.0150768	0.000805059	0.0564609
1397	0.466454	0.28738	1.04223e-10	0.0119722	0.00182414	0.0329329
1398	0.595179	0.334985	1.74255e-07	0.0243559	0.00299817	0.0309465
1399	0.632081	0.0387729	0.000617923	0.0074542	0.00103119	0.0123305
1400	0.209436	0.294281	0.0518054	0.0316877	0.0140102	0.0554082
1401	0.4573	0.335142	0.000379518	0.0265695	0.00839311	0.0661327
1402	0.218229	0.290658	0.0529298	0.0227506	0.0188195	0.0489361
1403	0.168193	0.0457324	8.63838e-07	3.33709e-05	0.00318293	0.0163097
1404	0.108091	0.31669	9.22308e-15	0.00231197	2.68798e-05	0.00482582
1405	0.13423	0.233436	0.0529116	0.0186916	0.00352813	0.0383392
1406	0.618048	0.348691	0.00171443	0.0269531	0.00852035	0.0537187
1407	0.439862	0.19485	3.507e-09	0.00446984	0.00109319	0.0504007
1408	0.225691	0.262944	0.00354396	0.0260191	0.017114	0.0507346
1409	0.281708	0.289119	5.62055e-06	0.000764659	0.000492813	0.0508816
1423	0.517449	0.311321	0.052533	0.0260521	0.0141736	0.0492574
1424	0.415262	0.261972	0.0514291	0.0154351	0.0105771	0.0513894
1425	0.348105	0.133146	2.31439e-09	0.0294448	0.0102836	0.0423283
1427	0.293805	0.0402899	0.0510549	0.012699	0.0128467	0.00753094
1428	0.404304	0.176088	0.00253364	0.0248369	0.0103519	0.0319235
1429	0.434743	0.223019	0.000138107	0.0214931	0.0101702	0.0379114
1430	0.301832	0.0563628	8.22897e-11	0.00324559	0.00534438	0.0580352
1431	0.627644	0.284639	0.000739321	0.00817178	0.00131589	0.0521482
1432	0.543827	0.225188	0.000352695	0.022894	0.00664875	0.0408793
1433	0.492845	0.30426	0.0529047	0.0250828	0.00274613	0.0392588
1434	0.465018	0.112872	0.000704034	0.00892826	0.000545883	0.0360366
1436	0.308707	0.0762564	0.0512694	0.00356123	0.00155509	0.0428065
1437	0.581293	0.08837	2.5212e-09	0.0127236	0.00117461	0.0220339
1438	0.456794	0.0742582	3.33531e-10	0.00887605	0.00130914	0.0219539
1452	0.229459	0.224128	0.0028191	0.0266539	0.0134257	0.0430708
1453	0.378058	0.328046	0.0515924	0.0239175	0.0060167	0.0627149
1454	0.353071	0.215462	0.00435916	0.0221593	0.00480273	0.0394251
1455	0.259502	0.133192	3.58917e-07	0.017181	0.00166924	0.0194043
1456	0.541922	0.284578	1.58105e-12	0.0112779	0.00328246	0.037018
1457	0.594336	0.317902	1.22463e-05	0.0341924	0.00688401	0.0532315
1458	0.221633	0.268813	0.0501986	0.0196438	0.0084073	0.0471909
1459	0.596126	0.33304	8.01653e-05	0.0316878	0.00233221	0.0488587
1460	0.362457	0.313765	0.0529337	0.0298428	0.0142359	0.0600726
1461	0.282028	0.279003	2.82342e-05	0.027037	0.00347985	0.0364861
1462	0.0715423	0.00725278	1.14054e-07	0.000592221	0.00346488	0.0475221
1463	0.890625	0.352393	4.62713e-09	0.00540203	0.000410749	0.053162
1464	0.188878	0.146624	0.0513116	0.00520133	0.00769121	0.0267724
1465	0.292609	0.239001	0.00103331	0.0217829	0.00307102	0.0618886
1468	0.477508	0.200909	1.00611e-09	0.0261965	0.00320675	0.0277491
1469	0.335898	0.249974	1.42614e-06	0.0111225	0.00406905	0.0471696
1470	0.594592	0.352557	0.000231632	0.0150541	0.00183293	0.0270502
1471	0.422176	0.137337	4.25459e-19	0.00113847	0.00147394	0.0244678
1472	0.1686	0.145523	2.25626e-12	0.000531328	0.00859237	0.0112112
1481	0.401062	0.197773	0.00112016	0.0210757	0.0108273	0.0374959
1482	0.591162	0.33697	0.000236263	0.0173167	0.00570557	0.0560522
1483	0.373636	0.314943	0.000193928	0.0152209	0.00221214	0.0419016
1484	0.378567	0.240448	0.0504948	0.00797036	0.00958316	0.0434183
1485	0.11103	0.286189	1.64024e-08	0.00208352	0.00509072	0.0317502
1486	0.398185	0.0920384	0.0526152	0.00170544	0.00204247	0.0434404
1487	0.383936	0.214999	7.93862e-05	0.00310165	0.00611377	0.0477737
1511	0.51599	0.106675	0.0528887	0.00522811	0.00480183	0.0421413
1512	0.328381	0.170362	3.02418e-13	0.00564325	0.00415026	0.0470513
1513	0.270954	0.110023	3.56927e-16	0.000353294	0.0074588	0.0580625
1514	0.387656	0.296521	0.000260954	0.0104252	0.00482923	0.0387848
1516	0.278132	0.164727	1.37393e-07	0.00298246	0.00554829	0.0194217
1517	0.25185	0.225945	0.00012675	0.00145336	0.00961396	0.00264864
1518	0.355036	0.283852	0.0526397	0.00105061	0.00286065	0.0325352
1519	0.190502	0.211645	6.15735e-05	0.00232226	0.00242708	0.0504187
1520	0.374812	0.0907307	2.15567e-05	0.000803422	0.00045699	0.0112888
1543	0.466679	0.341635	0.00149953	0.0341767	0.0169815	0.0640175
1544	0.578189	0.326822	0.000203081	0.0214595	0.0134683	0.0480066
1545	0.546019	0.308878	5.24251e-05	0.0320745	0.0107074	0.0465296
1546	0.51359	0.263827	5.56219e-10	0.0272789	0.00239195	0.0537982
1547	0.349238	0.261028	0.0529333	0.0112155	0.00202662	0.0370946
1549	0.467548	0.264005	0.00082866	0.0311125	0.0048319	0.0313336
1550	0.399563	0.203375	8.54311e-09	0.0129477	0.00433416	0.0445864
1552	0.585378	0.282852	0.0511524	0.0164737	0.00541963	0.0455742
1555	0.331322	0.31197	0.00298391	0.0269233	0.0157188	0.0572041
1559	0.562538	0.221732	0.0499446	0.0177657	0.00780996	0.0382334
1560	0.457361	0.149918	0.000905178	0.00440181	0.0010218	0.0276798
1561	0.320174	0.228987	0.00112802	0.00962995	0.0117961	0.0456841
1562	0.264238	0.0655431	7.94656e-39	0.000439019	0.000236993	0.0350176
1563	0.483484	0.133108	0.000924368	0.0150412	0.00390273	0.0206466
1564	0.49902	0.267705	9.75607e-12	0.0171443	0.00244927	0.0258838
1571	0.555483	0.286443	1.66621e-16	0.0164802	0.00467262	0.0642339
1575	0.268368	0.0146978	2.85292e-21	0.00240128	0.00097447	0.0161427
1578	0.232366	0.25008	5.20998e-06	0.0282018	0.0183607	0.04664
1581	0.443301	0.213769	0.000631842	0.00399017	0.00152854	0.0185083
1584	0.270028	0.313029	0.000926798	0.0229232	0.0124977	0.0510804
1585	0.619584	0.330067	0.0011388	0.0364598	0.00428839	0.0473245
1586	0.497288	0.304007	0.00172889	0.0216848	0.00737978	0.0432783
1601	0.347173	0.305624	0.049104	0.00631346	0.00400704	0.0308666
1602	0.21638	0.2701	0.0517399	0.00368326	0.00574204	0.0504076
1604	0.438985	0.298627	0.00219118	0.00305921	0.00126542	0.0417895
1607	0.317902	0.305605	0.0517804	0.0183745	0.00514681	0.0415564
1608	0.382307	0.22289	0.000427951	0.0262199	0.0124797	0.0429955
1609	0.168786	0.325755	0.0506852	0.0215905	0.0116334	0.0561902
1610	0.30563	0.250888	0.00388007	0.0170239	0.012892	0.0446602
1631	0.278371	0.310696	0.00116441	0.0286056	0.0164983	0.0555995
1632	0.476489	0.19375	2.42953e-06	0.0125675	0.00219947	0.0179774
1633	0.466274	0.274842	0.00109952	0.016148	0.00250958	0.0472003
1634	0.384704	0.259208	0.0501943	0.0131969	0.00141376	0.0395945
1635	0.353731	0.175238	0.000185665	0.00877396	0.00208911	0.021181
1636	0.376608	0.248874	0.0517146	0.015937	0.00875805	0.0443943
1637	0.322811	0.315552	0.00224856	0.0352518	0.0108765	0.0481361
1638	0.431717	0.302347	1.02107e-05	0.0118552	0.00186468	0.032557
1639	0.584294	0.29671	2.6178e-05	0.0251993	0.000689719	0.00993893
1641	0.568399	0.239305	0.000490571	0.00777159	0.00211242	0.0254073
1642	0.380122	0.242811	0.00148203	0.0151177	0.00407723	0.0467722
1643	0.438661	0.319861	0.0487678	0.0259256	0.0110101	0.0566754
1644	0.311579	0.267943	0.0499913	0.0280296	0.00465469	0.0405922
1645	0.629635	0.284598	0.0529335	0.0145524	0.00268523	0.0450301
1646	0.304322	0.276735	1.82219e-06	0.0147165	0.00774746	0.0293229
1647	0.399511	0.238026	0.0013858	0.0180759	0.00665208	0.0406334
1648	0.414851	0.102956	0.0516168	0.00218337	0.000332365	0.0278669
1649	0.515315	0.256567	0.0520814	0.0148295	0.00117874	0.0375981
1661	0.37571	0.341235	0.0519151	0.0283912	0.0226146	0.064715
1662	0.434461	0.299053	0.0529126	0.0142357	0.00422322	0.0301822
1663	0.539139	0.226624	1.71425e-08	0.0228693	0.00193803	0.0113202
1664	0.405384	0.332545	8.86657e-06	0.0130219	0.00322188	0.0472724
1665	0.259145	0.117768	2.62628e-07	0.0187202	0.0124194	0.0382701
1667	0.467201	0.298347	1.67363e-05	0.00146958	0.000388671	0.018742
1668	0.449974	0.250931	0.000644912	0.0229416	0.0148953	0.0359956
1691	0.296635	0.23541	6.72455e-05	0.00640653	0.00133224	0.0147951
1692	0.513048	0.315479	0.000361618	0.029401	0.00923081	0.0519976
1693	0.452247	0.1894	1.92715e-07	0.00635401	0.00179959	0.0196611
1694	0.654592	0.336033	0.0525617	0.023998	0.00108852	0.0187426
2201	0.251618	0.28027	0.0468503	0.0366649	0.0206944	0.0502052
2202	0.210612	0.275457	0.0524319	0.0361702	0.0169688	0.044217
2203	0.135513	0.274229	0.00560093	0.0357408	0.0189553	0.0468765
2204	0.164725	0.140592	0.0264669	0.030714	0.0155976	0.0251354
2205	0.0567148	0.177855	0.0529262	0.0313348	0.0137814	0.0335804
2206	0.233737	0.181296	0.007213	0.0304368	0.0120292	0.0295834
2207	0.0310247	0.320364	0.0525271	0.0381221	0.0113736	0.0467314
2208	0.158382	0.252005	0.0522201	0.0359926	0.0144002	0.0392255
2209	0.203923	0.160553	0.050238	0.0320842	0.00841955	0.0466701
2210	0.208888	0.0955536	0.0264669	0.0299442	0.00782417	0.0172651
2301	0.347435	0.138342	0.00711272	0.0190711	0.0100255	0.0355903
2303	0.102903	0.0341761	0.000240412	0.00392368	0.00378678	0.0239234
2304	0.404266	0.0682922	0.00150601	0.0199863	0.00168446	0.0156132
2307	0.039461	0.0793228	0.00100329	0.0093837	0.00543531	0.0347862
2321	0.106593	0.0384516	0.0520491	0.0170946	0.0146429	0.0189966
2323	0.0982633	0.0252885	0.0525683	0.0109912	0.00719059	0.0260261
2343	0.546133	0.0599475	2.45753e-05	0.0324029	0.000409116	0.000114773
2361	0.153877	0.280053	0.0264669	0.028299	0.0105677	0.0433229
2362	0.248745	0.120831	0.0496278	0.027846	0.0103617	0.0177913
2367	0.0840933	0.126659	0.0264669	0.0184554	0.0111465	0.0141282
2381	0.100124	0.259791	0.0264669	0.0285946	0.00747355	0.0421975
2384	0.0675329	0.124625	0.0264669	0.028423	0.00736201	0.0261741
2387	0.0448481	0.0770093	0.0529335	0.00885514	0.0132223	0.0290538
2401	0.26536	0.233248	0.052289	0.0330508	0.00691087	0.0380198
2402	0.155951	0.142086	0.0527482	0.0259209	0.00614589	0.016403
2405	0.179456	0.100431	0.000335655	0.0181596	0.00589917	0.0144311
2406	0.272188	0.161516	0.0512498	0.0140022	0.00460094	0.0389996
2408	0.298017	0.103135	0.0484739	0.0247748	0.00287483	0.0177888
2411	0.478898	0.229277	0.0506159	0.00679715	0.00730436	0.0306528
2412	0.0416367	0.24171	0.00704048	0.0302701	0.0126367	0.0465778
2423	0.0368951	0.119335	0.0528452	0.0342008	0.011921	0.000672255
2424	0.398271	0.164183	0.052641	0.0156337	0.00271024	0.0110844
2425	0.295963	0.0565407	0.04952	0.0143487	0.0057734	0.0208259
2426	0.0504445	0.0220715	1.57922e-05	0.00444079	0.000784292	0.00227682
2441	0.270136	0.125966	0.000182019	0.0263603	0.011156	0.0159484
2442	0.309822	0.0677948	0.0264669	0.0239172	0.00826616	0.0134084
2443	0.318525	0.0967541	0.00346117	0.0220032	0.00308499	0.0089007
2445	0.131796	0.0904806	0.00077123	0.0245984	0.00730624	0.0217883
2446	0.39631	0.121972	4.22259e-06	0.0138021	0.00722103	0.0312436
2450	0.337291	0.168041	3.17994e-07	0.0120402	0.000259162	0.00170819
3201	0.2308	0.292195	0.00652052	0.0362751	0.0202052	0.0454165
3202	0.156125	0.0780794	0.00113079	0.0307048	0.00781079	0.0232345
3203	0.113454	0.0597953	0.000124422	0.0224518	0.00560804	0.0182015
3205	0.269473	0.114844	0.0145975	0.0297266	0.00810689	0.0190091
3206	0.239887	0.135485	0.0128173	0.0306509	0.00694813	0.0267464
3207	0.146062	0.12854	1.13086e-05	0.026496	0.00948454	0.0368494
3208	0.121031	0.0507916	0.00190348	0.0232326	0.00554197	0.0110766
3209	0.138679	0.0381145	0.000245576	0.0246792	0.00754934	0.0131875
3210	0.158728	0.0512227	0.000483764	0.0178417	0.00414529	0.00953721
3211	0.144016	0.0659485	0.000596601	0.0301581	0.0080869	0.014749
3213	0.226655	0.0970112	0.00020138	0.0263423	0.00950893	0.0159424
3214	0.35449	0.0929899	0.00396566	0.0240878	0.00527049	0.0150264
3215	0.193661	0.0794863	0.0404729	0.0285894	0.00806534	0.0175895
3301	0.430795	0.0660697	0.000113965	0.0203941	0.00675313	0.0124238
3302	0.261842	0.0186159	3.05725e-06	0.00780264	0.00217348	0.00663061
3303	0.354427	0.0724233	4.06962e-06	0.0215259	0.00434044	0.0158863
3305	0.113718	0.283773	0.00606794	0.0291548	0.0223586	0.0548145
3321	0.279993	0.16654	0.00552639	0.0287447	0.0117519	0.0313847
3322	0.174549	0.313201	0.000601603	0.0394791	0.0166342	0.049215
3366	0.248274	0.0072924	0.00176646	0.00777837	0.00230103	0.0104895
3381	0.232878	0.0462221	0.0465964	0.0134769	0.00490548	0.00818634
3402	0.387063	0.0231475	0.0042751	0.030595	0.0013617	0.00911823
3441	0.346441	0.012412	2.42951e-05	0.0129844	0.00076249	0.00200315
3461	0.113367	0.0241252	0.00032733	0.020193	0.0108925	0.0128029
3482	0.00500693	0.0114447	1.00939e-05	0.0146318	0.00817357	0.00468408
3483	0.0695465	0.0244094	2.41103e-07	0.0123617	0.00260905	0.0116754
3484	0.202843	0.0192887	2.19304e-06	0.0109462	0.00137013	0.00557988
3485	0.00755386	0.0681271	4.33955e-06	0.00850651	0.00130576	0.0338525
3501	0.0603955	0.0232922	0.000408617	0.00916584	0.00189968	0.00244101
3503	0.0875562	0.0383272	0.000374003	0.00725171	0.00304444	0.0341726
3506	0.267563	0.0313144	3.26375e-05	0.0152543	0.00252671	0.0263361
3507	0.0241255	0.0605936	5.47915e-06	0.0179779	0.00325717	0.0211931
3524	0.20933	0.0264727	6.36402e-06	0.0135634	0.00642782	0.00769273
4100	0.177708	0.331085	0.0127461	0.0369387	0.0212958	0.0550845
4202	0.19822	0.156319	0.00945039	0.0282733	0.00750954	0.0292798
4203	0.326449	0.3144	0.0475016	0.03708	0.019795	0.0555862
4205	0.298243	0.065	0.000127305	0.0250856	0.00498063	0.0142753
4206	0.203579	0.0555302	0.0191294	0.0209385	0.00725734	0.0175895
4207	0.0959237	0.233399	0.00915399	0.0295253	0.0124681	0.0399917
4208	0.180349	0.0782761	0.0466633	0.0229875	0.00459283	0.023662
4209	0.0244352	0.345491	0.0456796	0.0369479	0.0185648	0.0652582
4211	0.00134888	0.181926	0.00479766	0.0307891	0.00869293	0.0409747
4212	0.216575	0.0442258	0.00993856	0.021166	0.00405542	0.0166462
4213	0.23496	0.032981	0.0119183	0.0193476	0.00315892	0.013863
4214	0.0360911	0.230836	0.00745223	0.027688	0.0137698	0.046907
4215	0.121145	0.0865292	0.0327215	0.0252906	0.00894304	0.0286737
4301	0.250482	0.0428488	0.0455245	0.0130594	0.00473534	0.0135633
4302	-0.134931	0.00344937	0.000181486	0.000247716	0.000297907	0.0106717
4321	0.106879	0.262325	0.00423298	0.0339096	0.0103837	0.0496357
4322	0.208646	0.0541781	0.0078944	0.0178495	0.00621716	0.0219693
4323	0.230244	0.270047	0.0482545	0.0308765	0.01399	0.0494711
4324	0.118098	0.0053313	0.0470055	0.00336621	0.00487315	0.0121559
4341	0.314421	0.0254343	0.00492805	0.0137222	0.00212104	0.00662913
4361	0.204675	0.186987	0.00722634	0.0323982	0.00798298	0.0425818
4362	0.283557	0.0773783	0.00109103	0.0276099	0.00543895	0.0124607
4401	0.151681	0.219014	0.000503329	0.0200944	0.0108413	0.0314172
4404	0.327311	0.261049	0.00524025	0.0234317	0.0112082	0.0574608
4406	0.135746	0.301185	0.048823	0.0292501	0.020294	0.0570278
4421	0.166084	0.0602468	0.0499683	0.0221833	0.00317807	0.0156279
4422	0.466496	0.0491104	0.00496053	0.0138246	0.00370597	0.0195073
4423	0.00225671	0.273579	0.0447004	0.0346159	0.0115236	0.0504682
4424	0.163747	0.0667117	0.00195907	0.0240847	0.0081836	0.0283853
4444	0.380646	0.0495422	0.0496559	0.0241261	0.00142927	0.00990682
4445	0.287066	0.0374389	0.0426944	0.0116274	0.00544982	0.0104313
4501	0.235846	0.0936934	0.00241184	0.01927	0.00796775	0.0158874
4505	0.266477	0.155462	0.047909	0.0324352	0.00491386	0.0273992
4581	0.202196	0.0897135	0.000810059	0.00812119	0.00761771	0.0254773
4606	0.250262	0.0591866	0.000563308	0.0150544	0.00296356	0.00989491
5201	0.18345	0.292074	0.0487019	0.0354948	0.0189762	0.0508433
5202	0.176447	0.150813	0.0497865	0.0285434	0.0116134	0.0277275
5203	0.13689	0.0633613	0.0515932	0.0230984	0.00629006	0.0167122
5204	0.22415	0.125663	0.0479494	0.0329109	0.00801679	0.0223096
5206	0.247245	0.161086	0.0525056	0.0255112	0.0137378	0.0429836
5207	0.187567	0.0242507	0.0505015	0.0204949	0.00464656	0.00687013
5209	0.188508	0.060146	0.0471766	0.0274954	0.00828293	0.0174067
5210	0.208545	0.057221	0.0527599	0.021863	0.00620519	0.015326
5211	0.222487	0.161883	0.0505502	0.0217564	0.0145513	0.0385359
5212	0.288515	0.0836227	0.0521684	0.0253595	0.00793228	0.0194444
5213	0.168038	0.0401063	0.052386	0.0226535	0.00715945	0.0153201
5214	0.194087	0.0519008	0.0528038	0.0224664	0.0055597	0.0163467
5215	0.229048	0.0592314	0.0522699	0.0222329	0.00575619	0.0126057
5303	0.184296	0.0574871	0.00202313	0.0234205	0.00500933	0.0196559
5327	0.172474	0.0113303	0.00117698	0.00587086	0.00109928	0.014234
5346	0.327944	0.0361717	0.00352987	0.0142093	0.00139289	0.0110107
5348	0.261899	0.120338	0.0510633	0.0217669	0.00778879	0.0204244
5349	0.225139	0.03526	0.0491573	0.00920876	0.00342103	0.0105675
5361	0.251944	0.11313	0.0529336	0.0215616	0.0123192	0.0211665
5363	-0.0218501	0.110991	0.0528675	0.0142099	0.0145826	0.0317954
5366	0.289355	0.244207	0.0529337	0.0153063	0.00361696	0.00383079
5368	0.419873	0.206406	3.03781e-12	0.0242445	0.000286891	0.00944853
5434	0.347742	0.0403647	0.0524651	0.0224865	0.00504245	0.0137332
5463	0.193053	0.0169806	0.0515529	0.0129589	0.00399738	0.00798919
5464	0.317865	0.0120933	0.0461927	0.0114341	0.000774789	0.00302125
6201	0.188623	0.190118	0.0375347	0.0346024	0.0104658	0.0337599
6202	0.18207	0.0358959	0.0374116	0.0204342	0.0051583	0.0134987
6203	0.171562	0.0335219	0.0484038	0.0210317	0.00827245	0.0133553
6204	0.163314	0.0943346	0.0486498	0.02692	0.00938205	0.0177477
6205	0.0714823	0.109323	0.0481392	0.0300917	0.00674944	0.0216924
6206	0.239567	0.0727442	0.0467311	0.0182586	0.00516251	0.0206956
6207	0.21498	0.0779502	0.0462209	0.0205162	0.011145	0.0227975
6208	0.346049	0.0287409	0.0502984	0.012835	0.00382422	0.0175284
6209	0.213652	0.0208297	0.0475647	0.0184736	0.00528502	0.0110173
6210	0.216956	0.17119	0.04882	0.0232738	0.0069179	0.0334695
6211	0.0324372	0.0891119	0.0503228	0.0126043	0.010137	0.0328875
6212	0.266117	0.0145051	0.0526709	0.00758798	0.00213999	0.00616576
6213	0.168082	0.0635927	0.0522525	0.0226215	0.00619295	0.0149557
6301	0.371621	0.087575	0.0243075	0.0158309	0.00778006	0.0266945
6302	0.423747	0.119887	0.0458204	0.0245699	0.00319012	0.0219256
6321	0.367597	0.0616633	0.0462295	0.011969	0.00527983	0.0247605
6322	0.328606	0.00974039	0.0508624	0.00254487	0.00454602	0.00841586
6323	0.0695351	0.0129611	0.052057	0.00546572	0.002533	0.00679208
6324	0.310402	0.00238089	0.0492381	0.00793452	0.00191545	0.00485698
6341	0.183053	0.0313374	0.052915	0.00927997	0.0036432	0.00605016
6361	0.310719	0.100971	0.0526751	0.013443	0.00151122	0.0253797
6362	0.249483	0.0176368	0.0475041	0.00716929	0.00277027	0.0133693
6363	0.317649	0.0221514	0.0499583	0.00941043	0.00140831	0.0101188
6364	0.445343	0.031921	0.0528627	0.0090645	0.000582578	0.00758686
6365	0.230268	0.00566007	0.00788404	0.00319658	0.000374875	0.00705757
6366	0.325897	0.0222585	0.0502027	0.00906625	0.000535178	0.00317258
6367	0.366876	0.0340879	0.0524757	0.00834491	0.00034494	0.0131322
6381	0.19904	0.0289082	0.0518406	0.0186633	0.00371124	0.00665559
6382	0.286275	0.0319896	0.0519721	0.0186622	0.00390719	0.00763969
6401	0.140272	0.00424505	0.0488235	0.00707689	0.00123269	0.00197211
6402	0.204724	0.029913	0.0395525	0.0105538	0.00428295	0.0095571
6403	0.355624	0.00598419	0.0485866	0.00393638	0.0014066	0.00168247
6426	0.170406	0.0256916	0.0516651	0.0171211	0.000430329	0.0021402
6428	0.376975	0.0425092	0.048749	0.0221145	0.00263987	0.012494
6461	0.339	0.0253379	0.0507592	0.01613	0.0033417	0.00477515
7201	0.160082	0.228702	0.00967809	0.0310905	0.0151882	0.0418745
7202	0.0617357	0.181035	0.0437469	0.0338994	0.0145528	0.0298681
7203	0.168052	0.236132	0.0482926	0.0294255	0.0171194	0.0465209
7204	0.103712	0.167115	0.016733	0.0280833	0.0193247	0.0319391
7205	0.0943036	0.127723	0.0457904	0.0203484	0.0123873	0.0316381
7207	0.154105	0.103223	0.0339317	0.0208272	0.012115	0.034703
7208	0.0295219	0.015384	0.0520167	0.0198438	0.00308952	0.00716701
7209	0.109372	0.0574122	0.0122827	0.0208327	0.0111946	0.0211058
7210	0.284109	0.112284	0.0456995	0.0220337	0.00850582	0.0249527
7211	0.243089	0.0249652	0.0110967	0.0143727	0.00468281	0.0188996
7212	0.16521	0.0890767	0.0265462	0.0246655	0.00993993	0.0282365
7213	0.246168	0.0703395	0.0105268	0.0220833	0.00837866	0.0227488
7214	0.146367	0.0975552	0.0424409	0.0224445	0.0138304	0.0306749
7301	0.345611	0.0498249	0.00678333	0.0221664	0.00520542	0.011166
7303	0.29152	0.178568	0.00223642	0.0246729	0.0096215	0.0303941
7308	0.237902	0.0130532	0.00452756	0.0119338	0.0049241	0.00797209
7322	0.274405	0.0623575	0.0520852	0.00948999	0.00156031	0.0138919
7342	0.182648	0.166425	0.0467681	0.0239278	0.01488	0.0384962
7344	0.350243	0.0112696	0.0170743	0.00552318	0.00198935	0.017539
7362	0.0396196	0.0254178	0.00949215	0.0190013	0.0024133	0.00519972
7364	-0.00325657	0.0750477	0.000573436	0.00010021	0.000442109	0.00578812
7367	0.0397362	0.00702547	0.00317565	0.00852878	0.00223795	0.0078283
7368	0.00255126	0.0745496	0.00870415	0.0182117	0.00598757	0.0178251
7402	0.363247	0.036338	0.0432553	0.0104708	0.000966295	0.00477862
7405	0.0981808	0.000984157	0.00463536	0.0101831	0.00335268	0.00180659
7407	0.14748	0.0810513	0.00675686	0.0232528	0.00173699	0.00384297
7408	0.243899	0.0299406	0.0170695	0.023687	0.00567863	0.0169001
7421	0.0814348	0.0249199	0.0426795	0.0243305	0.00279638	0.00638684
7422	0.209359	0.115615	0.00968708	0.0327243	0.00109249	0.00704323
7423	0.0321543	0.00168359	0.0246612	0.00472027	0.00119361	0.00238946
7444	-0.181254	0.00575548	0.000480003	0.000265002	0.000615548	0.0091102
7445	0.155369	8.58773e-05	0.00160478	0.000244551	0.000755838	0.00284042
7446	-0.108027	0.000388195	0.00294944	9.13026e-05	0.0010697	0.00163883
7447	0.157436	0.0267734	0.0423482	0.0198995	0.00444774	0.01286
7461	0.101942	0.174033	0.0168555	0.0248784	0.00513805	0.0266824
7464	0.185678	0.0304567	0.0523079	0.0147915	0.00422806	0.016735
7465	0.0623451	0.256674	0.0478041	0.0115625	0.00889676	0.0346289
7466	0.0468384	0.0747689	0.0523225	0.0176226	0.0104205	0.0291931
7481	0.0664458	0.0657597	0.0343046	0.0195292	0.0128156	0.0358012
7482	0.0688525	0.00464876	0.0294455	0.0047346	0.00135234	0.00767131
7483	0.0723868	0.0150308	0.0496176	0.00553755	0.00463561	0.0149117
7484	0.114111	0.0171039	0.0393665	0.00343612	0.00173683	0.0168101
7501	0.23341	0.0413632	0.0507101	0.0216752	0.00550734	0.0201057
7502	0.267377	0.0202772	0.0517915	0.0059011	0.00246313	0.0225676
7503	0.0212742	0.00309849	0.04307	0.00311676	0.00383783	0.00274956
7504	0.123422	0.041164	0.0449551	0.0139511	0.00253289	0.0187203
7505	0.192853	0.0138351	0.0450461	0.0109493	0.00209753	0.00954437
7521	0.189755	0.0723733	0.0110427	0.0108781	0.012296	0.0247307
7522	0.0463472	0.0147902	0.0465964	0.00823063	0.00752242	0.0156429
7541	0.11068	0.0524326	0.00180798	0.00461575	0.0105507	0.0207813
7542	0.194549	0.0447486	0.000134837	0.0120559	0.00847866	0.0291066
7543	0.154811	0.149556	0.0388594	0.0255343	0.00885359	0.036041
7544	0.0595	0.169408	0.00740493	0.00795541	0.00221015	0.0348798
7545	0.281226	0.109842	0.00279241	0.0229646	0.0054719	0.00961178
7546	-0.00525556	0.00692962	0.000889616	0.00727464	0.00338965	0.00705764
7547	0.179777	0.13675	0.0203585	0.0221788	0.0084266	0.0197135
7548	0.166389	0.00362953	0.00288961	0.000722093	0.00410088	0.00228974
7561	0.236144	0.0434078	0.00688076	0.0155903	0.00405808	0.0224451
7564	0.118848	0.0198343	0.00586519	0.011036	0.00285851	0.00479223
8201	0.089976	0.310648	0.0478795	0.0353601	0.0211488	0.0465448
8202	0.237752	0.266662	0.0462282	0.0328659	0.0122026	0.0448104
8203	0.263538	0.322016	0.0494521	0.0361405	0.0214244	0.0432168
8204	0.301292	0.296934	0.0494543	0.0345225	0.0175382	0.0490042
8205	0.226116	0.182473	0.0427738	0.0226342	0.0138826	0.0281149
8207	0.265709	0.214569	0.0429196	0.0301029	0.013648	0.0346856
8208	0.268629	0.327462	0.0509027	0.0366341	0.0221239	0.0541963
8210	0.236275	0.0797302	0.0493347	0.0160116	0.0115819	0.0176204
8211	0.334276	0.0740207	0.0436346	0.0247797	0.00831893	0.0166836
8212	0.275343	0.215995	0.0493359	0.0268927	0.0126996	0.0379454
8214	0.127553	0.218653	0.0482935	0.0200157	0.0125555	0.0291245
8215	0.206515	0.162637	0.0430753	0.0238124	0.0141276	0.0266642
8216	0.235293	0.23802	0.0488721	0.027068	0.016591	0.0418686
8217	0.275834	0.341883	0.0509382	0.0373189	0.0239372	0.054697
8219	0.278321	0.338337	0.0519252	0.0347551	0.0220639	0.0553275
8220	0.238256	0.343053	0.0519186	0.0360504	0.022776	0.0518928
8221	0.16782	0.328089	0.0503558	0.0363547	0.020263	0.0548137
8222	0.151925	0.281366	0.0451467	0.0332922	0.0215102	0.0445538
8223	0.308874	0.187113	0.0476062	0.0283019	0.0163929	0.03691
8224	0.302231	0.335475	0.0511297	0.031979	0.0253716	0.0584861
8225	0.175831	0.0814489	0.046063	0.0214719	0.0145244	0.0231564
8226	0.172282	0.303298	0.0508039	0.0284735	0.019992	0.0521705
8227	0.268529	0.163215	0.0427284	0.0254961	0.0137246	0.0257224
8228	0.377277	0.106301	0.0506542	0.0251115	0.0120319	0.0258549
8229	0.401497	0.13151	0.0509253	0.0245627	0.007868	0.0291208
8230	0.273677	0.190203	0.049626	0.0284012	0.014058	0.0311888
8231	0.3013	0.0630136	0.0475677	0.0136128	0.00949749	0.0113731
8232	0.247591	0.213404	0.0484714	0.0341467	0.0204155	0.0387943
8233	0.397529	0.0338588	0.0514442	0.0235042	0.00552659	0.0109189
8234	0.189038	0.100847	0.0432115	0.0249129	0.00698466	0.0185406
8235	0.232015	0.228171	0.0513985	0.0214993	0.0201706	0.0308225
8236	0.124095	0.152808	0.0476853	0.0240081	0.0149378	0.0372795
8302	0.110101	0.187817	0.0421678	0.0236285	0.015743	0.0208614
8309	0.306272	0.0671976	0.0203643	0.0256202	0.0115772	0.0209129
8310	0.164772	0.114509	0.040514	0.0190432	0.0174357	0.0340757
8341	0.246448	0.296179	0.0482447	0.0355076	0.0149348	0.0472897
8364	0.148224	0.0326712	0.0454166	0.0111051	0.00621513	0.00885378
8442	0.283019	0.298484	0.0515318	0.0347567	0.013293	0.0408929
8443	0.282863	0.297507	0.0473493	0.032958	0.0220903	0.0325768
8447	0.281603	0.108462	0.0498106	0.0267166	0.00545223	0.013283
8521	0.45836	0.0431041	0.0274335	0.0179779	0.00320101	0.00638185
8542	0.380922	0.0467336	0.0521248	0.0210157	0.00949967	0.0142394
8546	0.3227	0.174151	0.0429656	0.0224764	0.0110814	0.0230227
8564	0.345588	0.321469	0.0526299	0.0348082	0.0168242	0.0489876
9201	0.21142	0.303769	0.0466363	0.0346882	0.0212108	0.052089
9202	0.284886	0.172009	0.0415966	0.029502	0.0178363	0.0310304
9203	0.207092	0.152821	0.04258	0.0224341	0.0160253	0.0286407
9204	0.254484	0.107114	0.0384789	0.0225058	0.0161137	0.0313587
9205	0.273064	0.163294	0.0437402	0.0226695	0.0158653	0.034239
9206	0.257435	0.140319	0.0448732	0.0252501	0.0145093	0.0213717
9208	0.216091	0.248409	0.0472729	0.0320453	0.0143707	0.0459964
9209	0.219697	0.0621122	0.0410893	0.0155586	0.0100348	0.020775
9210	0.218348	0.0527703	0.0514716	0.0127209	0.00803734	0.020654
9211	0.204229	0.111785	0.0468193	0.0200076	0.00948587	0.0166145
9213	0.21952	0.161123	0.0460765	0.0224924	0.0142974	0.0358567
9214	0.0761466	0.0933928	0.0489938	0.0130374	0.00836878	0.0212207
9215	0.234007	0.0703211	0.0433281	0.0152595	0.0102895	0.0166977
9216	0.189109	0.290148	0.00629277	0.035484	0.018651	0.0534476
9301	0.158867	0.1672	0.0184586	0.0277368	0.0143044	0.0357054
9342	0.270448	0.114982	0.0490357	0.0120663	0.0122674	0.0292023
9343	0.235288	0.0164469	0.0451723	0.00980535	0.00758941	0.0103008
9344	0.173505	0.0550023	0.0486191	0.011962	0.0146543	0.0160676
9345	0.218746	0.0617819	0.00775744	0.0249406	0.0128192	0.00807817
9361	0.276765	0.27867	0.00419901	0.0328899	0.0160665	0.0490046
9364	0.375326	0.332166	0.0255034	0.0325304	0.0256596	0.0549036
9367	0.354557	0.062536	0.00990542	0.0204465	0.00705836	0.0190184
9384	0.342929	0.0718281	0.0424482	0.0165617	0.00889802	0.01715
9386	0.120066	0.168197	0.0420245	0.0287486	0.00897125	0.0474819
9407	0.214511	0.0371717	0.0394612	0.0173996	0.00565176	0.018207
9411	0.249853	0.0367855	0.0313268	0.0130972	0.00539234	0.0163476
10201	0.214246	0.301417	0.0208466	0.0335348	0.0242295	0.0429753
10202	0.153129	0.263017	0.0332378	0.0318862	0.0219722	0.0450142
10203	0.234802	0.11748	0.0341142	0.0238059	0.0175102	0.0213624
10204	0.16034	0.212444	0.0468896	0.0286028	0.020336	0.0384262
10205	0.168048	0.235248	0.0444369	0.0335823	0.018081	0.0375932
10206	0.0153228	0.0737633	0.0346807	0.0244178	0.0104309	0.0265753
10207	0.208184	0.230196	0.0359273	0.0297882	0.0171804	0.0289833
10208	0.212994	0.181935	0.0237597	0.0244904	0.0169567	0.0278431
10209	0.174211	0.162669	0.00999386	0.0207951	0.019898	0.0347795
10210	0.177166	0.0880708	0.0169339	0.0192831	0.0110176	0.0247957
10211	0.215878	0.112187	0.0370193	0.0166467	0.0179588	0.0188657
10212	0.203307	0.139868	0.0145775	0.0180207	0.0160957	0.0264721
10344	0.00553404	0.310644	0.0416883	0.0291322	0.0166392	0.0555048
10345	0.0601189	0.19162	0.043476	0.0191984	0.0177587	0.0496573
10366	0.234108	0.0492564	0.0464082	1.00503e-07	0.000267678	0.0134614
10367	0.123895	0.000312811	0.000835328	0.000438685	0.000835088	0.00979633
10382	0.2071	0.0587372	0.00348766	0.0100243	0.00639413	0.0231504
10383	0.262528	0.0022275	0.0259348	0.00110338	0.000820579	0.00569874
10384	0.35322	0.0725943	0.0104138	0.0162334	0.0101503	0.0219395
10421	0.101039	0.0225094	0.0101447	0.0122401	0.00722617	0.011919
10424	-0.00308504	0.0859654	7.93e-05	0.00941098	0.00636255	0.0190778
10425	0.22928	0.201709	0.0472944	0.0227258	0.00203178	0.0325931
10426	0.0930281	0.196893	0.0172675	0.0297909	0.0123106	0.0365732
10428	0.207983	0.00883436	0.0056143	0.0171876	0.00291418	0.0141251
10429	0.256697	0.0623893	0.0173296	0.0138318	0.00891534	0.010906
10443	0.0872797	0.0656701	0.00414637	0.00852255	0.00370156	0.030927
10444	0.184122	0.000112478	5.11066e-05	0.000855534	0.00022056	0.000519225
10448	0.152075	0.0883579	0.00662538	0.0216289	0.00558175	0.0131663
10449	0.104296	0.0279177	0.0417438	0.0231671	0.0103574	0.00889825
10464	0.188356	0.298832	0.0355146	0.029451	0.0218508	0.0588229
10521	0.2949	0.0240818	0.0468968	0.0156639	0.00991987	0.00687511
10522	0.324965	0.102415	0.0179695	0.0267767	0.0157533	0.0150234
10523	0.26637	0.209122	0.0383296	0.0218665	0.00950337	0.0448963
10524	0.458495	0.146238	0.0462379	0.0289514	0.019675	0.0371465
10525	0.306764	0.208047	0.0229459	0.0268417	0.0122779	0.0401773
11100	0.3374	0.350744	0.050295	0.0391879	0.0252085	0.0654619
11201	0.327147	0.339715	0.0510643	0.0389319	0.0221999	0.0608475
11202	0.249191	0.30738	0.0469046	0.0351806	0.021852	0.0455787
11203	0.265517	0.346798	0.0523289	0.0356922	0.0271127	0.0652466
11206	0.320453	0.283407	0.0491004	0.0361126	0.0221348	0.0497443
11207	0.138159	0.0694668	0.011852	0.0218444	0.0161489	0.0259193
11208	0.372	0.343443	0.0508993	0.0391593	0.0246858	0.0655956
11209	0.31544	0.203121	0.0448292	0.027374	0.0186238	0.031607
11210	0.20063	0.25791	0.0508321	0.0304302	0.0192906	0.0405455
11211	0.218387	0.161476	0.0391693	0.0222363	0.0201151	0.0158812
11212	0.307302	0.285062	0.0506762	0.0337655	0.0204966	0.0409698
11214	0.322517	0.342681	0.0519734	0.0382821	0.0230902	0.0633291
11215	0.314336	0.337615	0.0509918	0.0377185	0.0244294	0.0581384
11216	0.212092	0.212831	0.0481536	0.0300993	0.0195277	0.0296123
11217	0.301027	0.328452	0.0505504	0.0356526	0.0237222	0.057838
11218	0.186925	0.258125	0.0437875	0.0307646	0.0182363	0.0429733
11219	0.37461	0.345163	0.0518015	0.0389891	0.0244067	0.0648727
11221	0.441237	0.346862	0.0526805	0.0392659	0.0260596	0.0684808
11222	0.408599	0.343698	0.0526566	0.0389067	0.0251475	0.0643409
11223	0.490487	0.350143	0.0527141	0.038963	0.0264011	0.0651738
11224	0.414755	0.341104	0.0522197	0.0393945	0.0258914	0.0674359
11225	0.351635	0.345136	0.0511106	0.0391254	0.0243186	0.0640737
11226	0.135373	0.120628	0.00934733	0.0207286	0.0149467	0.0512308
11227	0.28609	0.347086	0.0512035	0.0389031	0.0254861	0.0689659
11228	0.367289	0.350792	0.0521339	0.0379694	0.0249983	0.0687258
11229	0.0685507	0.344416	0.0525252	0.0378087	0.0242942	0.0681802
11230	0.287211	0.340992	0.0517313	0.0384436	0.0249207	0.0635224
11231	0.337086	0.327772	0.0501265	0.0379405	0.0219594	0.0587801
11232	0.322844	0.336909	0.0517635	0.0369231	0.0234974	0.060551
11233	0.363232	0.342877	0.0497028	0.0364499	0.0241617	0.0660289
11234	0.353092	0.31441	0.0515307	0.0365191	0.0239932	0.0615929
11235	0.267126	0.335516	0.0512993	0.0390379	0.0248549	0.0667332
11237	0.390701	0.338289	0.052156	0.0371573	0.026277	0.0658398
11238	0.345455	0.331462	0.0505115	0.0375147	0.023221	0.0580595
11239	0.293867	0.339891	0.0528829	0.0380716	0.0246038	0.0580893
11240	0.290854	0.313079	0.0509283	0.0329195	0.0231666	0.056934
11241	0.308817	0.342821	0.051931	0.0393573	0.0254366	0.0660978
11242	0.322813	0.295856	0.04357	0.038366	0.0246606	0.0480274
11243	0.313068	0.309675	0.0490943	0.0362214	0.0216305	0.0620402
11245	0.282203	0.338057	0.0518209	0.0391956	0.0255589	0.064646
11301	0.143321	0.336075	0.0522511	0.038095	0.0198605	0.0474071
11324	0.302295	0.253381	0.0488646	0.0394856	0.017603	0.0400705
11326	0.349141	0.273257	0.0517686	0.037533	0.0179694	0.0457842
11327	0.378492	0.191401	0.0496199	0.0323801	0.0143051	0.0291486
11341	0.285264	0.18225	0.0506857	0.0319537	0.0151407	0.0276778
11342	0.268491	0.130253	0.0387636	0.0304151	0.0182419	0.0234887
11343	0.405339	0.29621	0.0310715	0.0320383	0.0213706	0.0478245
11346	0.397451	0.248321	0.0399728	0.0328492	0.011805	0.0458589
11347	0.301533	0.289281	0.0451475	0.0315479	0.0192829	0.0442396
11348	0.453452	0.287374	0.0526439	0.03649	0.0164414	0.0393374
11349	0.399789	0.0590428	0.0145684	0.021875	0.011081	0.0179998
11361	0.275284	0.0692299	0.0114206	0.0288012	0.00940529	0.0221972
11362	0.195952	0.0261463	0.00418074	0.0145304	0.0168151	0.0190803
11363	0.276756	0.0824554	0.0233304	0.0253184	0.00644425	0.0176157
11365	0.0810371	0.025946	0.00979085	0.00848749	0.010833	0.0193274
11369	0.396724	0.0228874	0.040691	0.0150344	0.00180883	0.0211562
11381	0.307841	0.0599154	0.023222	0.0146033	0.01394	0.0108288
11383	0.0867683	0.0393839	0.0288736	0.00873466	0.0142469	0.0131248
11385	0.227877	0.175802	0.038514	0.0277976	0.021487	0.0452697
11408	0.220056	0.275523	0.0333709	0.0277098	0.0215388	0.0310989
11442	0.359609	0.338565	0.052827	0.0388142	0.0184277	0.0575879
11445	0.333613	0.338461	0.0471297	0.0360676	0.0235647	0.057367
11464	0.303054	0.333248	0.0513803	0.0373615	0.0188583	0.0530201
11465	0.261527	0.302562	0.0448831	0.031517	0.0177518	0.0509082
12100	0.298076	0.348006	0.0527415	0.0396375	0.0262398	0.0620431
12202	0.374232	0.175715	0.0515186	0.0326575	0.0100925	0.0201878
12203	0.365958	0.350783	0.0522178	0.0374127	0.0252937	0.0671511
12204	0.372729	0.347831	0.0522777	0.0391827	0.0247747	0.0659149
12205	0.111305	0.141383	0.0207985	0.0285967	0.0153816	0.0258057
12206	0.197197	0.315347	0.0513496	0.0359462	0.022211	0.0459885
12207	0.435271	0.3482	0.0528463	0.0388854	0.0263952	0.06657
12208	0.304557	0.299402	0.0518688	0.0366676	0.0234013	0.0517585
12210	0.271444	0.307404	0.0442303	0.0332207	0.0236235	0.0378101
12211	0.195842	0.306895	0.0485358	0.0379848	0.0199316	0.0512799
12212	0.39645	0.340936	0.0516543	0.0388824	0.0234052	0.060445
12213	0.144713	0.271822	0.0494721	0.0271434	0.0203491	0.0368594
12215	0.175676	0.169911	0.0512615	0.0319065	0.0114186	0.0233704
12216	0.323645	0.347328	0.0529133	0.0362063	0.0251179	0.0652276
12217	0.328059	0.341047	0.0521507	0.03912	0.0231031	0.0585446
12218	0.146148	0.0354267	0.049508	0.0126319	0.00467399	0.0173663
12219	0.362629	0.292826	0.0388365	0.0303245	0.0208327	0.0496502
12220	0.355818	0.344353	0.0526007	0.0390242	0.0242563	0.063879
12221	0.255525	0.342153	0.052436	0.0391541	0.024215	0.0608872
12222	0.341561	0.34651	0.0526608	0.0391447	0.0229352	0.0605531
12223	0.148998	0.091983	0.0472256	0.0301675	0.0122679	0.0131741
12224	0.268313	0.330693	0.0519655	0.037638	0.0222728	0.0602061
12225	0.29379	0.25265	0.0234455	0.0313765	0.0125484	0.0289309
12226	0.424396	0.143755	0.0339609	0.0281477	0.0117071	0.026844
12227	0.486472	0.35145	0.0527371	0.0401097	0.026066	0.0702811
12228	0.302866	0.32587	0.0523136	0.0382501	0.0193541	0.0521126
12229	0.26769	0.315325	0.0198386	0.0292693	0.0187708	0.052004
12230	0.143883	0.2943	0.04633	0.0336265	0.0207156	0.0491191
12231	0.279065	0.321006	0.0523797	0.0356552	0.0219263	0.0548521
12232	0.294083	0.32767	0.0512394	0.0382038	0.0216121	0.0573668
12233	0.163499	0.299037	0.0463141	0.0337852	0.0198007	0.0567702
12234	0.21085	0.0197881	0.0357946	0.0145892	0.00654616	0.00927849
12235	0.177387	0.113502	0.0481789	0.0266775	0.0134932	0.0310952
12236	0.275649	0.117453	0.051147	0.0293872	0.00823564	0.0228572
12237	0.211124	0.193873	0.0417706	0.0244969	0.0183814	0.0308778
12238	0.263654	0.087174	0.048423	0.0264749	0.0159602	0.0236552
12322	0.25823	0.338141	0.0503193	0.0367046	0.0180231	0.0522571
12329	0.340935	0.343271	0.0525712	0.036066	0.0247612	0.0613172
12342	0.195988	0.100846	0.0412468	0.0202807	0.00768502	0.0204139
12347	0.312935	0.0185314	0.0480605	0.0205176	0.00511632	0.00445363
12349	0.297498	0.0487961	0.049956	0.0177868	0.00463123	0.0166874
12402	0.271138	0.309101	0.0446336	0.0342536	0.0201098	0.0490554
12403	0.321302	0.160972	0.0237601	0.0278655	0.0176093	0.031423
12409	0.249989	0.0491949	0.0079925	0.0223184	0.00700953	0.00844115
12410	0.213857	0.102745	0.0418438	0.0293649	0.0157953	0.018249
12421	0.0983602	0.19924	0.043904	0.0236031	0.0199672	0.0212529
12422	0.428637	0.0998497	0.0473216	0.0235021	0.00567584	0.0148565
12423	0.238762	0.203204	0.02067	0.0265836	0.0129988	0.0227346
12424	0.199297	0.212209	0.00868183	0.0299462	0.0131112	0.0220201
12426	0.121936	0.059605	0.00756064	0.0127744	0.0128815	0.0191061
12427	0.469028	0.0356745	0.0504602	0.0269952	0.0072414	0.00475122
12441	0.151907	0.0329767	0.0492674	0.0225964	0.00600599	0.0121558
12443	0.357286	0.166806	0.051494	0.0247078	0.0148028	0.0249682
12463	0.205079	0.0390245	0.0121095	0.0191138	0.0152596	0.010511
13101	0.28683	0.352577	0.000111055	0.0404004	0.0274955	0.000919405
13102	0.464617	0.352577	0.00287947	0.0404004	0.0274934	0.0709089
13103	0.364705	0.352577	1.83622e-11	0.0404004	0.0274037	0.0453893
13104	0.339616	0.352549	0.000336024	0.0395554	0.0263607	0.0699095
13105	0.30319	0.352577	0.0513599	0.040381	0.0242141	0.0708491
13106	0.441645	0.35248	0.0467369	0.0402687	0.023291	0.0698036
13107	0.300554	0.352083	0.0515772	0.0399845	0.0272035	0.0706624
13108	0.196112	0.350494	0.0426254	0.0386651	0.0269874	0.0681968
13109	0.393135	0.352549	0.0411412	0.040191	0.0273974	0.0704496
13110	0.422181	0.352576	0.0466725	0.0394674	0.0266453	0.0707036
13111	0.421144	0.348273	0.0467589	0.0383805	0.026137	0.0672663
13112	0.397105	0.352535	0.0497579	0.0397317	0.0253064	0.0704344
13113	0.531869	0.352571	0.000147422	0.0403058	0.0271544	0.0653192
13114	0.368767	0.352545	0.0459458	0.0390841	0.026838	0.0707453
13115	0.460797	0.352496	0.0527708	0.0361888	0.0265115	0.0705509
13116	0.39408	0.352576	0.0471435	0.0401199	0.0266963	0.0704851
13117	0.365575	0.352128	0.05117	0.0387972	0.0267229	0.0701094
13118	0.431627	0.343952	0.0528708	0.0401273	0.0274628	0.0706422
13119	0.327521	0.351185	0.0516898	0.0398272	0.0271245	0.0702386
13120	0.313472	0.351452	0.0516475	0.0400535	0.0269282	0.0705942
13121	0.304376	0.335684	0.0517104	0.0390326	0.0267095	0.0700522
13122	0.379585	0.344269	0.0518582	0.0397313	0.0270276	0.0701144
13123	0.285739	0.342697	0.0527508	0.0394338	0.0270183	0.0701492
13201	0.263912	0.328319	0.0494968	0.03932	0.019953	0.0592839
13202	0.297536	0.349097	0.0438481	0.0395638	0.0257045	0.0668101
13203	0.511754	0.352449	0.0471223	0.0399933	0.0259924	0.0701471
13204	0.323607	0.350531	0.0266633	0.0395547	0.0242837	0.0703042
13205	0.251093	0.180785	0.0125112	0.0318493	0.0159734	0.0403708
13206	0.302863	0.344553	0.0505871	0.0390906	0.0259347	0.065017
13207	0.277692	0.342816	0.0509442	0.0396874	0.0269736	0.0657709
13208	0.380514	0.349998	0.0511552	0.0399329	0.0264691	0.0681963
13209	0.419036	0.344853	0.05226	0.0397659	0.0231361	0.0632355
13210	0.285584	0.352308	0.0528345	0.0399624	0.0244088	0.0687187
13211	0.198635	0.349624	0.0486814	0.0394337	0.025608	0.0689681
13212	0.270199	0.337629	0.0498534	0.0381377	0.0245343	0.0668783
13213	0.200208	0.346612	0.0519025	0.0399213	0.0234754	0.0666654
13214	0.390775	0.350435	0.0523058	0.0401955	0.0262767	0.0694632
13215	0.553159	0.351646	0.0529001	0.0392268	0.0266134	0.0648475
13218	0.237116	0.33587	0.038309	0.0311846	0.0259903	0.0631327
13219	0.407959	0.348326	0.0508505	0.0396971	0.0267983	0.0703033
13220	0.238395	0.335935	0.0522687	0.0395808	0.0260024	0.0597314
13221	0.204403	0.344112	0.052694	0.0396846	0.0267941	0.0662478
13222	0.214784	0.350652	0.0529043	0.0401565	0.0269769	0.0699406
13223	0.113755	0.314306	0.045397	0.039411	0.0234065	0.0561038
13224	0.246572	0.347857	0.0505241	0.040095	0.026675	0.0688979
13225	0.316768	0.336976	0.0499421	0.0395242	0.0242506	0.0669135
13227	0.1906	0.310788	0.0418176	0.0348014	0.0232546	0.0604093
13228	0.213996	0.200335	0.0248561	0.0358823	0.0163819	0.0445945
13229	0.24402	0.35092	0.0513519	0.0391804	0.0259936	0.0699632
13303	0.290566	0.133221	0.0173224	0.0315297	0.0163437	0.0440061
13305	0.0477295	0.00128024	0.000305794	0.00734537	0.0024431	0.00147921
13307	0.114523	1.70328e-06	1.98612e-06	0.00117375	4.31249e-05	0.000205662
13308	0.15453	0.000101354	5.97001e-06	0.00535661	0.000499621	0.00103976
13361	-0.0346776	0.138523	0.0516065	0.0186904	0.0198521	0.0193926
13362	0.397649	0.138053	4.17349e-07	9.29596e-09	1.74752e-07	1.29363e-08
13363	0.217294	0.0663251	0.049423	0.000629205	0.00525438	0.0442801
13364	0.0388621	0.0204863	0.00475825	0.00104893	0.00127799	0.0196801
13381	-0.00848085	0.272696	0.0500079	0.0143627	0.013788	0.0264356
13382	-0.107957	0.227905	9.49259e-09	4.34301e-05	0.00011533	0.00268451
13401	0.0611589	0.0481372	0.0517023	0.0155463	0.00588335	0.00214024
13402	-0.168895	0.169452	2.46092e-05	0.000384357	3.03814e-05	0.00730822
13421	0.210683	0.350451	2.5346e-06	0.0210853	0.00669188	0.033521
14100	0.384333	0.349889	0.0525202	0.0393208	0.0265201	0.0646926
14130	0.362679	0.349237	0.0520595	0.0385576	0.0258864	0.06687
14150	0.267637	0.317488	0.0487408	0.0358971	0.0184758	0.0544697
14201	0.306709	0.336911	0.0518117	0.0383654	0.0238954	0.0576761
14203	0.316898	0.331478	0.052234	0.0377885	0.0207195	0.0530192
14204	0.53038	0.34855	0.0444036	0.0394794	0.0234565	0.0386864
14205	0.377321	0.346359	0.0508911	0.0383712	0.0242475	0.0560011
14206	0.319251	0.29071	0.0491708	0.0351232	0.0227137	0.0408013
14207	0.372987	0.345491	0.0524235	0.0389252	0.023367	0.0643283
14208	0.450432	0.347442	0.0301417	0.0364659	0.0250096	0.0460613
14210	0.318689	0.329397	0.0453065	0.0391603	0.0193634	0.0458963
14211	0.306142	0.290876	0.0489001	0.0338922	0.0151878	0.0515994
14212	0.360011	0.331426	0.0508973	0.0390979	0.0218699	0.0549837
14213	0.418162	0.346148	0.0523614	0.0388127	0.025104	0.0629089
14214	0.308755	0.331615	0.0478953	0.0382932	0.0198226	0.0542979
14215	0.343637	0.344546	0.0509757	0.0388118	0.0238471	0.0634562
14216	0.358973	0.346763	0.0521747	0.0375559	0.0255182	0.0661522
14217	0.32174	0.239184	0.0087911	0.0312619	0.0131778	0.0350298
14218	0.323738	0.298458	0.0519589	0.0381074	0.0229986	0.0492832
14301	0.435169	0.252866	0.0453794	0.0339799	0.0166229	0.0278965
14321	0.297624	0.317737	0.0485756	0.0380958	0.0216837	0.0576728
14341	0.3983	0.334886	0.0512366	0.0387154	0.0177697	0.0554972
14342	0.44717	0.339705	0.0508533	0.0346369	0.0200279	0.0592872
14361	0.308825	0.173219	0.0348555	0.0203893	0.0189701	0.0358668
14362	0.235184	0.255535	0.0420061	0.0346425	0.0153035	0.0456704
14363	0.406847	0.252116	0.0334487	0.0340611	0.00963624	0.028804
14364	0.432043	0.113073	0.031164	0.0260895	0.00664816	0.0143088
14366	0.279636	0.312973	0.0463943	0.0328616	0.0160439	0.0440568
14382	0.329163	0.347844	0.0475001	0.0395644	0.00757711	0.0453717
14383	0.481505	0.342511	0.0524756	0.0361818	0.019545	0.0479144
14384	0.325681	0.174362	0.0126941	0.0328719	0.0203476	0.0259475
14401	0.446153	0.251268	0.0407115	0.0324824	0.0174719	0.0455843
14402	0.309367	0.331664	0.0124008	0.0133739	0.00123638	0.0353729
15100	0.144735	0.319031	0.0505685	0.0355475	0.0186406	0.0496916
15202	0.2074	0.165929	0.0470255	0.0285959	0.010563	0.0273988
15204	0.278993	0.117331	0.0481723	0.0314699	0.0100927	0.0261421
15205	0.199768	0.129154	0.0508759	0.0241509	0.00945543	0.021171
15206	0.218189	0.127467	0.0468119	0.0220214	0.00968558	0.0250802
15208	0.240296	0.0589027	0.010974	0.0132251	0.00451637	0.00854056
15209	0.37253	0.10779	0.0487988	0.0269155	0.0060119	0.0214059
15210	0.144228	0.0226869	0.018789	0.0121012	0.00387195	0.00735578
15211	0.300004	0.139513	0.0465545	0.0206945	0.00897347	0.0285905
15212	0.230656	0.0477188	0.045941	0.0151344	0.00749731	0.010864
15213	0.297732	0.1722	0.0492977	0.0289546	0.00971992	0.0395948
15216	0.234114	0.0446441	0.042194	0.0186419	0.00896648	0.0119642
15217	0.189153	0.0597185	0.047082	0.0211544	0.00592962	0.0135119
15218	0.263872	0.0664293	0.0498878	0.0185571	0.00824267	0.0197435
15222	0.160964	0.180198	0.0488557	0.0294908	0.00971197	0.0290739
15223	0.211721	0.066478	0.0500857	0.0159258	0.00597473	0.0248851
15224	0.0359311	0.0399546	0.0480614	0.0206893	0.00683662	0.0120184
15225	0.157812	0.0475636	0.023131	0.0194064	0.0026018	0.0116383
15226	0.122722	0.0519876	0.007708	0.021476	0.00325432	0.0141453
15227	0.26201	0.0902385	0.0496562	0.0129545	0.00566111	0.0105216
15307	0.15514	0.129252	0.0456466	0.0167051	0.00277021	0.0106759
15342	0.211692	0.0732815	0.0523529	0.0196803	0.00726606	0.0268712
15361	0.389199	0.265567	0.0521072	0.0322535	0.00511744	0.0312421
15385	0.15192	0.0427324	0.0384285	0.0212959	0.00373051	0.0160793
15405	0.241956	0.0208065	0.048795	0.0157705	0.00203907	0.00664884
15461	0.281061	0.0665336	0.00174117	0.00969361	0.00332984	0.0143875
15482	0.152871	0.0226738	0.00857801	0.0088305	0.00116899	0.00630204
15504	0.414237	0.278537	0.0483315	0.0234352	0.00212972	0.0465525
15581	0.205403	0.0125652	0.00882815	0.00902954	0.000567054	0.00533417
15586	0.204136	0.0699	0.000114597	1.70092e-05	6.67771e-07	7.16974e-06
16201	0.242641	0.237976	0.0441123	0.0323042	0.0199063	0.0382725
16202	0.331597	0.255507	0.0493321	0.0306952	0.0168057	0.0468472
16204	0.287321	0.136804	0.0461825	0.0262648	0.00950704	0.0238803
16205	0.382029	0.116059	0.051783	0.0223769	0.0108534	0.0293754
16206	0.221686	0.155257	0.0518712	0.0114486	0.0158592	0.0285813
16207	0.229173	0.0637819	0.0452298	0.0181525	0.0127578	0.0102186
16208	0.302592	0.0986898	0.0413535	0.0108006	0.00906622	0.0198372
16209	0.358228	0.092873	0.0482339	0.00813227	0.00825033	0.0171981
16210	0.330957	0.0407805	0.0125478	0.0103101	0.00813622	0.0153038
16211	0.285455	0.251477	0.0522158	0.0281569	0.019455	0.0460678
16321	-0.115964	0.159527	0.00166912	0.0174019	0.019251	0.035724
16322	0.413065	0.183787	0.052077	0.0244419	0.0177225	0.0285937
16323	0.395137	0.150285	0.0461334	0.0273331	0.0119283	0.0302989
16342	0.30508	0.148615	0.025088	0.0224392	0.0057997	0.0238751
16343	0.403478	0.0805831	0.0440213	0.0170541	0.00616373	0.0149766
17201	0.209471	0.302064	0.0483015	0.0361959	0.0218978	0.0575159
17202	0.134907	0.170693	0.0481679	0.0245245	0.0169694	0.0356727
17203	0.233497	0.175743	0.0212888	0.0282163	0.0172495	0.042364
17204	0.0339731	0.046731	0.0487355	0.0116417	0.0131727	0.0306141
17205	0.165874	0.0454496	0.0479243	0.0107311	0.0103662	0.028192
17206	0.188376	0.111653	0.0473502	0.0251194	0.0180251	0.0326406
17207	0.231861	0.218428	0.0451086	0.0266724	0.0130999	0.0448072
17209	0.26141	0.161798	0.0408063	0.0156371	0.0100829	0.0405939
17210	0.242876	0.233476	0.043807	0.026908	0.0196752	0.0461858
17211	0.25559	0.141427	0.0222254	0.0215337	0.0149916	0.0458199
17324	0.22498	0.0405589	0.00700215	0.0049647	0.00419623	0.0138604
17344	-0.0704386	0.0421718	0.00286879	0.0115074	0.0085132	0.0425659
17361	0.234509	0.259993	0.0488154	0.0199709	0.0217954	0.0543061
17365	0.313422	0.33285	0.00574686	0.0333488	0.0246672	0.0647149
17384	0.296798	0.101879	0.00682024	0.0111874	0.0112532	0.0419705
17386	0.253584	0.155071	0.0496115	0.0135753	0.0136604	0.0376027
17407	0.266474	0.198728	0.0476712	0.0224133	0.0171003	0.0336767
17461	0.106134	0.104147	0.00487725	0.0229284	0.00693278	0.0287421
17463	0.137176	0.0514159	0.00408886	0.01119	0.00674961	0.0245511
18201	0.28801	0.195196	0.0207376	0.0299049	0.0175232	0.0354814
18202	0.170422	0.195712	0.0382207	0.0306589	0.016643	0.0432779
18204	0.169558	0.0325598	0.0374517	0.02117	0.010304	0.022477
18205	0.283927	0.0558788	0.00916224	0.00989209	0.00852001	0.0214698
18206	0.383034	0.0850216	0.0413048	0.0147227	0.0138018	0.0290647
18207	0.310189	0.132097	0.0438837	0.0206906	0.0168584	0.0387666
18208	0.249554	0.0767193	0.0452149	0.0193962	0.00992506	0.0274953
18209	0.315033	0.0636849	0.0380669	0.0168149	0.0116021	0.025413
18210	0.309717	0.168062	0.0465498	0.0217891	0.0136782	0.0429434
18322	0.412335	0.146672	0.0073008	0.0256469	0.0131203	0.0421945
18382	0.214669	0.00998943	0.00647678	0.00253974	0.00415554	0.0180887
18404	0.384728	0.108428	0.0471703	0.0210888	0.0100118	0.0216281
18423	0.347911	0.0428177	0.0472907	0.00496678	0.00836068	0.032146
18442	0.178199	0.101943	0.0495422	0.0143037	0.00801406	0.0332853
18481	0.183539	0.111108	0.00983557	0.0169816	0.0123244	0.0205797
18483	0.216195	0.0654865	0.000552305	0.00515311	0.00473899	0.0199721
18501	0.277332	0.00858291	0.0118634	0.0073946	0.00636845	0.0034828
19201	0.192412	0.199283	0.031355	0.0296945	0.0213394	0.0263067
19202	0.184392	0.169244	0.00414578	0.0267814	0.0117549	0.0203752
19204	0.108502	0.0677603	0.0492965	0.0222946	0.00478151	0.0210758
19205	0.104333	0.0480785	0.0237231	0.0147123	0.0174195	0.0157044
19206	0.356285	0.204101	0.0323985	0.0234817	0.0111252	0.0238051
19207	0.146738	0.0883833	0.016991	0.00641533	0.0157132	0.0170988
19208	0.11884	0.0900856	0.00985011	0.0176537	0.0162011	0.0244202
19209	0.145108	0.0309798	0.0108793	0.0104644	0.0143353	0.00575333
19210	0.128919	0.272686	0.0253601	0.018653	0.0231555	0.0533814
19211	0.0196707	0.138265	0.0258321	0.0124957	0.0202728	0.025428
19212	0.30823	0.154689	0.0326479	0.0271715	0.00722114	0.0217224
19213	0.163873	0.0599896	0.00950749	0.0126009	0.014012	0.0115397
19214	0.340824	0.253366	0.00984783	0.0284326	0.0219563	0.0325422
19346	0.270948	0.0242632	0.0297537	0.0157233	0.0124071	0.013097
19364	0.281858	0.0495817	2.85222e-06	0.00180614	0.011554	0.00280446
19365	0.203529	0.00537358	0.00531781	0.00876189	0.0119902	0.00515209
19366	0.21778	0.014046	0.0043234	0.00743396	0.00573011	0.00881935
19368	0.186841	0.109275	0.00663453	0.0160471	0.0190472	0.0279874
19384	0.184752	0.117663	0.0434795	0.0204832	0.0189156	0.0183696
19422	0.268388	0.24703	0.0311064	0.00587651	0.00110093	0.0156764
19423	0.234594	0.252675	0.018928	0.0262118	0.00291081	0.0358186
19424	0.232675	0.0298737	0.045363	0.00508616	0.0078984	0.0321812
19425	0.380453	0.170916	0.00873952	0.00149954	0.0176934	0.0340738
19429	0.161355	0.0151754	0.00459146	0.00859263	0.00506886	0.00811524
19430	0.128699	0.230326	0.0419597	0.0202642	0.0147269	0.0199
19442	0.204501	0.141093	0.00442859	4.70225e-05	0.000729213	0.0109926
19443	0.0753782	0.0778104	0.000251647	5.35608e-05	0.00190754	0.00194353
20201	0.136415	0.258033	0.0244789	0.0338164	0.0198303	0.040118
20202	0.11084	0.22704	0.0272049	0.032363	0.0182612	0.0310944
20203	0.070553	0.071338	0.0265055	0.0251841	0.0156671	0.0221226
20204	0.247067	0.167503	0.00740178	0.0300327	0.0143444	0.0185635
20205	0.126558	0.0672267	0.00423688	0.0237942	0.011515	0.014708
20206	0.233499	0.241164	0.00554906	0.0278457	0.0160978	0.0278586
20207	0.144654	0.093691	0.0302329	0.0235652	0.0106302	0.0218415
20208	0.0791438	0.120836	0.00840511	0.0274699	0.0185398	0.027936
20209	0.141589	0.0914739	0.00387078	0.0191428	0.0143885	0.014159
20210	0.161376	0.0188779	0.00469864	0.0149356	0.00730006	0.0113467
20211	0.12421	0.132638	0.0110874	0.0247182	0.00764215	0.0121704
20212	0.119118	0.0542164	0.00416854	0.0118088	0.0104687	0.0161007
20213	0.0550251	0.0365634	0.0384292	0.0143843	0.00605716	0.00769685
20214	0.166037	0.165839	0.0352376	0.0219806	0.0158998	0.0310132
20215	0.11604	0.113931	0.00850114	0.0175171	0.0152919	0.021796
20217	-0.0237189	0.134174	0.00864891	0.0219893	0.0143137	0.0296717
20218	0.205542	0.157341	0.0310803	0.0284408	0.0119464	0.0231012
20219	0.0768751	0.147142	0.0117673	0.0206118	0.0149115	0.0272088
20220	0.203654	0.211826	0.00558639	0.0219148	0.0187908	0.0236159
20303	0.0457447	0.0169848	0.000331404	0.0107076	0.0041183	0.00604478
20304	0.142241	0.271803	0.00121114	0.0257229	0.000797578	0.0420825
20305	0.0455008	0.0036716	0.00047813	0.00574835	0.000852205	0.00298939
20306	0.18143	0.14213	0.000341954	7.68344e-05	0.00430211	0.0454368
20307	0.0802875	0.0742218	0.000191643	0.00684987	0.0023212	0.00853308
20309	0.135383	0.076885	0.00262656	0.0163224	0.0121539	0.016523
20321	0.24152	0.275439	0.00817895	0.0293543	0.0154502	0.0520879
20323	-0.0725102	0.0284645	0.0147214	0.0132257	0.0123074	0.0157319
20324	0.202964	0.0143788	0.0373687	0.00478301	0.00327902	0.00368087
20349	0.171478	0.0590267	0.00382172	0.00747368	0.00280133	0.0130476
20350	0.0605667	0.199944	0.00852416	0.00680729	0.0072829	0.0382104
20361	0.291675	0.193614	0.00168718	0.021086	0.0145541	0.0217221
20362	0.177597	0.0253368	0.0102569	0.0166652	0.0088848	0.0110139
20363	0.228236	0.0256201	0.000896086	0.00981238	0.00409832	0.00233151
20382	0.294964	0.0684672	0.00811099	0.0213015	0.0106637	0.010989
20383	0.215161	0.0478035	0.00697539	0.0135175	0.00885613	0.0110735
20384	0.197361	0.0529073	0.00151717	0.0177886	0.00249408	0.00561484
20385	0.196886	0.0558048	0.0381097	0.0195886	0.0109893	0.0167698
20386	0.245529	0.140036	0.00273452	0.00711516	0.00467874	0.0125119
20388	0.220209	0.162024	0.00604653	0.0216114	0.00858863	0.0158648
20402	0.0454275	0.0698126	0.00332263	0.0176478	0.0113695	0.012014
20403	0.149203	0.0493046	0.0019873	0.0191226	0.00748094	0.00238819
20404	0.0392535	0.000183279	0.00113797	0.00150279	0.00143258	0.00491013
20407	0.0775246	0.0115954	0.0098557	0.00415685	0.00503009	0.0206486
20409	-0.126322	0.0609978	0.00289521	0.000780906	0.000232341	0.0167934
20410	0.310284	0.023584	2.00183e-05	0.0015938	8.49417e-06	0.000125129
20411	-0.0556446	0.00131005	0.000934536	0.00435907	0.000966595	0.00278738
20412	-0.151614	0.0877075	4.18946e-06	0.000152171	0.000184739	0.00229666
20413	0.0741758	2.36716e-05	6.36251e-07	0.000156477	0.000194149	0.000789458
20414	0.0217362	0.00114707	0.000960646	0.00503211	0.00284316	0.0058658
20415	0.162759	0.00728831	0.00693104	0.0132082	0.00417399	0.00371015
20416	0.221796	0.00747874	0.0463206	0.00901671	0.0046862	0.00261623
20417	-0.0104695	1.4222e-05	4.24202e-08	5.53137e-05	0.000155437	0.000109787
20422	0.0634868	0.156425	0.0140845	0.0245311	0.00319556	0.00705159
20423	0.0888458	0.0598233	0.00486729	0.0121203	0.00352966	0.021858
20425	0.240993	0.01273	0.000381662	0.00468389	0.000938151	0.00886891
20429	0.151143	0.0716972	0.0414567	0.000477288	0.000192348	0.00489884
20430	0.161467	0.211693	0.0424972	0.0172754	0.0021516	0.0208033
20432	0.0820276	0.122805	0.00251211	0.0143155	0.00366165	0.0053631
20446	0.312568	0.00197823	0.00294927	0.00973719	0.000821464	0.000353899
20448	0.388446	0.235671	0.0428517	0.0161564	0.00538792	0.00938291
20450	0.231608	0.0935926	0.0084416	0.0160126	0.00472265	0.0117571
20451	0.104633	0.0324195	0.000226812	0.00469884	0.00483302	0.000265832
20452	0.171227	0.165736	0.0377541	0.0231604	0.00493786	0.0327412
20481	0.319786	0.0784855	0.0120758	0.0147189	0.0107801	0.0221188
20482	0.189259	0.297018	0.0211986	0.0235529	0.0094501	0.0340513
20485	-0.00789021	0.109713	0.00512634	0.0126125	0.00368206	0.0138287
20486	-0.0218318	0.213133	0.000499509	0.0305735	0.0021305	0.0200533
20521	0.277481	0.145227	0.00359176	0.0227659	0.0126399	0.0182846
20541	0.166058	0.128822	0.0203638	0.0180783	0.00445198	0.0137619
20543	0.194224	0.0354326	0.0191385	0.00899101	0.00560484	0.00838478
20561	0.17483	0.124097	0.0501711	0.0291299	0.00381838	0.01014
20562	0.066298	0.0372746	0.00727563	0.00934437	0.00282823	0.00492077
20563	0.14207	0.0450024	0.0429196	0.0134572	0.000250241	0.00645065
20583	0.0990058	0.0445715	0.00517069	0.0113033	0.00647981	0.0137277
20588	0.107931	0.00311685	0.0123575	0.0103202	0.00680503	0.00149326
20590	0.218289	0.0752352	0.00622972	0.0125359	0.00453056	0.00724484
20602	0.0394083	0.0359451	0.00930841	0.00783971	0.00232975	0.0243357
21201	0.316655	0.292717	0.0498113	0.0350821	0.023849	0.0482436
21202	0.290522	0.213412	0.0434395	0.0325849	0.0192729	0.0447365
21203	0.128951	0.0713822	0.0418936	0.0216703	0.00831142	0.0224556
21204	0.355525	0.275533	0.0469918	0.0317743	0.020169	0.0530481
21205	0.217265	0.0745218	0.0354087	0.0156995	0.013817	0.0313075
21206	0.151001	0.0794239	0.0388447	0.0235165	0.00898398	0.0239172
21207	0.322389	0.0909141	0.0426394	0.0150585	0.0121466	0.0224134
21208	0.247719	0.17058	0.0402855	0.0246873	0.0115663	0.0310472
21209	0.268806	0.301926	0.0446207	0.0349423	0.0221956	0.0523952
21210	0.232238	0.0404022	0.0269761	0.0165088	0.00972046	0.0183282
21211	0.398399	0.0529705	0.0420768	0.020487	0.016649	0.0222224
21212	0.38605	0.196462	0.0368772	0.0278684	0.0157407	0.0515288
21213	0.311058	0.270501	0.0441596	0.0332783	0.0222418	0.0514252
21214	0.390528	0.192379	0.0385323	0.0233736	0.0188246	0.0375935
21215	0.338629	0.0676739	0.0376978	0.0144576	0.0177379	0.0365134
21216	0.215102	0.310445	0.0490161	0.0275183	0.0238704	0.0571097
21217	0.183873	0.026272	0.0112448	0.0113295	0.00341916	0.0121343
21218	0.185366	0.0920625	0.0249878	0.0269121	0.00808003	0.0367354
21219	0.171703	0.0320031	0.00837311	0.0192049	0.00564014	0.0131887
21220	0.128474	0.0376524	0.0432469	0.0170964	0.00480373	0.0162285
21221	0.214488	0.130798	0.0496151	0.0179846	0.015606	0.0307853
21302	0.286567	0.34073	0.0472458	0.0390563	0.0255948	0.0617005
21303	0.34335	0.280747	0.0519135	0.0268993	0.0252198	0.051065
21341	0.248204	0.174975	0.0496793	0.0291897	0.0173798	0.039276
21361	0.297845	0.0736697	0.042229	0.0175377	0.0133226	0.0242611
21362	0.292781	0.0652552	0.00304922	0.00572536	0.0157853	0.0265466
21381	0.229269	0.198963	0.0372587	0.0248758	0.0176101	0.038687
21382	0.239576	0.0569074	0.0145164	0.00637961	0.00844903	0.0139223
21383	0.21633	0.173708	0.0432052	0.0288176	0.0198052	0.0330631
21401	0.293196	0.12575	0.038009	0.017211	0.0152885	0.0400557
21403	0.274421	0.186402	0.050871	0.027828	0.0146247	0.0490034
21404	0.256331	0.112758	0.045425	0.0258454	0.0135586	0.0157484
21421	0.146453	0.314992	0.0523986	0.0318749	0.0259122	0.0478416
21501	0.313355	0.100295	0.0471039	0.0133864	0.0132739	0.0310273
21502	0.303331	0.0557157	0.0415766	0.00829161	0.00995652	0.0143046
21503	0.285848	0.0814301	0.0379465	0.0069742	0.0122111	0.0192606
21504	0.341335	0.0513421	0.00131525	0.00272071	0.00867626	0.0113692
21505	0.30717	0.0198419	0.0127861	0.00667306	0.0102889	0.0262768
21506	0.260633	0.0082089	0.00928372	0.00437474	0.00786138	0.0123449
21507	0.155611	0.0293129	0.00933097	0.0028332	0.00837839	0.0111257
21521	0.261471	0.192152	0.0477779	0.0178955	0.0134124	0.0313094
21604	0.455995	0.012745	0.00239167	0.00273151	0.000242605	0.0272113
22100	0.296008	0.25804	0.0218176	0.0360434	0.0187366	0.0328795
22130	0.206451	0.172067	0.00927361	0.0310706	0.0136777	0.0284657
22203	0.312159	0.295935	0.0180804	0.0373807	0.0184404	0.0367225
22205	0.355078	0.266033	0.00253285	0.0338614	0.0231593	0.03498
22206	0.322131	0.311294	0.0393532	0.0361936	0.018153	0.0477381
22207	0.304433	0.154066	0.0389903	0.0254514	0.0145746	0.0291986
22208	0.278805	0.251077	0.0406702	0.0305042	0.0211013	0.0403115
22209	0.325831	0.081197	0.0123799	0.0250132	0.0111378	0.0191218
22210	0.339538	0.202615	0.0264453	0.0307623	0.0136983	0.0317241
22211	0.313572	0.0903337	0.0266321	0.023974	0.0129698	0.0233256
22212	0.396171	0.243706	0.0313622	0.032994	0.0139654	0.0358342
22213	0.261922	0.0789629	0.0106756	0.024803	0.00946666	0.0219178
22214	0.329592	0.178302	0.0258748	0.0282841	0.0139015	0.0248884
22215	0.251567	0.232759	0.0405782	0.0372885	0.0195784	0.0370704
22216	0.198838	0.102107	0.0303571	0.0271763	0.00829091	0.0297905
22219	0.161937	0.0518449	0.0140205	0.022852	0.0144226	0.0231266
22220	0.223392	0.243371	0.0120149	0.0316603	0.0165773	0.0387331
22221	0.333937	0.0323377	0.0363129	0.0155783	0.0108183	0.0138388
22222	0.201368	0.0562344	0.0296986	0.0167603	0.00895866	0.0133823
22223	0.438252	0.0816873	0.0094475	0.0244702	0.00429808	0.0263705
22224	0.337249	0.0402504	0.00989325	0.0207457	0.0107573	0.0136834
22225	0.311971	0.207189	0.0339749	0.0311101	0.0193266	0.0266344
22226	0.281867	0.027959	0.038749	0.0158251	0.00913548	0.0129272
22301	0.138558	0.106185	0.0142757	0.0273882	0.0158175	0.0358911
22302	0.229199	0.0402028	0.0320478	0.0187122	0.00841928	0.0158853
22304	0.185458	0.00494817	0.0426639	0.00617589	0.0101122	0.00658969
22305	0.280613	0.050851	0.0515161	0.0193493	0.0124453	0.0162304
22306	0.206184	0.0265376	0.0117241	0.0175539	0.00632075	0.0114346
22325	0.275778	0.287926	0.0190929	0.0317556	0.0212727	0.0429818
22341	0.289275	0.305962	0.0172827	0.0348805	0.0234773	0.0539154
22342	0.340595	0.331546	0.0454771	0.037576	0.0236538	0.0569303
22344	0.0958565	0.240842	0.0440197	0.0368964	0.0166004	0.0430845
22424	0.375292	0.143393	0.0351446	0.0271864	0.0145507	0.030122
22429	0.254316	0.0179439	0.00637759	0.00696106	0.00458759	0.0112327
22461	0.351007	0.0173457	0.0174631	0.0118664	0.00859616	0.00615487
23100	0.337583	0.350063	0.0440347	0.0398247	0.0267924	0.0640745
23201	0.312715	0.269091	0.0322231	0.0362292	0.0212687	0.0454824
23202	0.329808	0.301101	0.0415865	0.0322647	0.021439	0.0525923
23203	0.378836	0.337245	0.0508561	0.0366881	0.0237913	0.0605958
23204	0.410077	0.296202	0.0274595	0.0344214	0.0207052	0.054088
23205	0.368991	0.334276	0.0496243	0.0352814	0.0231957	0.0543907
23206	0.361705	0.329653	0.0390116	0.0368023	0.0253884	0.0616499
23207	0.268371	0.225862	0.0324694	0.0311674	0.0204366	0.0441475
23208	0.304724	0.335216	0.0521383	0.0314117	0.0219417	0.0512553
23209	0.524151	0.207283	0.0398533	0.0297062	0.0150793	0.040852
23210	0.272461	0.307529	0.0508297	0.0328901	0.0177229	0.0515675
23211	0.368897	0.281051	0.0383756	0.0327571	0.0150047	0.050528
23212	0.330226	0.312108	0.0476168	0.0356177	0.0187728	0.0484668
23213	0.320169	0.345135	0.0524358	0.0260775	0.0273717	0.0535376
23214	0.399306	0.263528	0.0441642	0.0334393	0.0197791	0.0450891
23215	0.351994	0.205892	0.0351391	0.0265811	0.0185097	0.0403854
23216	0.268874	0.248156	0.00891381	0.0321171	0.0200031	0.0535704
23217	0.434079	0.345578	0.0497889	0.0372326	0.0242664	0.0570741
23219	0.369672	0.314689	0.0261592	0.0363211	0.022132	0.0563331
23220	0.340424	0.318911	0.0495512	0.0369248	0.023988	0.0450265
23221	0.273017	0.0571638	0.0115558	0.0126647	0.00970664	0.018915
23222	0.284134	0.318485	0.0389756	0.0366639	0.0232175	0.0579193
23223	0.318509	0.319233	0.0373409	0.0340748	0.0205276	0.0591892
23224	0.333007	0.326097	0.0396388	0.0274579	0.0226821	0.0571605
23225	0.39851	0.327468	0.0284624	0.0337041	0.0204155	0.0609232
23226	0.368169	0.337719	0.0302033	0.0377247	0.0258214	0.0647431
23227	0.390371	0.138651	0.0353749	0.0224326	0.0160448	0.0436861
23228	0.384796	0.32144	0.0493683	0.0290802	0.0252272	0.057525
23229	0.460398	0.32343	0.0463806	0.0377529	0.0231739	0.0558332
23230	0.328383	0.340485	0.0433474	0.037542	0.0236062	0.0609788
23231	0.223618	0.156145	0.00665385	0.0235401	0.0109715	0.0246494
23232	0.271165	0.248565	0.024458	0.0346911	0.0153962	0.0283885
23233	0.412841	0.341736	0.0299698	0.0342002	0.0268747	0.0663195
23234	0.403111	0.342247	0.043094	0.0384989	0.0267628	0.0649332
23235	0.360833	0.328835	0.0334329	0.0298596	0.0176492	0.0440016
23236	0.352125	0.237302	0.0473998	0.0338498	0.0162956	0.0524204
23237	0.30709	0.323851	0.0491105	0.0371296	0.0250606	0.0573997
23302	0.302523	0.336287	0.040133	0.0366434	0.024316	0.0646838
23304	-0.117736	0.0526397	0.000642741	0.0169428	0.00985548	0.0376193
23342	0.390051	0.322235	0.0470644	0.040053	0.024396	0.0550033
23361	0.294281	0.29455	0.0507294	0.0363065	0.0178222	0.0268892
23362	0.350278	0.345074	0.0504421	0.038898	0.0214439	0.0561143
23424	0.414684	0.31083	0.0460481	0.0293637	0.026056	0.0615861
23425	0.484267	0.324427	0.0360238	0.0308625	0.0252958	0.0582702
23427	0.528787	0.00927664	0.00246837	0.0160961	0.000327878	0.00779347
23441	0.352611	0.308857	0.0492346	0.0210077	0.0171959	0.0349215
23442	0.393306	0.314491	0.030432	0.0362213	0.0208553	0.0540972
23445	0.29962	0.225806	0.05025	0.0255459	0.0142867	0.0416767
23446	0.267533	0.223103	0.0261407	0.0241109	0.0131868	0.0440181
23447	0.367812	0.271916	0.0283671	0.03071	0.0212088	0.0420452
23501	0.381049	0.141321	0.0481541	0.0176567	0.0186187	0.0310008
23561	0.180995	0.0283849	0.00103887	0.00242552	0.00232059	0.00711561
23562	0.228904	0.0034656	0.0037613	0.00182568	0.0104466	0.0162941
23563	0.310278	0.137216	1.70235e-06	0.000152563	0.000389944	0.00482873
24201	0.213084	0.23691	0.0149226	0.0276915	0.022757	0.0461878
24202	0.30531	0.3159	0.0307253	0.0338237	0.0236081	0.0572671
24203	0.197271	0.25245	0.0324347	0.0305681	0.0214105	0.051783
24204	0.206781	0.227807	0.0173503	0.0253576	0.0198535	0.0476856
24205	0.328543	0.270824	0.0432556	0.0316534	0.0219781	0.0497555
24207	0.245967	0.275376	0.0321279	0.0275636	0.0201149	0.056399
24208	0.208203	0.319977	0.0504217	0.0290798	0.0235114	0.0590112
24209	0.132024	0.167109	0.0152304	0.0221904	0.0184327	0.0342097
24210	0.262655	0.124074	0.0232759	0.0189341	0.0133513	0.0573133
24211	0.153057	0.183747	0.0412624	0.0235495	0.0121892	0.0400824
24212	0.190766	0.130372	0.0445796	0.012716	0.021515	0.0434406
24214	0.286543	0.0180823	0.00414273	0.0102247	0.013606	0.0127773
24215	0.135803	0.151543	0.019699	0.0217817	0.0185643	0.0367078
24216	0.310604	0.0949889	0.0214429	0.017371	0.0175943	0.0286169
24303	0.219789	0.0746483	0.00602708	0.0165985	0.00562227	0.0224855
24324	0.38574	0.276083	0.0501008	0.0246689	0.0198189	0.0528472
24341	0.319774	0.199862	0.0307441	0.0207445	0.015306	0.0384633
24343	0.221285	0.176973	8.92306e-05	0.0233829	0.0223301	0.0521506
24344	0.389003	0.284932	0.00905469	0.0282729	0.0196998	0.0498482
24441	0.293891	0.0228184	0.0430696	0.0114497	0.0124937	0.017841
24442	0.139128	0.209468	0.0177613	0.0224879	0.016779	0.0319012
24443	0.131439	0.0842996	0.0438179	0.0108664	0.0201043	0.0380015
24461	0.176855	0.129431	0.0388969	0.0210805	0.020797	0.0262346
24470	0.218773	0.0482948	0.0494388	0.0124242	0.00653776	0.0278097
24471	0.229261	0.0308381	0.0489025	0.00948621	0.0103717	0.032745
24472	0.101408	0.0378931	0.0465545	0.0116097	0.00968501	0.0238328
24543	0.0816204	0.0804557	0.0403458	0.0195094	0.0151866	0.0268809
24561	0.295386	0.0232544	0.0460137	0.00442659	0.0218364	0.0261572
24562	0.244587	0.164798	0.048407	0.011493	0.0262088	0.0499377
25201	0.261266	0.319668	0.0504217	0.0338331	0.0221653	0.0607096
25202	0.123252	0.270881	0.0499138	0.030264	0.0177146	0.0473242
25203	0.14993	0.100398	0.0482462	0.0209385	0.0100492	0.034763
25204	-0.00432925	0.156593	0.0498789	0.0250626	0.00911315	0.0333515
25206	0.0998342	0.313233	0.0524213	0.0312476	0.0148342	0.0556003
25207	0.0639039	0.27398	0.0490225	0.0218065	0.0142973	0.0464112
25208	0.159018	0.323698	0.0155653	0.0333705	0.0227409	0.0606822
25209	0.269328	0.132338	0.0393191	0.020472	0.0131833	0.035775
25210	0.133216	0.265442	0.043942	0.0194948	0.0141585	0.0480526
25211	0.263618	0.213242	0.0474005	0.0174364	0.0165098	0.0551472
25212	0.117281	0.158509	0.0478617	0.018396	0.0172915	0.0463435
25213	0.190834	0.0928327	0.0354496	0.0130802	0.0118773	0.0389745
25214	0.343698	0.0968404	0.00777961	0.0135047	0.0136336	0.0290389
25383	0.272347	0.0693111	0.048129	0.00972844	0.0131792	0.0364343
25384	0.124702	0.077016	0.052646	0.0109344	0.00639714	0.0383303
25425	0.225863	0.0865305	0.00419213	0.0184308	0.0202635	0.0426972
25441	0.212583	0.162748	0.00995613	0.00409436	0.0212978	0.0240417
25442	0.175512	0.287336	0.0473852	0.0212095	0.0169673	0.0634914
25443	0.333102	0.0556145	0.0461149	0.014635	0.010227	0.0469157
26100	0.266947	0.329449	0.0496974	0.0363173	0.0236928	0.0628288
26201	0.150146	0.117631	0.0192994	0.0178525	0.0211973	0.0396201
26202	0.0495755	0.256544	0.0373599	0.0331127	0.0219951	0.0572177
26203	0.177108	0.0796196	0.00815317	0.0175012	0.0192937	0.0377345
26204	0.258127	0.336936	0.0510843	0.0370094	0.0237738	0.0668421
26205	0.288184	0.118386	0.0264932	0.0163537	0.0172135	0.0522051
26206	0.1945	0.257931	0.0442061	0.0203594	0.0232604	0.0600221
26207	0.303986	0.340926	0.0517849	0.0340572	0.024745	0.0675959
26208	0.364443	0.350817	0.0523781	0.0367665	0.026416	0.0688409
26209	0.330084	0.338537	0.0418486	0.0296032	0.0262639	0.0645234
26210	0.270049	0.347151	0.0512502	0.0332242	0.0255243	0.06869
26211	0.24166	0.311719	0.0518604	0.0318693	0.0163508	0.0614095
26212	0.184076	0.0651843	0.0393891	0.016235	0.0123393	0.0478662
26213	0.191369	0.0132326	0.034301	0.00340924	0.016274	0.0296502
26214	0.151545	0.288751	0.045822	0.0336184	0.022079	0.063601
26303	0.368278	0.340544	0.0111507	0.0296351	0.0263357	0.0652236
26322	0.366041	0.317512	0.0527815	0.0335333	0.00854639	0.0643659
26343	0.243229	0.295653	0.011243	0.0195329	0.0197472	0.0635274
26344	0.215232	0.152312	0.0154356	0.0207979	0.0184256	0.0487075
26364	0.198688	0.287153	0.0123233	0.0207068	0.0243323	0.0654969
26365	0.0935609	0.123776	0.0379222	0.0136195	0.0148384	0.0488093
26366	0.373688	0.335206	0.0466151	0.033537	0.0249679	0.0617376
26367	0.113369	0.287917	0.00299598	0.0226525	0.0107446	0.021715
26407	0.153382	0.0556018	0.00764457	0.0084349	0.0152518	0.0345251
26463	0.192253	0.0817824	0.0480428	0.001473	0.00172322	0.0497012
26465	0.258423	0.0781115	0.00675833	0.0178999	0.0177847	0.0495218
27100	0.371284	0.35213	0.0526976	0.0396717	0.027347	0.069687
27140	0.266561	0.346931	0.0525792	0.0366935	0.0264256	0.0681037
27202	0.311311	0.325547	0.0509212	0.0299803	0.0252986	0.0673704
27203	0.422107	0.351501	0.052928	0.0380906	0.0271475	0.069846
27204	0.303491	0.347912	0.0528499	0.0339862	0.0251752	0.0646884
27205	0.320996	0.35191	0.0529127	0.0398801	0.0269121	0.0700076
27206	0.375636	0.338073	0.0525233	0.0309066	0.0262097	0.0670896
27207	0.203186	0.343844	0.0517005	0.0375313	0.02375	0.0661288
27208	0.277039	0.317194	0.0515669	0.0330415	0.024089	0.0656198
27209	0.38194	0.350492	0.0529327	0.0383602	0.0266513	0.0704252
27210	0.289337	0.345111	0.0523492	0.0370339	0.026551	0.0678078
27211	0.235864	0.347331	0.0520824	0.0369148	0.0249271	0.0655915
27212	0.316367	0.335046	0.0528956	0.0363846	0.0260377	0.0679823
27213	0.292027	0.327323	0.0495867	0.0298251	0.0243005	0.0639254
27214	0.245362	0.34694	0.0527683	0.0329757	0.0248216	0.0685009
27215	0.343954	0.348356	0.0522748	0.038189	0.0270867	0.069596
27216	0.321979	0.342298	0.0435811	0.033402	0.0244028	0.0643477
27217	0.321153	0.342796	0.0527715	0.0332443	0.0262192	0.0690625
27218	0.271312	0.347793	0.0509769	0.0389208	0.0263567	0.0671768
27219	0.226406	0.325888	0.0516582	0.0313975	0.0235033	0.0648298
27220	0.297199	0.344313	0.0479746	0.037847	0.0247066	0.0649062
27221	0.250791	0.322388	0.0516392	0.027348	0.0252052	0.0647194
27222	0.285322	0.340078	0.0527207	0.0289171	0.0243002	0.0671956
27223	0.374001	0.338304	0.0526997	0.0330097	0.0270493	0.0699766
27224	0.272997	0.348201	0.0505808	0.0383281	0.0264442	0.0688127
27225	0.492189	0.347401	0.0524899	0.0191352	0.0264302	0.0654175
27226	0.295197	0.348847	0.0529337	0.0218478	0.0233257	0.0687693
27227	0.285683	0.343695	0.0529285	0.0381571	0.0262764	0.0682613
27228	0.184241	0.278697	0.0443803	0.0275982	0.0233676	0.0627404
27229	0.156894	0.314506	0.0527895	0.0337477	0.0238547	0.064083
27230	0.185107	0.336423	0.0517073	0.034226	0.0237104	0.0638259
27231	0.248893	0.342761	0.0527745	0.0348645	0.0253027	0.0675742
27232	0.200309	0.32828	0.0405915	0.0326295	0.0256319	0.0669266
27301	0.467981	0.346802	0.00776908	0.0312463	0.0269206	0.0640098
27321	0.343867	0.347015	0.0468924	0.0287187	0.0217905	0.0653904
27322	0.114978	0.217733	0.0492553	0.0199547	0.0172689	0.0527922
27341	0.464271	0.28061	0.0525284	0.0272298	0.0268665	0.0645721
27361	0.25752	0.317639	0.0322911	0.036629	0.0234658	0.0626029
27362	0.236518	0.263032	0.0484047	0.0272117	0.0197262	0.0662479
27366	0.307934	0.259034	0.0495993	0.0327997	0.0234707	0.0576911
27381	0.308784	0.311817	0.0477241	0.0248891	0.0153782	0.0610377
27382	0.173199	0.256377	0.0519654	0.0255661	0.0159192	0.0588908
27383	0.255347	0.290155	0.0200049	0.0183603	0.017142	0.0446509
28100	0.248886	0.341983	0.0511497	0.0356555	0.0252499	0.0588161
28201	0.20663	0.276852	0.0409002	0.0296967	0.022604	0.0546189
28202	0.413333	0.347874	0.0529211	0.0334534	0.0269052	0.0680281
28203	0.255228	0.347127	0.052834	0.032281	0.0250653	0.068048
28204	0.269215	0.348698	0.0529207	0.0350981	0.0244947	0.0657844
28205	0.195171	0.144117	0.0317721	0.0130558	0.022523	0.043494
28206	0.467783	0.351828	0.0529141	0.0357385	0.0258381	0.064586
28207	0.397306	0.34748	0.0529229	0.0231687	0.0261451	0.0688742
28208	0.144157	0.167514	0.0346338	0.0208636	0.0207411	0.048318
28209	0.12687	0.0629071	0.0367709	0.0221801	0.0119224	0.0262313
28210	0.247242	0.338333	0.0478484	0.0323521	0.0225507	0.0651323
28212	0.163449	0.236148	0.0264669	0.0234217	0.0191319	0.0550436
28213	0.25924	0.1455	0.0305449	0.0213909	0.0174009	0.0410839
28214	0.310477	0.346953	0.0526095	0.0383289	0.0256216	0.0637972
28215	0.193049	0.304708	0.045576	0.0318756	0.0188316	0.0576845
28216	0.320519	0.337571	0.0501892	0.0322586	0.023386	0.0613655
28217	0.3346	0.344916	0.0507351	0.0357212	0.0240549	0.0653915
28218	0.181116	0.232998	0.0447157	0.0260864	0.0172885	0.0541784
28219	0.230081	0.335332	0.0517647	0.0305111	0.0224298	0.0629732
28220	0.115387	0.0995176	0.0213579	0.0134811	0.0115355	0.0368353
28221	0.276725	0.0807097	0.0301558	0.00882426	0.0202551	0.0363819
28222	0.185381	0.050559	0.0403101	0.0185534	0.0119846	0.0301019
28223	0.209849	0.0221054	0.0159844	0.0101881	0.0143918	0.0224578
28224	0.101431	0.0669443	0.00874641	0.0134445	0.0154051	0.0238068
28225	0.168137	0.0473754	0.00691772	0.00956928	0.0127593	0.026826
28226	0.244478	0.0822755	0.0343876	0.0105919	0.020274	0.0442983
28227	0.267026	0.0644987	0.0264669	0.0123896	0.0166491	0.0453462
28228	0.095126	0.181291	0.0437236	0.0203821	0.0154886	0.0369544
28229	0.19395	0.186252	0.0453777	0.0207836	0.0179322	0.0566653
28301	0.255549	0.317005	0.0179363	0.0306524	0.0198258	0.0607989
28365	0.240672	0.0251054	0.00764758	0.0132753	0.00676209	0.02636
28381	0.217665	0.321025	0.0436636	0.0262122	0.0184464	0.0505192
28382	0.292614	0.329999	0.0480268	0.0319801	0.0246212	0.059373
28442	0.182609	0.152621	0.0111888	0.0262918	0.0122818	0.0375596
28443	0.252597	0.180425	0.0469177	0.0261488	0.0149529	0.0490954
28446	0.27336	0.112431	0.00652701	0.0147768	0.00839976	0.0370644
28464	0.221406	0.327368	0.0256725	0.0244994	0.0213274	0.0629399
28481	0.196639	0.108769	0.0264669	0.0194133	0.012905	0.0379632
28501	0.182366	0.104623	0.0264669	0.0134266	0.0110018	0.0521276
28585	0.111258	0.065361	0.0264669	0.0156008	0.00710729	0.0284313
28586	0.0589513	0.0671488	0.0264669	0.0105111	0.0143121	0.0406685
29201	0.279628	0.338108	0.0520972	0.0337425	0.0240979	0.0610239
29202	0.209404	0.345182	0.0529263	0.0215322	0.0254998	0.0682013
29203	0.215362	0.338816	0.0498532	0.0308874	0.0252351	0.0645144
29204	-0.0266352	0.261686	0.0524266	0.0274591	0.0136729	0.0543733
29205	0.300866	0.339572	0.0527413	0.0265751	0.0247266	0.067773
29206	0.238025	0.258324	0.0501227	0.0247091	0.0232413	0.0546792
29207	0.13309	0.121214	0.0346878	0.0113089	0.0199728	0.0292842
29208	0.243169	0.246424	0.0382938	0.0177238	0.0241575	0.0472496
29209	0.331256	0.334651	0.0512585	0.0343263	0.0236329	0.0643445
29210	0.328031	0.328126	0.0527346	0.0342203	0.0252519	0.0637645
29211	0.260015	0.299193	0.0202446	0.023293	0.0222857	0.0567065
29212	0.252114	0.171769	0.0485136	0.0183983	0.0206452	0.0512824
29322	0.403788	0.0208928	0.00225133	0.0023097	0.00187759	0.00722553
29342	0.26328	0.333912	0.0399293	0.0362892	0.0235351	0.061415
29343	0.327864	0.310875	0.0508286	0.0235227	0.0222876	0.0559437
29344	0.255255	0.289027	0.0497278	0.0292381	0.0236171	0.058335
29345	-0.151437	0.319076	0.0478002	0.0289452	0.0230342	0.0615539
29361	0.288415	0.333775	0.0170341	0.0324288	0.0257309	0.0626278
29362	0.138252	0.335756	0.0366794	0.0303533	0.0208621	0.0552963
29363	0.194691	0.321006	0.0522498	0.0286844	0.0216124	0.0640377
29385	0.27578	0.0899412	0.0111578	0.00164369	0.00136802	0.01509
29386	0.264737	0.0371293	0.00107696	0.000557904	0.0101365	0.0464428
29401	0.487379	0.224937	0.0527698	0.00903864	0.0236519	0.0602921
29402	0.259383	0.0132121	0.00820265	0.00395085	0.00923482	0.0152596
29424	0.106896	0.273059	0.0148492	0.0372747	0.024738	0.0624359
29425	0.495702	0.349128	0.0528483	0.0264464	0.0263958	0.0642085
29426	0.368508	0.317291	0.0527041	0.0292779	0.0240584	0.0648768
29427	0.344761	0.347063	0.0504562	0.0373743	0.0256481	0.0597173
29441	0.30286	0.0596406	0.0468096	0.00207343	0.0197091	0.0537901
29442	0.291529	0.253256	0.0446658	0.0144743	0.0226295	0.0602666
29443	0.326327	0.207811	0.0250759	0.0219501	0.021594	0.0519918
29444	0.284101	0.236851	2.92813e-06	0.000228409	0.00184797	0.0258249
29446	0.272795	0.189048	3.86238e-05	0.00203267	0.00117703	0.013081
29447	-0.292517	0.113386	1.39614e-07	0.000796423	4.39787e-05	0.00264159
29449	-0.146215	0.158157	0.0025533	0.00311713	0.00112513	0.0126354
29450	-0.0682274	0.32563	0.0517234	0.00867742	0.00230935	0.034532
29451	0.147462	0.351675	0.00460925	0.000792751	0.000225103	0.0151915
29452	0.166691	0.264987	0.0396698	0.00184039	0.0006516	0.0374611
29453	0.553803	0.000670116	0.0415538	9.94609e-05	0.0161951	0.0162771
30201	0.348535	0.320771	0.0502469	0.0274136	0.0264801	0.0600572
30202	0.233327	0.28687	0.0478616	0.0224822	0.0241668	0.0637826
30203	0.244814	0.266398	0.0453141	0.0228816	0.0219603	0.0563376
30204	0.333126	0.189471	0.0429395	0.00361234	0.0235454	0.0522079
30205	0.276866	0.214721	0.0501925	0.0177422	0.016394	0.0471217
30206	0.094201	0.176257	0.0225996	0.0227495	0.0215313	0.0427631
30207	0.211562	0.222831	0.0104664	0.0200473	0.0239085	0.0370328
30208	0.131667	0.181942	0.0265958	0.0163128	0.0231504	0.0546265
30209	0.221716	0.304594	0.0472881	0.0236678	0.025249	0.0624244
30304	0.463292	0.013688	0.0303787	0.00116776	0.0222454	0.0326831
30341	0.26188	0.12584	0.0471819	0.0155073	0.0189645	0.042691
30343	0.277606	0.110793	0.0366029	0.0129584	0.0125282	0.0318411
30344	-0.0349437	0.127391	0.0492037	0.00187176	0.0214328	0.0518129
30361	0.231018	0.140466	0.0193633	0.0152122	0.0231802	0.0434757
30362	0.041007	0.20161	0.0462662	0.0157106	0.0163866	0.0489317
30366	0.23621	0.102671	0.0422003	0.00576192	0.0186518	0.0406121
30381	0.275747	0.122257	0.0500201	0.0147097	0.0118217	0.0457214
30382	0.305024	0.280862	0.0465241	0.0193187	0.0115387	0.0498028
30383	0.332242	0.0664314	0.0205671	0.00546312	0.0181932	0.046829
30390	0.15566	0.271869	0.0503387	0.00598831	0.0156032	0.0587567
30391	0.013782	0.0700131	0.0118893	0.0127905	0.010673	0.0253062
30392	0.175741	0.0703065	0.0509768	0.00741796	0.00767371	0.0307747
30401	0.128714	0.0825277	0.0121403	0.0181523	0.0168062	0.0324224
30404	0.165752	0.218981	0.0369043	0.0150694	0.0244651	0.0538997
30406	0.420676	0.00828038	0.00225431	0.000316686	0.0163689	0.0262634
30421	0.28007	0.168981	0.0428909	0.0187043	0.0241884	0.0423846
30422	0.381335	0.00899161	1.22337e-05	0.00526047	0.0122888	0.026161
30424	0.387725	0.00353788	0.0050654	0.000792135	0.0194178	0.00723812
30427	0.0733243	0.146604	7.868e-05	0.000653432	9.86641e-05	0.0193227
30428	0.218643	0.0546604	0.00993855	0.00800094	0.0193775	0.0367328
31201	0.0678522	0.194762	0.0487612	0.0285278	0.0189897	0.0415049
31202	0.237709	0.285959	0.0524152	0.0335741	0.0241965	0.0476967
31203	0.125388	0.079325	0.0427112	0.0172496	0.0182561	0.0244481
31204	0.212665	0.276472	0.050997	0.0334128	0.0241054	0.045716
31302	0.090369	0.0776837	0.0203811	0.0130991	0.0120035	0.0225349
31325	-0.0183848	0.0366413	0.0264669	0.00971927	0.00423176	0.0120711
31328	0.0609405	0.0360681	0.0114454	0.00995616	0.0108686	0.024639
31329	0.143763	0.0383432	0.0338065	0.0156409	0.00954212	0.0185399
31364	0.181459	0.071802	0.0445939	0.0113117	0.0148727	0.0250682
31370	0.329152	0.124604	0.0199603	0.0139994	0.0178918	0.0287423
31371	0.133467	0.0532358	0.0484908	0.0205047	0.00913924	0.0194756
31372	0.0861676	0.218813	0.049275	0.0206592	0.0133195	0.0429859
31384	0.344972	0.243113	0.0516244	0.0107886	0.0144079	0.0135491
31386	0.107233	0.0263985	0.0457041	0.0127931	0.00463354	0.00523208
31389	0.258696	0.0464503	0.0475419	0.0110153	0.0136621	0.0159439
31390	0.264217	0.0268184	0.00782078	0.00403706	0.011284	0.0110426
31401	0.112473	0.0149328	0.0039042	0.00830392	0.00369063	0.00660791
31402	0.0539157	0.000435979	0.0001275	0.00199872	0.00263378	0.00224389
31403	0.226273	0.163905	0.00418343	0.00550213	0.00395653	0.0334853
32201	0.201068	0.210019	0.0521691	0.0239275	0.0195185	0.0326251
32202	0.191172	0.13864	0.0167322	0.0194404	0.0210176	0.0341975
32203	0.42254	0.170524	0.0512292	0.0192006	0.0226821	0.0340484
32204	0.192325	0.145505	0.0381807	0.0173122	0.0203985	0.039289
32205	0.24095	0.0644735	0.0407401	0.0102572	0.0193164	0.0237776
32206	0.168976	0.0257497	0.0429716	0.0132756	0.00999944	0.0149262
32207	0.290955	0.0600647	0.0424878	0.0105223	0.0238321	0.0285373
32209	0.244234	0.0347111	0.0427705	0.0129228	0.00808858	0.0135926
32343	-0.0909766	0.00310576	0.0493387	0.0101143	0.00185543	0.00294774
32386	-0.120127	0.000465645	3.62274e-05	0.00140932	0.00112743	0.00554576
32441	0.256945	0.00950803	0.00358753	0.00447292	0.0142152	0.0401112
32448	0.208509	0.00192328	0.000989368	0.00202026	0.0118562	0.0083998
32449	0.243577	0.000555592	0.0005106	0.00144274	0.00789103	0.0114063
32501	0.0887111	0.0233789	0.00268383	0.00480763	0.0110158	0.0228548
32505	0.107413	0.0219374	0.000288302	0.000919407	0.00481488	0.0265988
32525	-0.0226542	0.127673	0.0517091	0.0109387	0.00363354	0.035606
32526	-0.0564792	0.00437659	0.000315311	0.000292592	0.00942418	0.0227591
32527	0.399924	0.0339597	9.22852e-06	4.59616e-05	0.00131095	0.00160014
32528	0.114653	0.0820411	0.00774148	0.0123729	0.0153541	0.0372353
33100	0.131737	0.301723	0.0160136	0.0287907	0.0252383	0.053193
33202	0.330288	0.281487	0.0169452	0.0226488	0.0247157	0.0518026
33203	0.160567	0.170129	0.0222089	0.0211265	0.0225874	0.0413631
33204	0.145462	0.205341	0.0170245	0.0134333	0.0214829	0.0487876
33205	0.174343	0.218067	0.0104372	0.0271559	0.0206914	0.0467482
33207	0.187948	0.0316942	0.0045532	0.00575626	0.0166936	0.0144543
33208	0.0504439	0.102867	0.0518303	0.0163249	0.0177152	0.0326853
33209	0.116351	0.0195701	0.0298535	0.00610616	0.00962308	0.0189131
33210	0.0749552	0.0304455	0.00519826	0.00783061	0.00905194	0.0174214
33211	0.163486	0.130389	0.00529598	0.0077638	0.0218548	0.0466665
33212	0.220632	0.18208	0.0128265	0.0130242	0.0187765	0.0377673
33213	0.202642	0.147808	0.00269213	0.0094429	0.0233361	0.0298351
33214	0.179989	0.0210968	0.00653952	0.00506574	0.0143236	0.0246944
33215	0.156785	0.0266505	0.00135639	0.00440311	0.0165095	0.0209887
33216	0.202669	0.170401	0.00275505	0.00999432	0.0162537	0.0171225
33346	0.189702	0.0242639	0.00253402	0.00687929	0.0126167	0.0357867
33423	0.302993	0.339112	0.0481451	0.0307368	0.0252677	0.062156
33445	0.37364	0.181386	0.00132491	0.0180426	0.023602	0.0390034
33461	0.220815	0.0114455	0.00256973	0.00361529	0.0107696	0.00798839
33586	0.213284	0.00110001	6.18307e-09	0.000397567	0.000570518	0.000262687
33606	0.250301	0.0205282	2.97133e-05	0.00177079	0.0148347	0.00498252
33622	0.105338	0.0440431	0.00111732	0.00443638	0.0164657	0.0298866
33623	0.0299963	0.0547806	0.0405657	0.00652987	0.0195426	0.0254652
33643	0.00269859	0.102391	0.00147199	0.0056939	0.00147356	0.0200396
33663	0.219476	0.0428086	0.00943506	0.00590499	0.0127749	0.0458138
33666	0.238664	0.0246256	0.00411012	0.00764747	0.0155331	0.0113745
33681	0.0450196	0.0086594	3.09352e-05	0.000931116	0.00528523	0.00555266
34100	0.126391	0.329908	0.0488811	0.0319975	0.0251738	0.0562081
34202	0.319176	0.298831	0.0415757	0.0278647	0.0255956	0.0588844
34203	0.26421	0.197834	0.0224391	0.00857513	0.021014	0.0434052
34204	0.163277	0.232583	0.0434201	0.020866	0.0197161	0.0502311
34205	0.199091	0.223972	0.0136531	0.0179525	0.0203909	0.0474823
34207	0.271685	0.273606	0.0165146	0.0287848	0.0236768	0.0536915
34208	0.356074	0.117936	0.0415545	0.012833	0.0184043	0.0469058
34209	0.201231	0.0681151	0.00464735	0.0122377	0.0185623	0.0357222
34210	0.147328	0.0173151	0.00563548	0.0110273	0.012958	0.0158187
34211	0.323899	0.273896	0.0124736	0.0226676	0.0235365	0.0492205
34212	0.0382613	0.184473	0.00870526	0.0191745	0.0177761	0.0451505
34213	0.228555	0.28861	0.0425911	0.0267899	0.0247664	0.0524237
34214	0.277797	0.0623204	0.00131335	0.00794543	0.0179375	0.0221921
34215	0.159501	0.237561	0.0484703	0.0134824	0.0234306	0.0576563
34302	0.369107	0.342917	0.0129998	0.0363648	0.0267472	0.0674546
34304	0.327877	0.287865	0.0068167	0.0217768	0.0250063	0.052447
34307	0.114076	0.290907	0.0458624	0.0307981	0.0235568	0.0598834
34309	0.526145	0.309883	0.00462677	0.0236174	0.0259427	0.047228
34368	0.363879	0.0224545	0.000383392	0.00326027	0.0141046	0.0344993
34369	0.153947	0.00439217	0.0011777	0.00213515	0.0141387	0.0103122
34431	0.269983	0.0560232	0.00626884	0.00270208	0.0145974	0.0425714
34462	0.0546607	0.0398435	0.000142006	0.018624	0.00869616	0.0164686
34545	0.329716	0.0127892	7.96115e-05	0.00245336	0.0101822	0.0173903
35201	0.202044	0.204785	0.0364248	0.023224	0.0235065	0.0473859
35202	0.232137	0.240992	0.016908	0.024629	0.0240999	0.0499176
35203	0.0645256	0.242122	0.0159574	0.0312414	0.0190821	0.0505108
35204	0.145456	0.0698612	0.046826	0.0138252	0.0167358	0.0342302
35206	0.0794398	0.334782	0.052926	0.0340332	0.0252584	0.0645666
35207	0.230131	0.25927	0.0289881	0.0256796	0.0206834	0.0567366
35208	0.218817	0.183345	0.00785205	0.0224115	0.023466	0.0410767
35210	0.297958	0.243635	0.0069318	0.023705	0.0234715	0.043666
35211	0.125508	0.080661	0.0489317	0.0139295	0.0186818	0.0323426
35212	0.225816	0.171252	0.0093754	0.0172297	0.0226638	0.0332108
35213	0.246553	0.0175145	0.0403736	0.00886317	0.0201652	0.0177598
35215	0.257431	0.231682	0.00707792	0.0176668	0.0236152	0.0468362
35216	0.256307	0.299833	0.0477089	0.0216758	0.0245142	0.05787
35305	0.394701	0.00171732	0.00109568	0.00213331	0.0179103	0.0131259
35321	0.624577	0.181743	2.03728e-05	0.00218514	0.0265466	0.0484269
35341	0.582473	0.00815832	0.00291346	0.000818142	0.0215916	0.00945452
35343	0.259776	0.287535	0.0203883	0.0254211	0.0220216	0.05682
35344	0.213815	0.171582	0.0428229	0.0212577	0.0157148	0.0449349
35502	0.199289	0.00180399	0.00266047	0.000681355	0.00244726	0.00245734
36201	0.198544	0.315453	0.0125589	0.0267281	0.0243594	0.0540778
36202	0.157735	0.214667	0.0193798	0.0200033	0.0204564	0.0509659
36203	0.197681	0.290893	0.0478831	0.0155124	0.0235464	0.0616304
36204	0.147953	0.108328	0.0308534	0.0110302	0.0178715	0.0414596
36205	0.266878	0.116767	0.00327524	0.00697508	0.0213653	0.0451038
36206	0.126123	0.108514	0.0064796	0.011416	0.0151125	0.032002
36207	0.167706	0.0344731	0.000913673	0.00552567	0.0188821	0.035114
36208	0.158118	0.0267038	0.000815043	0.00498997	0.0144899	0.0228847
36301	0.132583	0.0186639	0.0422766	0.00134966	0.0161102	0.0227258
36302	-0.0135013	0.000270643	4.44628e-08	0.000139127	0.000101309	0.00190818
36321	0.122313	0.081889	0.00690176	0.00349394	0.00381302	0.020927
36341	0.268637	0.279101	0.0153541	0.0151012	0.0210965	0.0547362
36342	0.393715	0.0083215	0.000241627	0.0026114	0.00835272	0.00969954
36368	0.0800728	0.0564177	0.00012956	0.00165353	0.00669189	0.0155284
36383	0.273112	0.000923579	0.000347665	0.000234528	0.010871	0.0123927
36387	0.317821	0.0145125	0.00024316	0.00044035	0.00995512	0.0289603
36388	0.148986	0.0238595	0.0264669	0.00555814	0.0102865	0.0288333
36401	0.0874273	0.252922	0.0472428	0.0144665	0.0164125	0.054352
36402	0.311012	0.31413	0.0110772	0.0136203	0.025524	0.0621376
36403	0.193561	0.313725	0.0329397	0.0177386	0.0239544	0.0652785
36404	0.202607	0.0980266	0.006754	0.00742496	0.021621	0.039264
36405	0.182723	0.179679	0.015845	0.00477937	0.0171427	0.0344472
36468	0.311057	0.00483295	6.91345e-05	0.00107942	0.0237092	0.0217637
36489	0.221589	0.117673	0.00489838	0.00481166	0.0209548	0.0439809
37201	0.155812	0.291661	0.0445779	0.0299468	0.0238694	0.0513019
37202	0.185415	0.234068	0.0383103	0.0199049	0.0216982	0.0400326
37203	0.363636	0.201017	0.0308312	0.0124005	0.021312	0.0340557
37204	-0.00374209	0.196099	0.00987038	0.0155681	0.0172503	0.0472967
37205	0.134047	0.124404	0.00792173	0.0165035	0.0171426	0.0402577
37206	0.200137	0.143977	0.0316888	0.0142426	0.016519	0.0317618
37207	0.24314	0.0475938	0.00515756	0.006582	0.0188696	0.0257242
37208	0.163941	0.0573592	0.00694679	0.00941353	0.0127336	0.0262325
37322	0.13413	0.0382881	0.0264669	0.0075438	0.0121158	0.0312037
37324	0.0578377	0.12179	0.0264669	0.00449048	0.0141472	0.0351027
37341	0.327449	0.181863	0.0466003	0.01232	0.0223091	0.0474553
37364	-0.0772853	0.175569	0.000683566	0.000273218	0.00950628	0.0122634
37386	0.156482	0.238954	0.0494048	0.017955	0.0195237	0.0481735
37387	0.290253	0.10159	0.0100013	0.00573073	0.0172702	0.0242843
37403	0.447695	0.122585	0.0139488	0.00260282	0.0203226	0.0522069
37404	0.27358	0.139397	0.0301371	0.0149641	0.022627	0.0396535
37406	0.269846	0.0232362	0.00057488	0.00527554	0.0116995	0.0120497
38201	0.0761161	0.286053	0.0400336	0.0312661	0.023686	0.0607171
38202	0.140389	0.127249	0.00507186	0.0115541	0.0232208	0.0386067
38203	0.113338	0.126418	0.00854363	0.0194068	0.0193066	0.0351871
38204	0.0451738	0.136166	0.0457519	0.0136558	0.0167626	0.0414828
38205	0.190824	0.247449	0.0336318	0.0245534	0.0237541	0.0439521
38206	0.115877	0.183563	0.00776775	0.0114955	0.0220021	0.044729
38207	0.251563	0.0704665	0.00266714	0.00532903	0.0218365	0.0303893
38210	0.238224	0.0641628	0.0146997	0.00442036	0.0202879	0.0272792
38213	0.111883	0.128549	0.0124488	0.0123814	0.0207527	0.0336694
38214	0.222974	0.0230275	0.00184199	0.00494415	0.0149675	0.0322215
38215	0.262037	0.208224	0.0391439	0.0189125	0.0225832	0.0476241
38356	0.112497	0.216659	0.00404323	0.0066233	0.00801382	0.0429058
38386	0.130587	0.0265582	0.000238426	0.00208335	0.0153306	0.0274298
38401	0.0827104	0.323517	0.051514	0.0247861	0.0203644	0.0579725
38402	0.157225	0.167014	0.0450976	0.00854784	0.0222674	0.0483348
38422	0.115413	0.0246544	0.00124788	0.00351682	0.0113194	0.0162019
38442	0.365498	0.0162222	0.0453803	0.00136616	0.0122357	0.0205757
38484	0.27366	0.0194002	3.53412e-05	0.00151516	0.0100741	0.0100616
38488	0.283835	0.0118241	0.037926	0.00262556	0.0116175	0.0140654
38506	0.0638105	0.0851931	0.00326657	0.00968075	0.0119416	0.0237938
39201	0.278517	0.294341	0.037921	0.0288988	0.0253834	0.0500016
39202	0.0954378	0.0357734	0.00116058	0.00512219	0.00900552	0.0266153
39203	-0.0272018	0.0604674	0.0359555	0.0178859	0.017667	0.0233179
39204	0.212902	0.200212	0.0225449	0.0256226	0.0210429	0.0418056
39205	-0.036133	0.170153	0.00903284	0.0299314	0.0144093	0.0388562
39206	0.284423	0.133273	0.00485709	0.0207891	0.0147653	0.021542
39208	0.178715	0.0868137	0.00069243	0.00617126	0.02135	0.0236172
39209	0.186274	0.01113	0.00168019	0.0104883	0.0161591	0.011
39210	0.106767	0.101197	0.000345388	0.0157837	0.0149715	0.0165161
39211	0.157556	0.0913955	0.00775631	0.00983781	0.0178466	0.022387
39212	0.0968578	0.0154775	0.00728055	0.0068372	0.0137626	0.0153336
39301	0.22687	0.0509438	0.0264669	0.00133421	0.00404483	0.0468954
39302	-0.0766921	0.0128356	0.000172602	0.00830365	0.00750323	0.00700895
39303	0.211883	0.0870332	0.00065229	0.00258817	0.0138972	0.0201594
39304	-0.00861919	0.168049	0.0013211	0.0159725	0.00520674	0.0181536
39305	0.386359	0.218277	0.000194885	0.00355968	0.00222321	0.0107678
39306	0.0460596	0.310824	0.00021499	0.000337114	0.00108394	0.0549454
39307	-0.103532	0.0127239	0.0479247	0.00515129	0.0101961	0.0165296
39341	0.0651849	0.00551382	0.000212535	0.00237178	0.00769104	0.00833283
39344	0.225131	9.62472e-05	9.08064e-05	0.00143623	0.00508662	0.00215021
39363	0.227101	0.0265673	0.00377247	0.000455359	0.00316606	0.00258264
39364	0.105877	0.324239	3.36453e-12	8.23098e-06	7.26054e-06	0.000379191
39386	0.231488	0.200811	0.00638437	0.0158084	0.0229956	0.0459992
39387	0.139349	0.0175364	0.000351248	0.00530773	0.00856496	0.0237627
39401	0.258016	0.0127129	0.0432107	0.00283767	0.0132625	0.012166
39402	0.21179	0.14337	0.00946797	0.016321	0.0149506	0.0381987
39403	0.263173	0.0448804	0.00019878	0.00543158	0.0217404	0.0187237
39405	0.217229	0.000360877	0.00022702	0.000520648	0.00900731	0.00314822
39410	0.231435	0.118144	0.0474567	0.0181867	0.0147983	0.0299992
39411	0.163362	0.00933519	0.00301103	0.00610197	0.00383014	0.0138353
39412	0.081415	0.0330437	0.000463696	0.00463657	0.00902113	0.0149359
39424	0.186194	0.0138634	0.0494087	0.00536896	0.0141725	0.0234842
39427	0.0529194	0.000865046	2.55823e-05	0.000581035	0.00170687	0.00362708
39428	0.0891996	0.0338629	0.00821504	0.0074021	0.0126182	0.0380151
40100	0.210514	0.334278	0.030199	0.0336119	0.0257342	0.0613934
40130	0.0638903	0.349533	0.0103364	0.0384283	0.0263747	0.0670671
40202	0.443181	0.264132	3.3308e-05	0.03068	0.0262131	0.0534576
40203	0.31067	0.321632	0.0172686	0.0324364	0.024236	0.0578758
40204	0.364198	0.296948	0.0500935	0.028967	0.025507	0.0551702
40205	0.271204	0.225171	0.00129405	0.0255756	0.0256949	0.0547606
40206	0.434665	0.295431	0.00355346	0.0228477	0.0256153	0.058882
40207	0.22285	0.219347	0.0448804	0.0273087	0.0192661	0.0504963
40210	0.221631	0.0883376	0.029531	0.0150725	0.0176076	0.0274487
40211	0.38833	0.292262	0.028216	0.0260195	0.0250822	0.0597
40212	0.276832	0.212669	0.0430301	0.0194917	0.0177502	0.0478734
40213	0.168609	0.323211	0.0313867	0.0311524	0.0219855	0.0621542
40214	0.314459	0.149807	0.00752647	0.0174028	0.0239322	0.0427526
40215	0.206449	0.342833	0.0467589	0.0351623	0.0258648	0.06611
40216	0.335071	0.32353	0.00318199	0.0349657	0.0235373	0.0614831
40217	0.477615	0.334881	0.0335936	0.0161021	0.0263026	0.0572968
40218	0.347682	0.346026	0.0114695	0.0380713	0.0271364	0.0695566
40219	0.213902	0.340938	0.0412174	0.0356923	0.0262811	0.0661134
40220	0.191339	0.333873	0.0354306	0.0283597	0.0230427	0.0649168
40221	0.271135	0.334265	0.0468861	0.0338134	0.0238435	0.0598175
40223	0.210757	0.323989	0.0452213	0.0307941	0.0249231	0.0612256
40224	0.183369	0.328072	0.0214954	0.0332524	0.0192479	0.061453
40225	0.342722	0.103223	0.00569486	0.0179568	0.0205967	0.0408817
40226	0.443799	0.0601441	7.31335e-07	0.0112032	0.0251635	0.0272763
40227	0.369616	0.174775	0.00881307	0.0140325	0.0239282	0.0555319
40228	0.233874	0.127772	0.0334754	0.015981	0.0173337	0.0313249
40229	0.127703	0.0901289	0.00498248	0.0209267	0.0175187	0.0400151
40230	0.23344	0.272068	0.0519059	0.0225384	0.02288	0.0542698
40305	0.255966	0.309105	0.0516374	0.0247153	0.0246564	0.063565
40341	0.255504	0.272565	0.0512182	0.0277458	0.0262463	0.0602245
40342	0.255193	0.216414	0.0448953	0.0283302	0.0168779	0.0454581
40343	0.602645	0.27925	0.000540338	0.0234948	0.0271412	0.0537591
40344	0.235969	0.282894	0.00660397	0.0323749	0.0212388	0.0550775
40345	0.293762	0.266688	0.0495159	0.0296905	0.0225018	0.0462239
40348	0.10197	0.196001	0.0521521	0.0357664	0.00854997	0.0442828
40349	0.278379	0.309717	0.0472974	0.0324215	0.0189445	0.0586945
40381	0.350195	0.3162	0.0496108	0.0330854	0.0199265	0.0612768
40382	0.321741	0.333384	0.0500295	0.0259419	0.0269792	0.0622332
40383	0.199495	0.261797	0.0139054	0.0262772	0.0177616	0.0539748
40384	0.250015	0.340288	0.00132065	0.0276127	0.0238423	0.0641098
40401	0.427863	0.0964827	0.0516848	0.0184385	0.0264644	0.0463576
40402	0.247007	0.266565	0.00631202	0.0315526	0.0257765	0.0548495
40421	0.22487	0.245089	0.0521722	0.0250428	0.0242082	0.0559132
40447	0.128562	0.208472	0.0522092	0.0238445	0.0176664	0.0521041
40448	0.0898544	0.000606462	0.00343228	0.000234464	0.00146783	0.00641047
40503	0.2003	0.183003	0.0203445	0.0142767	0.015405	0.0447297
40522	0.317543	0.219602	0.00888467	0.0142186	0.0206915	0.0303129
40544	0.275762	0.0884463	0.0407849	0.00947162	0.0219214	0.0319654
40601	0.368898	0.173942	0.0023123	0.017264	0.0228085	0.0490581
40602	0.377689	0.0574906	0.0423815	0.00628511	0.0232348	0.0484943
40604	0.68952	0.157264	0.0107941	0.00852004	0.0266655	0.0543179
40605	0.553254	0.177274	0.00336132	0.0122775	0.0263066	0.0574028
40608	0.38348	0.0281626	0.0415156	0.00232621	0.021523	0.0263526
40609	-0.0470907	0.0186827	0.000486052	0.00561316	0.00537204	0.0075003
40610	0.301984	0.0526594	0.00723294	0.0122136	0.0224667	0.0373827
40621	0.356667	0.116536	6.42542e-06	0.00930606	0.0234079	0.0298198
40625	0.227445	0.0571135	0.047832	0.00797255	0.0156092	0.0214605
40642	0.547276	0.282223	3.18623e-05	0.00570917	0.0267615	0.0528897
40646	0.383154	0.0627044	0.0449513	0.0104367	0.02031	0.0427439
40647	0.44035	0.123452	0.0472565	0.00667398	0.0238916	0.0289433
41201	0.150197	0.266205	0.0348921	0.0318698	0.0186934	0.0501023
41202	0.220473	0.187438	0.0343164	0.0238975	0.0203166	0.0363044
41203	0.251736	0.262843	0.0110104	0.0337531	0.0233969	0.0519784
41204	0.253165	0.129116	0.00405	0.0259564	0.0175422	0.0228288
41205	0.300401	0.0880992	0.0471861	0.0192583	0.0191297	0.0272784
41206	0.311387	0.133701	0.00106549	0.0162451	0.0178495	0.025493
41207	0.373577	0.189874	0.0103981	0.0186625	0.0211192	0.0437296
41208	0.257507	0.256973	0.0472913	0.0235267	0.0181754	0.0543974
41209	0.374305	0.0547526	0.0416802	0.0180603	0.0130168	0.0330438
41210	0.266706	0.191394	0.0491818	0.0215649	0.0173072	0.0457287
41327	0.267387	0.233428	0.000386159	0.0259	0.0218318	0.0503269
41341	0.230922	0.29766	0.0509273	0.024603	0.0215333	0.0527693
41345	0.241358	0.28698	8.37775e-05	0.0170257	0.01723	0.0400642
41346	0.144866	0.249031	0.00515344	0.0257346	0.0144089	0.0452537
41387	0.186169	0.0500195	0.0524893	0.0126089	0.00326173	0.022061
41401	0.336777	0.0745064	0.0528782	0.011534	0.0184432	0.0431627
41423	0.176096	0.0639136	0.000505522	0.0187952	0.0197633	0.0279028
41424	0.110975	0.0531714	0.000742535	0.0065701	0.0142766	0.0220404
41425	0.125937	0.0460223	0.048673	0.0234538	0.00508109	0.021787
41441	0.149045	0.0575814	0.0423322	0.0142715	0.00644409	0.0146453
42201	0.213119	0.291351	0.00240529	0.0311832	0.0253131	0.0579372
42202	0.252979	0.232399	0.00660269	0.0290651	0.0242271	0.0494557
42203	0.20443	0.188376	0.0365466	0.0250672	0.0167671	0.0391218
42204	0.18187	0.207628	0.00497516	0.028085	0.0206997	0.0521691
42205	0.34659	0.281676	0.00186489	0.0311562	0.0230219	0.058417
42207	0.312063	0.0555541	0.00147079	0.0124541	0.0158214	0.0316213
42208	0.196118	0.0532148	0.00307712	0.00910991	0.0151322	0.0239934
42209	0.145768	0.173492	0.00128231	0.0119146	0.015025	0.0539306
42210	0.288786	0.0515764	0.000474035	0.00938778	0.0170138	0.0273384
42211	0.346857	0.0691292	0.000639723	0.0100109	0.0202074	0.0462688
42212	0.174204	0.0315469	0.0423683	0.00865623	0.0118303	0.0189948
42213	0.213256	0.104443	0.00154548	0.0182404	0.0130913	0.0356971
42214	0.152101	0.0581977	0.00814709	0.0214433	0.0166143	0.0348277
42307	0.304834	0.328442	0.0496812	0.0312791	0.0240593	0.0624566
42308	0.504823	0.297786	1.73416e-06	0.0216748	0.0252489	0.0578329
42321	0.175358	0.149283	0.00686062	0.0169726	0.00921882	0.0321334
42322	0.265731	0.132025	0.00200531	0.0188949	0.0197902	0.0452656
42323	0.359761	0.0858626	0.0264669	0.0121095	0.0185864	0.0496783
42383	0.191095	0.0144294	2.66883e-11	0.00170127	0.00898017	0.0334562
42391	0.294152	0.254111	0.00590351	0.0255587	0.021467	0.049257
42411	0.165608	0.130982	0.052595	0.0152548	0.0151008	0.0568673
43201	0.272669	0.323552	0.00628853	0.0340906	0.025676	0.0620359
43202	0.157342	0.180184	0.00796847	0.0217897	0.0195638	0.0362583
43203	0.213251	0.0689373	0.00132969	0.01985	0.0193835	0.0138878
43204	0.29055	0.192567	0.000752138	0.0260294	0.0227805	0.0492509
43205	0.482711	0.145168	9.64889e-07	0.0137461	0.0233517	0.0325756
43206	0.0233661	0.135255	0.00179564	0.0235662	0.0124398	0.0368218
43208	0.16905	0.0407368	0.000134651	0.0119481	0.0155587	0.0178085
43210	0.243028	0.120308	0.000162776	0.0141144	0.0189404	0.0257098
43211	0.138395	0.216828	2.96445e-05	0.0227207	0.020614	0.0314053
43212	0.236597	0.0563676	4.86341e-05	0.0129386	0.0139409	0.024169
43213	0.177686	0.133122	0.000643017	0.0185594	0.0196414	0.0359199
43214	0.145668	0.0765581	9.00788e-05	0.0185477	0.00863772	0.0223275
43215	0.400711	0.0436249	0.00030957	0.0144543	0.0181005	0.0303763
43216	0.00199108	0.20853	0.00384761	0.0284941	0.00804429	0.0377666
43348	0.36245	0.0514026	3.65749e-05	0.00629547	0.012945	0.0293606
43364	0.0210536	0.0319665	2.61074e-06	0.00880337	0.0114459	0.017472
43367	0.224066	0.0394623	1.254e-06	0.0123259	0.0137546	0.0333442
43368	0.0524727	0.167273	4.84022e-07	0.0241919	0.0218388	0.0442244
43369	0.177763	0.0257406	1.65458e-07	0.00691135	0.00910047	0.0163936
43403	0.125874	0.120218	0.000181368	0.0224286	0.0149188	0.0284151
43404	0.456557	0.277614	0.00561734	0.0104855	0.0214392	0.0460035
43423	-0.209178	0.00288313	0.000175673	0.0055149	0.00382863	0.00586363
43424	0.143749	0.0711082	0.000190314	0.0180944	0.00953054	0.0239702
43425	-0.049628	0.0674702	8.81347e-06	0.0006033	0.00218829	0.010325
43428	0.119298	0.052429	0.000156369	0.0124453	0.00759851	0.0200996
43432	0.148141	0.0532241	5.61454e-05	0.00421798	0.0140743	0.024367
43433	-0.0414281	0.0192795	6.15433e-07	0.00603609	0.0031567	0.00922004
43441	0.277868	0.126589	0.00087403	0.0142642	0.0234444	0.0492862
43442	0.277219	0.0909015	0.0476998	0.0255573	0.0139321	0.0357745
43443	0.228462	0.258499	0.000583962	0.0165232	0.0194057	0.050125
43444	0.414894	0.0240514	0.00114437	0.00755006	0.0181118	0.0134296
43447	0.0996111	0.0110862	0.00065556	0.00567231	0.00773522	0.00838488
43468	-0.0131818	0.154286	0.000328754	0.0181349	0.0100358	0.0276237
43482	0.359935	0.0301478	1.31034e-05	0.00700393	0.0149468	0.025943
43484	0.300832	0.043028	1.0232e-06	0.00831468	0.00976341	0.00916126
43501	0.166819	0.05169	0.000117906	0.0241847	0.0156701	0.0153176
43505	0.133868	0.033539	9.53718e-06	0.00844138	0.0156757	0.00402417
43506	0.222274	0.0482558	3.98686e-07	0.00494252	0.0135049	0.0131129
43507	0.358124	0.0173495	1.19067e-11	8.13387e-05	0.0122745	0.00784921
43510	0.0637655	0.0330272	0.00425418	0.0136729	0.00586989	0.00652527
43511	0.00415662	0.0727978	0.000470094	0.000869391	0.000110228	0.0130596
43512	0.169568	0.0424185	4.41398e-07	0.00819469	0.00389012	0.00347513
43513	0.169193	0.0616264	4.11627e-05	0.0166138	0.00224079	0.022889
43514	0.0704849	0.0801666	3.23196e-06	0.021152	0.00737246	0.010497
43531	0.555837	0.0108134	0.000361407	0.00155946	0.0144054	0.00851173
44201	0.192113	0.310817	0.00598493	0.0258182	0.0250262	0.0616316
44202	0.224935	0.23638	0.00107775	0.0258891	0.0236228	0.0521005
44203	0.0968942	0.191907	0.00380097	0.0192634	0.0214287	0.0521952
44204	0.141826	0.0544981	0.00299256	0.0083107	0.0165216	0.0211195
44205	0.0466395	0.14719	0.00310506	0.0187052	0.0180312	0.0390277
44206	0.121147	0.124465	0.00168342	0.0190919	0.0176846	0.0377415
44207	0.250143	0.111535	0.00159083	0.0113776	0.0203092	0.0388403
44208	0.202826	0.0110069	0.000206936	0.00366409	0.00910863	0.016987
44209	0.107273	0.0810603	0.0331463	0.00887761	0.0164669	0.032728
44210	0.145056	0.052394	0.000348695	0.00797721	0.0160247	0.0410443
44211	0.250343	0.0846493	0.00565577	0.00909858	0.0205749	0.0386494
44212	0.210703	0.110305	9.53381e-05	0.00870153	0.0153037	0.0341239
44213	0.428393	0.152151	0.00202002	0.015486	0.0200064	0.0450717
44214	0.0478332	0.0306623	0.000292312	0.0096876	0.0150497	0.0294802
44322	0.263481	0.0507819	0.00126016	0.00182283	0.0027535	0.0486825
44341	0.252777	0.212135	0.0102	0.0152286	0.0195798	0.0524161
44461	-0.00363947	0.0453078	0.000134233	0.00768019	0.00360614	0.0111772
44462	0.201628	0.0778733	0.00221479	0.00978269	0.0157574	0.0282647
45201	0.202348	0.314512	0.0416303	0.0308494	0.0248376	0.0607752
45202	0.226856	0.209866	0.000528429	0.0191637	0.024928	0.0540666
45203	0.058395	0.169995	0.000776298	0.0249598	0.0190632	0.0431902
45204	-0.0211113	0.12537	0.0389848	0.0194849	0.0161596	0.0405358
45205	0.254114	0.0733956	0.00207361	0.00717265	0.0208152	0.0311612
45206	0.055869	0.165037	0.00600957	0.0214675	0.0172494	0.0433708
45207	0.182223	0.104674	0.00335969	0.00849632	0.016914	0.0436186
45208	0.137006	0.0809986	0.0424302	0.0108967	0.0190715	0.0254922
45209	0.198588	0.0963958	6.72611e-06	0.00503062	0.020092	0.0247076
45341	0.292349	0.275205	0.00175356	0.0140218	0.0248205	0.0563015
45361	0.274967	0.0805835	0.000501203	0.00421713	0.022613	0.0410555
45382	0.238098	0.181488	0.044772	0.0115623	0.0249799	0.0505307
45383	0.245725	0.0538402	0.0058364	0.00528218	0.0196784	0.0253111
45401	0.0723774	0.281921	0.00645694	0.0274625	0.0164844	0.0509681
45402	0.203057	0.302793	0.00404794	0.0194399	0.0158887	0.0562808
45403	-0.0546053	0.0740594	0.000180823	0.000247768	0.00195643	0.0187133
45404	0.323767	0.0207696	0.00165626	0.000335264	0.0154326	0.023275
45405	0.0529061	0.126652	0.0442591	0.0122412	0.0130788	0.0250184
45406	0.0603187	0.125067	0.0488766	0.0158261	0.0160247	0.0288487
45421	0.194175	0.116998	0.00633304	0.0173432	0.0203314	0.0470913
45429	-0.193723	0.0151089	0.000287855	0.000609171	0.000790464	0.025398
45430	-0.0416725	0.0117198	2.42983e-05	0.000575468	0.00078969	0.0088737
45431	0.0654811	0.00556156	0.00018906	0.00158172	0.00288663	0.0140601
45441	0.0184227	0.091086	0.00021913	0.0230578	0.00360283	0.00892244
45442	0.123064	0.00994729	0.00155874	0.00715565	0.00207279	0.00922344
45443	0.1537	0.0117759	0.000700299	0.00196932	0.00121326	0.010098
46201	0.199669	0.313005	0.00128294	0.0285002	0.0247837	0.0611038
46203	0.293009	0.199977	3.81226e-05	0.0149446	0.0248424	0.0490602
46204	0.166567	0.155935	0.00246275	0.0124455	0.0238238	0.0423149
46206	0.341934	0.139719	3.07192e-05	0.00997727	0.0196417	0.02624
46208	0.246211	0.107279	0.000691646	0.0153093	0.0213493	0.0397782
46210	0.266268	0.0642979	0.000912417	0.00478733	0.0237724	0.0287815
46213	0.22254	0.0968098	0.00075865	0.0114347	0.0223975	0.0382052
46214	0.173529	0.0256854	4.65226e-05	0.005154	0.0233272	0.0182197
46215	0.321122	0.119253	4.29886e-05	0.0120841	0.0222924	0.0445319
46216	0.41503	0.114585	1.36399e-05	0.0094767	0.0235481	0.0393595
46217	0.404773	0.052245	4.00761e-06	0.00292961	0.0235876	0.0313975
46218	0.239306	0.210685	4.53431e-05	0.0164002	0.0237967	0.0539504
46219	0.33472	0.155813	6.16328e-05	0.00843919	0.0224478	0.0400603
46220	0.37789	0.0624556	0.000205407	0.013402	0.0213765	0.0382445
46221	0.357495	0.106836	4.35565e-05	0.00580629	0.0245772	0.0318847
46222	0.408983	0.0865592	4.30874e-07	0.0149842	0.0204197	0.025881
46223	0.244663	0.0941244	0.000385062	0.00707805	0.0224693	0.0390496
46224	0.26911	0.0223549	0.00113946	0.0058352	0.0217904	0.0198962
46225	0.385844	0.201708	5.57617e-05	0.0153386	0.0247164	0.0482553
46303	0.411434	0.0332659	5.72455e-06	5.7223e-06	0.000580632	0.0064362
46304	0.442491	0.00144094	1.04388e-22	5.49504e-09	0.00328845	1.28028e-05
46392	0.387933	0.0488528	4.5928e-05	0.00362556	0.0237083	0.0247285
46404	0.190589	0.00941413	0.0036467	0.00142723	0.0131919	0.0160373
46452	0.279608	0.069978	5.61059e-07	0.00311044	0.0184558	0.0386456
46468	0.212226	0.0987563	0.00196835	0.00876981	0.0250653	0.0287409
46482	0.363518	0.0671243	0.0511269	0.00375635	0.0188596	0.0273554
46490	0.264428	0.01024	1.75174e-06	0.00174604	0.0109218	0.00469324
46491	0.394986	0.00894625	0.000863849	0.00524499	0.0191282	0.0309266
46492	0.353364	0.0983926	2.769e-05	0.00706687	0.0218087	0.0367606
46501	0.238515	0.126734	0.0510504	0.0167788	0.0200814	0.0388456
46502	0.315923	0.191236	4.21202e-06	0.0135835	0.024323	0.0555851
46505	0.364505	0.0600409	7.2556e-07	0.0113612	0.0216202	0.0364685
46523	0.197677	0.134553	8.16036e-08	0.00486545	0.00412123	0.0516773
46524	0.244815	0.0726226	9.02734e-07	0.00121167	0.00455619	0.045697
46525	0.401592	0.0697436	9.07053e-06	0.00877954	0.0216083	0.0295358
46527	0.320636	0.115529	1.88398e-05	0.0187252	0.0075755	0.00703724
46529	0.311981	0.00714476	2.47373e-05	0.00862335	0.0109501	0.0123999
46530	0.443154	0.0408863	1.01564e-06	0.0141519	0.00930168	0.0167555
46531	0.51538	0.00480799	4.90919e-07	0.00980321	0.00804021	0.00897465
46532	0.666486	0.0038313	7.1272e-07	0.00192915	0.014752	0.0133063
46533	0.304529	0.0100585	4.10072e-05	0.00718737	0.00276609	0.00637501
46534	0.183183	0.0051019	1.33893e-05	0.00442816	0.00606281	0.00996834
46535	0.315377	0.00106317	3.13165e-06	0.0015176	0.00264155	0.00309956
47201	0.430278	0.349593	2.07084e-05	0.038188	0.018463	0.0695467
47205	0.409967	0.334029	5.51175e-06	0.0352498	0.0114238	0.0679012
47207	0.415361	0.140869	2.58993e-06	0.0235474	0.00761696	0.0541001
47208	0.446791	0.334897	3.68447e-07	0.0370654	0.0121342	0.0656235
47209	0.364755	0.124807	2.93954e-06	0.0233438	0.00953716	0.0502768
47210	0.323882	0.0671737	2.75589e-08	0.0315296	0.00208285	0.0423243
47211	0.45652	0.281081	7.26534e-08	0.0356827	0.0119395	0.0644857
47212	0.458492	0.276918	4.26135e-06	0.0285862	0.011434	0.0606912
47213	0.415807	0.151321	1.20248e-08	0.0331586	0.00753907	0.0599984
47214	0.433985	0.0422143	2.22299e-06	0.00394271	0.00776233	0.0243904
47215	0.423018	0.0374251	7.08757e-07	0.0178562	0.00320273	0.0348684
47301	0.174718	0.0228724	6.90198e-06	0.0125222	0.00447773	0.0168438
47302	0.381242	0.00253226	1.96831e-07	0.00109091	0.00294326	0.00725713
47303	0.254174	0.0329613	3.45065e-06	0.000203127	0.000681678	0.00019771
47306	0.422214	0.00506606	6.58659e-08	0.00629479	0.0018081	0.0109659
47308	0.47156	0.0557788	1.35377e-06	0.0142713	0.00834755	0.0230535
47311	0.34038	0.0422798	1.75847e-06	0.0186353	0.000482346	0.023278
47313	0.415166	0.0248361	1.45098e-05	0.00746001	0.0101016	0.0208988
47314	0.386063	0.0350764	1.82387e-06	0.0202575	0.0011226	0.0118011
47315	0.374753	0.129563	1.20138e-07	0.0102086	0.00199107	0.0413828
47324	0.26385	0.117484	4.77562e-07	0.0305686	0.00273612	0.051357
47325	0.366957	0.147265	1.25085e-06	0.0367632	0.0036216	0.027022
47326	0.367057	0.161994	1.22581e-07	0.0357165	0.00247235	0.0458446
47327	0.477149	0.170406	3.15359e-06	0.0246401	0.010659	0.0446892
47328	0.389487	0.0535422	3.33786e-06	0.0151416	0.00316133	0.055561
47329	0.524763	0.263832	2.61559e-08	0.0365656	0.011139	0.0600253
47348	0.614759	0.154819	1.04635e-06	0.0136902	0.00995301	0.0464681
47350	0.724125	0.315698	1.37346e-05	0.0193954	0.0151369	0.0633828
47353	0.0843872	0.00828273	1.8239e-05	0.00478344	0.00232821	0.00873164
47354	0.391685	0.0312398	1.55812e-06	0.00225893	0.00368973	0.0182759
47355	0.177114	0.000316502	3.8623e-07	0.000547575	0.000246787	0.0112408
47356	0.550854	0.0105946	5.34973e-06	0.000693119	0.000671951	0.0242815
47357	0.111514	0.285113	1.89731e-06	0.021232	0.000178953	0.0137265
47358	-0.149727	0.212028	7.36985e-07	0.0102257	0.000234567	0.010614
47359	0.447787	0.129851	3.37778e-08	0.00735223	0.000406759	0.0126103
47360	0.423169	0.00046867	8.36016e-08	0.000732211	0.00111364	0.0108428
47361	0.348867	0.0225641	1.24182e-06	0.00392303	0.00179298	0.000113507
47362	0.467188	0.10694	5.32016e-07	0.0148447	0.00642806	0.0355653
47375	0.550348	0.00561096	8.71573e-10	0.000936188	0.00120698	0.00158984
47381	0.450655	0.319949	0.0529279	0.00114899	0.000558638	0.0177549
47382	0.311668	0.019992	2.17956e-06	0.000130822	0.00066302	0.0250151
